# Supplementary material for: Loss of Atoh8 Impairs Macroautophagy
Source: Cells. 2025 Dec 15;14(24):1993. doi: 10.3390/cells14241993 (PMC12731601; doi:10.3390/cells14241993)
Supplement: Supplementary file 1 [file cells-14-01993-s001.zip › Supplementary Table S1.xlsx]

## Sheet: Norm_Quant_proteins
Supplementary table: Normalized log2 label free quantified values of samples. Information on protein accession, gene name and protein name are given
ProteinAccessions	Genes	ProteinDescriptions	Atoh8.0E_01	C2C12_01	Atoh8.0E_04	C2C12_03	Atoh8.0E_05	C2C12_02	Atoh8.0E_02	C2C12_04	Atoh8.0E_03	C2C12_05
A0A023T778;P61327;Q9CQL1	Magohb;Magoh;Magohb	Mago homolog B, exon junction complex core component;Protein mago nashi homolog;Protein mago nashi homolog 2	15.5824	15.1262	15.7233	15.3828	15.794	15.3353	15.8275	15.8396	15.6613	15.4684
A0A024QYR9;O08586	Pten	Phosphatidylinositol 3,4,5-trisphosphate 3-phosphatase and dual-specificity protein phosphatase PTEN;Phosphatidylinositol 3,4,5-trisphosphate 3-phosphatase and dual-specificity protein phosphatase PTEN	12.7006	12.2341	12.6127	12.5357	12.314	12.271	12.5193	12.2781	12.1948	12.0712
A0A067XG53;O70589	Cask	Calcium/calmodulin-dependent serine protein kinase (MAGUK family) (Fragment);Peripheral plasma membrane protein CASK	14.5381	15.0826	14.4913	14.873	14.6166	15.0102	14.1354	14.3653	14.3904	14.9197
A0A087WNL7;A0A087WNX7;A0A087WP63;A0A087WQ44	Srcap;Srcap;Gm42715;Srcap	Snf2-related CREBBP activator protein;Snf2-related CREBBP activator protein;Predicted gene 42715 (Fragment);Snf2-related CREBBP activator protein	12.2006	13.4072	13.0346	13.1333	13.6957	12.6435	13.2926	13.3297	12.955	12.9091
A0A087WNQ6;A0A087WNW4;A0A087WNW5;A0A087WP28;A0A087WP35;A0A087WP44;A0A087WP97;A0A087WPJ9;A0A087WQ24;A0A087WQA3;A0A087WQC7;A0A087WR14;A0A087WR99;A0A087WRF5;A0A087WRK1;A0A087WRK3;A0A087WRL2;A0A087WRP6;A0A087WRT9;A0A087WS79;A0A087WSL2;A0A087WSR0;A0A087WSS9;A0A0A6YX04;A0A9L6KDK8;A0A9L6KDV5;A0A9L6KDW0;A0A9L6KDW4;A0A9L6KE25;A0A9L6KE30;A0A9L6KE33;A0A9L6KEG0;A0A9L6KEG3;A0A9L6KEH4;J3QNI1;J3QNV4;P05531;Q810…	Sly;Gm29554;Gm29276;Gm28510;Gm28919;Gm29564;Gm20792;Gm21117;Gm21858;Gm21518;Gm21258;Gm21095;Gm21488;Gm21739;Gm20905;Gm21497;Gm35134;Gm28576;Gm29582;Gm21294;Gm21650;Gm20894;Gm21996;Gm29866;Gm31571;Gm21409;Gm28553;Gm21996;Gm21095;Gm30737;Gm29582;Gm21488;Gm21858;Gm29866;Gm21518;Gm20736;Xlr;Gm21627;Xlr;3830403N18Rik	Sycp3 like Y-linked (Fragment);Predicted gene 29554;Predicted gene 29276;Predicted gene 28510;Predicted gene 28919;Predicted gene 28827;Predicted gene 28891;Predicted gene, 21117;Predicted gene, 21858;Predicted gene, 20843;Predicted gene, 20736;Predicted gene, 21095;Predicted gene, 20890;Predicted gene 28891;Predicted gene, 20814;Predicted gene 28553;Predicted gene, 21865;Predicted gene 28576;Pre…	#N/A	14.2102	14.2031	14.179	13.9395	13.8718	14.0194	13.8301	13.8594	14.022
A0A087WNS9;A0A087WPY4;A0A087WQ65;A0A087WRZ2;Q64253	Ly6e	Lymphocyte antigen 6 complex, locus E (Fragment);Lymphocyte antigen 6 complex, locus E;Lymphocyte antigen 6 complex, locus E (Fragment);Lymphocyte antigen 6 complex, locus E (Fragment);Lymphocyte antigen 6E	15.523	14.2801	15.7475	15.2845	15.4772	13.8587	16.1045	14.6794	15.9964	15.1039
A0A087WNT1;A0A087WQE6;P83940	Eloc	Elongin-C;Elongin-C (Fragment);Elongin-C	16.4158	16.503	16.6506	16.4243	16.6192	16.5254	16.7733	16.7107	16.6692	16.5808
A0A087WNU6	Lrrfip1	Leucine rich repeat (in FLII) interacting protein 1 (Fragment)	#N/A	#N/A	#N/A	#N/A	#N/A	#N/A	#N/A	#N/A	#N/A	#N/A
A0A087WNV1;A0A087WR52;A0A087WSR7;Q8K2K6	Agfg1	ArfGAP with FG repeats 1;ArfGAP with FG repeats 1 (Fragment);ArfGAP with FG repeats 1;Arf-GAP domain and FG repeat-containing protein 1	14.4576	14.24	13.9513	14.3815	14.1888	14.2332	14.3005	14.1573	14.3251	14.2776
A0A087WNW3	Ktn1	Kinectin 1	#N/A	#N/A	#N/A	#N/A	#N/A	#N/A	#N/A	#N/A	#N/A	#N/A
A0A087WNZ5;A0A087WRP7;P0CW02	Ly6c1	Lymphocyte antigen 6 complex, locus C1;Lymphocyte antigen 6 complex, locus C1 (Fragment);Lymphocyte antigen 6C1	14.0556	15.1055	14.4167	15.2513	14.2527	15.082	14.4574	15.8371	14.3065	15.2714
A0A087WP33;Q68FE2	Atg9a	Autophagy-related protein 9 (Fragment);Autophagy-related protein 9A	10.405	10.1376	10.2922	10.9592	10.5191	10.7099	10.2905	10.497	10.086	10.9408
A0A087WPF8;A0A087WSR2;E9QN99;Q8VCR7	Abhd14b	Putative protein-lysine deacylase ABHD14B (Fragment);Putative protein-lysine deacylase ABHD14B (Fragment);Putative protein-lysine deacylase ABHD14B;Putative protein-lysine deacylase ABHD14B	#N/A	#N/A	#N/A	#N/A	#N/A	#N/A	#N/A	#N/A	#N/A	#N/A
A0A087WPK3;E9Q9T1	Lrrfip1	Leucine rich repeat (in FLII) interacting protein 1	#N/A	#N/A	#N/A	#N/A	#N/A	#N/A	#N/A	#N/A	#N/A	#N/A
A0A087WPP8;P62484;Q6AXD2;Q6AXH6	Abi2	Abl interactor 2;Abl interactor 2;Abi2 protein;Abi2 protein	#N/A	#N/A	#N/A	#N/A	#N/A	#N/A	#N/A	#N/A	#N/A	#N/A
A0A087WPX0	Ktn1	Kinectin 1	#N/A	#N/A	#N/A	#N/A	#N/A	#N/A	#N/A	#N/A	#N/A	#N/A
A0A087WQ32;A0A087WS03;G3X9F1;Q9R1S3	Pign	GPI ethanolamine phosphate transferase 1	#N/A	12.4898	#N/A	#N/A	12.1553	#N/A	#N/A	#N/A	#N/A	13.0902
A0A087WQ61;A0A087WQU0;Q8C134;Q9ERD6	Ralgps2	Ral GEF with PH domain and SH3 binding motif 2;Ral GEF with PH domain and SH3 binding motif 2;Ral GEF with PH domain and SH3 binding motif 2;Ras-specific guanine nucleotide-releasing factor RalGPS2	11.4665	10.7177	10.4165	11.6692	10.7308	11.4727	12.5095	11.1119	11.7453	11.8049
A0A087WQB0	Morf4l1	Mortality factor 4 like 1	11.038	12.316	12.4118	11.6835	11.6937	11.8333	11.778	11.6498	10.4421	11.7768
A0A087WQC2;Q3V0J1	Tmem237	Transmembrane protein 237 (Fragment);Transmembrane protein 237	12.9634	13.0586	12.328	12.4791	12.2965	11.8634	12.4941	11.3387	12.32	12.2325
A0A087WQF1;E9Q6L0;E9QKH0	Clasp1	CLIP associating protein 1	#N/A	#N/A	#N/A	#N/A	#N/A	#N/A	#N/A	#N/A	#N/A	#N/A
A0A087WQI7	B020011L13Rik	RIKEN cDNA B020011L13 gene	#N/A	#N/A	#N/A	#N/A	7.65017	8.6569	#N/A	#N/A	7.47333	#N/A
A0A087WQK5;A0A087WR24;B7ZNP0;Q2HXL6	Edem3	alpha-1,2-Mannosidase;alpha-1,2-Mannosidase;alpha-1,2-Mannosidase;ER degradation-enhancing alpha-mannosidase-like protein 3	12.938	13.303	13.1525	13.2645	13.1397	12.8914	12.7156	13.2421	12.8199	13.2371
A0A087WQM0;A0A087WQS0;A0A6I8MWZ2	Tns1	Tensin 1	13.3537	15.5803	14.3012	15.7398	16.3263	16.1323	16.4826	15.8686	16.3745	16.0121
A0A087WQN7;F8VQ87	Xrn1	5'-3' exoribonuclease 1	#N/A	13.8462	13.758	13.222	14.2276	12.1892	14.0592	12.3357	14.5022	12.5802
A0A087WQS2;Q9CQC6	Bzw1	Basic leucine zipper and W2 domains 1;eIF5-mimic protein 2	17.8704	16.9756	17.843	17.9964	17.8169	17.3557	17.848	17.7368	17.7726	17.7181
A0A087WQS3;Q8BRM2	Gorab	Golgin, RAB6-interacting;RAB6-interacting golgin	4.32292	9.13115	#N/A	6.16725	6.11914	9.43531	#N/A	8.06659	5.97854	6.86434
A0A087WQT0;O88697	Stk16	non-specific serine/threonine protein kinase (Fragment);Serine/threonine-protein kinase 16	#N/A	#N/A	#N/A	#N/A	#N/A	#N/A	#N/A	#N/A	#N/A	#N/A
A0A087WQT6;O89110	Casp8	Caspase 8;Caspase-8	13.7576	13.4584	13.9866	13.6022	13.6915	13.896	13.951	13.9536	13.8238	13.7397
A0A087WQY7;A2AMZ4	Ndufaf8	NADH:ubiquinone oxidoreductase complex assembly factor 8;NADH dehydrogenase [ubiquinone] 1 alpha subcomplex assembly factor 8	11.4519	11.0178	10.5873	11.2446	10.9229	10.7766	10.7203	10.6924	10.9555	10.3588
A0A087WR50;P11276	Fn1	Fibronectin	#N/A	#N/A	#N/A	#N/A	#N/A	#N/A	#N/A	#N/A	#N/A	#N/A
A0A087WR57;Q91XC8	Dap	Death-associated protein;Death-associated protein 1	14.24	14.8634	14.4439	14.3722	14.2959	15.5053	13.9927	15.0278	14.4655	15.2726
A0A087WR75;A0A0N4SVP5;Q7TT18	Atf7ip	Activating transcription factor 7 interacting protein (Fragment);Activating transcription factor 7 interacting protein (Fragment);Activating transcription factor 7-interacting protein 1	#N/A	#N/A	#N/A	#N/A	#N/A	#N/A	#N/A	#N/A	#N/A	#N/A
A0A087WR97	Tardbp	TAR DNA-binding protein 43 (Fragment)	#N/A	#N/A	#N/A	#N/A	#N/A	#N/A	#N/A	#N/A	#N/A	#N/A
A0A087WRE5;A0A087WSB5;Q6P3D0	Nudt16	U8 snoRNA-decapping enzyme (Fragment);Nudix (nucleoside diphosphate linked moiety X)-type motif 16 (Fragment);U8 snoRNA-decapping enzyme	13.9646	14.9231	14.4834	14.5514	14.2218	14.5089	14.5591	14.2976	14.4757	14.3447
A0A087WRF2;Q8BXK8	Agap1	ArfGAP with GTPase domain, ankyrin repeat and PH domain 1;Arf-GAP with GTPase, ANK repeat and PH domain-containing protein 1	#N/A	#N/A	#N/A	#N/A	#N/A	#N/A	#N/A	#N/A	#N/A	#N/A
A0A087WRG0;A0A087WRM7;B2Z892;B2Z893;P70265;Q6GTL7	Pfkfb2	6-phosphofructo-2-kinase/fructose-2,6-bisphosphatase 2;6-phosphofructo-2-kinase/fructose-2,6-bisphosphatase 2;6-phosphofructo-2-kinase/fructose-2,6-bisphosphatase 2;6-phosphofructo-2-kinase/fructose-2,6-bisphosphatase 2;6-phosphofructo-2-kinase/fructose-2,6-bisphosphatase 2;6-phosphofructo-2-kinase/fructose-2,6-bisphosphatase 2	10.5324	10.2796	8.42756	9.6336	8.51514	9.1908	#N/A	9.97591	#N/A	10.5836
A0A087WRI8;A0A0R4J2B5;G5E8E3;Q8R3Y5	2310022A10Rik;2310022A10Rik;2310022A10Rik;	RIKEN cDNA 2310022A10 gene;RIKEN cDNA 2310022A10 gene;RIKEN cDNA 2310022A10 gene;Uncharacterized protein C19orf47 homolog	10.4239	10.4319	9.71068	10.4569	9.99833	9.66067	9.63117	9.07116	9.8628	9.48495
A0A087WRY3;Q80XU3	Nucks1	Nuclear casein kinase and cyclin-dependent kinase substrate 1;Nuclear ubiquitous casein and cyclin-dependent kinase substrate 1	15.5147	15.2973	15.5106	15.4809	15.3768	15.0959	15.568	15.2426	15.436	15.3515
A0A087WSB8;Q9DCB1	Hmgn3	High mobility group nucleosome-binding domain-containing protein 3	13.8878	14.5217	12.4668	13.219	13.3563	12.729	12.2477	12.0509	11.8432	13.2561
A0A087WSJ7;Q3TE80	2410002F23Rik	RIKEN cDNA 2410002F23 gene	10.3642	9.61399	9.82214	10.4785	10.4393	11.1534	10.8469	11.1701	11.0623	10.9691
A0A087WSP5;P42225;Q8C3V4	Stat1	Signal transducer and activator of transcription;Signal transducer and activator of transcription 1;Signal transducer and activator of transcription	#N/A	#N/A	#N/A	#N/A	#N/A	#N/A	#N/A	#N/A	#N/A	#N/A
A0A087WSU4;E9PZ64;Q61122	Nab1	Ngfi-A binding protein 1;Ngfi-A binding protein 1;NGFI-A-binding protein 1	10.4286	11.0265	10.689	9.87528	10.2867	10.906	10.8376	10.3097	10.7928	10.2784
A0A0A0MQ68;Q60759	Gcdh	Glutaryl-CoA dehydrogenase, mitochondrial;Glutaryl-CoA dehydrogenase, mitochondrial	12.9822	13.0508	12.6624	12.633	12.6761	12.6223	13.2955	12.4821	12.5144	12.2916
A0A0A0MQ79;Q3TLH4	Prrc2c	Proline-rich coiled-coil 2C;Protein PRRC2C	#N/A	#N/A	#N/A	#N/A	#N/A	#N/A	#N/A	#N/A	#N/A	#N/A
A0A0A0MQ80;A0A0G2JFY0;Q3UMC0	Afg2a	vesicle-fusing ATPase;Spermatogenesis associated 5;ATPase family gene 2 protein homolog A	13.072	12.625	13.2694	12.4297	12.8974	12.9542	12.564	12.9855	12.6656	12.7673
A0A0A0MQ90;P97352	S100a13	Protein S100-A13	16.7022	16.5364	16.7651	16.734	16.559	16.3368	16.9344	16.67	16.8377	16.5443
A0A0A0MQ99;V9GXX7	Swi5	DNA repair protein SWI5 homolog;DNA repair protein SWI5 homolog (Fragment)	#N/A	#N/A	#N/A	#N/A	#N/A	#N/A	#N/A	#N/A	#N/A	#N/A
A0A0A0MQA5;P68368	Tuba4a	Tubulin alpha chain (Fragment);Tubulin alpha-4A chain	16.5836	17.3109	17.0198	17.6767	16.7326	18.1721	17.2899	17.9131	17.2588	17.8965
A0A0A0MQC2;A0A5F8MPI8;B1AS67;Q66T02	Plekhg5	Pleckstrin homology domain containing, family G (with RhoGef domain) member 5;Pleckstrin homology domain containing, family G (with RhoGef domain) member 5;Pleckstrin homology domain containing, family G (with RhoGef domain) member 5;Pleckstrin homology domain-containing family G member 5	9.74502	9.98261	7.40748	9.79616	10.2308	10.9528	10.0379	10.7898	10.5291	10.8454
A0A0A0MQC7;A2A5Y6;P10637	Mapt	Microtubule-associated protein;Microtubule-associated protein;Microtubule-associated protein tau	12.5462	11.2774	13.1378	11.2317	13.0085	10.3078	12.9725	11.4994	12.8749	9.13791
A0A0A0MQD1;Q8K1H1	Tdrd7	Tudor domain-containing protein 7	11.048	12.2341	10.6071	10.9517	11.0198	11.0371	11.0976	11.6239	10.6757	11.4179
A0A0A0MQD4;Q8K201	9530068E07Rik;Kct2	RIKEN cDNA 9530068E07 gene;Keratinocyte-associated transmembrane protein 2	13.9694	14.1044	14.1178	14.1308	13.9972	13.7613	13.646	13.5823	13.8499	13.6573
A0A0A0MQE0;A0A0A0MQM6;A0A0R4J1Z4;E9Q6Z8;F8VQL7;I1E4X2;P25425;P31362;Q3U5D1	Pou2f1;Pou2f1;Pou2f1;Pou2f1;Pou2f1;Pou2f1;Pou2f1;Pou2f3;Pou2f3	POU domain protein;POU domain protein (Fragment);POU domain protein;POU domain protein;POU domain protein;POU domain protein;POU domain, class 2, transcription factor 1;POU domain, class 2, transcription factor 3;POU domain protein	11.5976	12.4799	11.1039	11.3777	10.5811	11.2189	11.6059	10.6425	10.5336	10.9483
A0A0A0MQE5;A2AHC3	Camsap1	Calmodulin regulated spectrin-associated protein 1;Calmodulin-regulated spectrin-associated protein 1	13.2178	13.1036	13.4436	13.0111	13.0732	13.0376	13.2735	12.7308	13.0679	12.7579
A0A0A0MQF5;Q8K2H2	Otud6b	ubiquitinyl hydrolase 1;Deubiquitinase OTUD6B	13.6381	13.7787	13.3996	13.616	13.2824	13.4484	13.3782	13.2879	13.2538	13.4043
A0A0A0MQI8;A0A0A0MQK2;B1AY88;G8JL42;Q8BW56	Gtdc1	Glycosyltransferase-like domain-containing protein 1 (Fragment);Glycosyltransferase-like domain-containing protein 1 (Fragment);Glycosyltransferase-like domain-containing protein 1 (Fragment);Glycosyltransferase-like domain-containing protein 1;Glycosyltransferase-like domain-containing protein 1	15.6042	15.7813	15.519	15.6828	15.7473	16.087	15.3637	15.6262	15.7684	15.6592
A0A0A0MQM7;A0A2I3BRF3;O08746	Matn2	Matrilin 2;Matrilin 2;Matrilin-2	11.4012	11.9146	11.994	12.3063	11.0331	11.8221	12.1897	12.1872	12.0389	12.0118
A0A0A0MQN4;Q9D906	Atg7	Ubiquitin-like modifier-activating enzyme ATG7	15.1606	15.2795	14.9978	15.3346	14.6888	13.8818	14.7127	15.4412	15.2517	15.1593
A0A0A6YVQ6;A0A0A6YX00;A0A0A6YX52;Q8BIG4	Fbxo28	F-box protein 28;F-box protein 28 (Fragment);F-box protein 28;F-box only protein 28	7.95966	7.49517	7.38001	7.35332	7.39159	#N/A	8.09556	6.35423	6.93844	6.86862
A0A0A6YVR9;P09925	Surf1	SURF1-like protein (Fragment);Surfeit locus protein 1	13.3571	13.2928	13.287	13.5554	14.0716	14.1622	12.6026	13.9428	13.2544	13.6909
A0A0A6YVS2;Q921L3	Tmco1	Calcium load-activated calcium channel (Fragment);Calcium load-activated calcium channel	14.612	15.3039	13.3202	14.3119	14.7416	14.1249	13.7707	13.3878	13.7027	13.8619
A0A0A6YVT1;A0A0A6YXN9;A0A0A6YY75;Q64735	Cr1l	Complement component (3b/4b) receptor 1-like (Fragment);Complement component (3b/4b) receptor 1-like;Complement component (3b/4b) receptor 1-like;Complement component receptor 1-like protein	13.5795	13.3298	13.6624	13.7073	13.202	13.2981	13.335	13.4497	13.3324	13.3406
A0A0A6YVU8;Q9JKV1	Adrm1b;Adrm1	Adhesion regulating molecule 1B;Proteasomal ubiquitin receptor ADRM1	15.6969	15.2704	15.8708	15.6804	15.5385	15.5782	15.7189	15.4791	15.679	15.5425
A0A0A6YVV2;A0A0A6YY34;P11352	Gpx1	Glutathione peroxidase;Glutathione peroxidase;Glutathione peroxidase 1	11.4329	11.7851	10.9582	11.9055	11.3436	12.2352	11.9846	11.6517	11.3077	12.0038
A0A0A6YVV8;A0A0A6YWB0	Mbnl1	Muscleblind like splicing factor 1	#N/A	#N/A	#N/A	#N/A	#N/A	#N/A	#N/A	#N/A	#N/A	#N/A
A0A0A6YVZ1;A0A0A6YXB7;Q9CPW5	Ssr2	Translocon-associated protein subunit beta	9.14001	9.2567	8.85023	7.10402	9.16334	8.97136	9.74054	8.50807	7.971	8.72572
A0A0A6YW06;A0A0A6YXC8;E9QKQ9;E9QKR1;E9QLZ9;Q03173	Enah	ENAH actin regulator;ENAH actin regulator;ENAH actin regulator;ENAH actin regulator;ENAH actin regulator;Protein enabled homolog	14.4811	14.1786	14.4948	14.2113	14.2616	14.2819	14.3902	14.0934	14.3523	14.2332
A0A0A6YW28;P35123	Usp4	Ubiquitin carboxyl-terminal hydrolase;Ubiquitin carboxyl-terminal hydrolase 4	15.3813	15.324	15.2353	15.7596	15.2204	15.3991	15.3955	15.5505	15.2536	15.6561
A0A0A6YW53;A0A0A6YWR8;E9PVG7	Map4k4	non-specific serine/threonine protein kinase	#N/A	#N/A	#N/A	#N/A	#N/A	#N/A	#N/A	#N/A	#N/A	#N/A
A0A0A6YW74;Q99P69	Nuf2	NUF2, NDC80 kinetochore complex component;Kinetochore protein Nuf2	12.5844	12.5845	12.9317	12.9666	12.49	12.1506	13.2474	12.2153	12.6786	12.0887
A0A0A6YW87;Q9CX13	Cnih4	Protein cornichon homolog 4	13.2346	14.0657	12.1393	12.7284	13.7819	12.3347	12.0137	12.4612	12.5269	13.4021
A0A0A6YW92;Q6PJN8	Dalrd3	DALR anticodon binding domain containing 3;DALR anticodon-binding domain-containing protein 3	11.5633	10.0428	11.8421	10.9119	10.24	10.3394	11.4743	10.3314	11.2873	10.8816
A0A0A6YWG7;E9QNQ4;Q8CHG7	Rapgef2	Rap guanine nucleotide exchange factor 2	10.076	10.9886	10.9215	11.5255	10.6244	10.8318	10.581	10.9528	10.5437	10.7992
A0A0A6YWM8;B2RUE8	Map4k4	non-specific serine/threonine protein kinase	10.8162	10.4258	10.7843	10.5955	10.7049	9.36858	10.818	9.1054	10.6237	9.61535
A0A0A6YWT1;A2AQ41;A2AQ42;A2AQ43;A2AQ44;A2AQ45;F6VVN1;Q80TY0	Fnbp1	Formin binding protein 1 (Fragment);Formin binding protein 1;Formin binding protein 1;Formin binding protein 1;Formin binding protein 1;Formin binding protein 1;Formin binding protein 1 (Fragment);Formin-binding protein 1	12.0372	#N/A	13.1268	12.6912	12.7279	#N/A	12.4337	#N/A	12.5808	#N/A
A0A0A6YWX1;A0A991ELD7;J3KMM1;Q3UJD6	Usp19	ubiquitinyl hydrolase 1;ubiquitinyl hydrolase 1;ubiquitinyl hydrolase 1;Ubiquitin carboxyl-terminal hydrolase 19	#N/A	#N/A	#N/A	#N/A	#N/A	#N/A	#N/A	#N/A	#N/A	#N/A
A0A0A6YX18;Q8BVE3	Atp6v1h	V-type proton ATPase subunit H	15.6797	15.9626	16.5813	15.629	15.628	16.3823	15.8413	15.9698	15.958	15.1504
A0A0A6YX21;A0A0A6YY20;Q8VD57	Sft2d2	SFT2 domain containing 2;Vesicle transport protein;Vesicle transport protein SFT2B	11.838	12.1193	11.837	11.7151	11.6777	11.7635	11.7882	11.3576	11.558	11.6747
A0A0A6YX73;Q8K1M3	Prkar2a	cAMP-dependent protein kinase type II-alpha regulatory subunit	17.1601	17.2236	17.2997	16.5226	16.7909	16.6402	16.9809	15.9385	17.0922	16.1771
A0A0A6YXE3;G3X9Q0;Q9JKP5	Mbnl1	Muscleblind like splicing factor 1;Muscleblind like splicing factor 1;Muscleblind-like protein 1	#N/A	#N/A	#N/A	#N/A	#N/A	#N/A	#N/A	#N/A	#N/A	#N/A
A0A0A6YXG0;Q9JKK1	Stx6	Syntaxin 6;Syntaxin-6	13.3325	13.6917	12.7331	13.03	13.483	#N/A	12.7588	12.49	12.5232	13.0557
A0A0A6YXH3;A2A8Z1;E9PXZ2;E9Q6C1;F6UHR6	Osbpl9	Oxysterol-binding protein;Oxysterol-binding protein-related protein 9;Oxysterol-binding protein;Oxysterol-binding protein;Oxysterol-binding protein	13.4349	12.9443	14.6583	14.8539	14.9096	14.9016	14.544	15.0878	14.611	14.869
A0A0A6YXV8;A0A0A6YY67;H7BX08;Q8C1B1	Camsap2	Calmodulin regulated spectrin-associated protein family, member 2 (Fragment);Calmodulin regulated spectrin-associated protein family, member 2;Calmodulin regulated spectrin-associated protein family, member 2;Calmodulin-regulated spectrin-associated protein 2	7.96033	6.09592	6.06014	7.90607	7.25917	#N/A	7.89808	7.85153	8.24924	8.06932
A0A0A6YY47	Ncam1	Neural cell adhesion molecule 1	#N/A	#N/A	#N/A	#N/A	#N/A	#N/A	#N/A	#N/A	#N/A	#N/A
A0A0B4J1E2;Q9CSN1	Snw1	SNW domain-containing protein 1	15.7998	15.9798	15.8511	15.6157	15.7727	15.6175	15.6919	15.1291	15.7064	15.5194
A0A0B4J1E4;Q5U431	Gpr39	G protein-coupled receptor 39;G-protein coupled receptor 39	12.8497	13.1875	13.1294	13.6019	12.9955	13.0301	13.0942	13.2228	12.9812	13.3215
A0A0B4J1E5;Q99PM9	Uck2	uridine/cytidine kinase (Fragment);Uridine-cytidine kinase 2	#N/A	#N/A	#N/A	#N/A	#N/A	#N/A	#N/A	#N/A	#N/A	#N/A
A0A0B4J1E7;O35343	Kpna4	Karyopherin (importin) alpha 4;Importin subunit alpha-3	15.4085	14.7919	15.025	15.2813	15.2784	15.515	15.3316	15.5346	15.2925	15.5569
A0A0B4J1L4;A0A803ZIZ6;D3YYU8	Obsl1	Obscurin-like 1;Obscurin-like 1;Obscurin-like protein 1	12.5991	11.9305	12.4431	12.3325	12.6523	12.2923	12.2961	12.0241	12.2243	12.4443
A0A0D2X7Z2;Q9CY45	Eef1akmt1	EEF1A lysine methyltransferase 1	13.5761	12.5899	13.6431	13.0504	13.457	13.0317	13.488	13.2158	13.6479	13.3928
A0A0F6AIX5	Ldah	Lipid droplet-associated hydrolase	#N/A	#N/A	#N/A	#N/A	#N/A	#N/A	#N/A	#N/A	#N/A	#N/A
A0A0G2JDK3;A0A0G2JG79;A0A0G2JGU4;P53612;Q3TVF4;Q9JIF6	Rabggtb	Rab geranylgeranyl transferase, b subunit (Fragment);Geranylgeranyl transferase type-2 subunit beta;Rab geranylgeranyl transferase, b subunit (Fragment);Geranylgeranyl transferase type-2 subunit beta;Geranylgeranyl transferase type-2 subunit beta;Rab geranylgeranyl transferase, b subunit	13.1469	#N/A	13.2301	11.8279	12.8225	#N/A	13.539	11.4389	13.3344	11.7649
A0A0G2JDM7;A0A0G2JE03;Q3TWF7;Q8BTZ4	Anapc5	Anaphase-promoting complex subunit 5	11.5178	12.6309	11.855	11.4412	11.989	11.9899	11.8455	11.3196	10.362	11.8161
A0A0G2JDP0;O35387	Hax1	HCLS1-associated protein X-1	#N/A	#N/A	#N/A	#N/A	#N/A	#N/A	#N/A	#N/A	#N/A	#N/A
A0A0G2JDW7;Q6ZWU9	Rps27	40S ribosomal protein S27 (Fragment);Small ribosomal subunit protein eS27	#N/A	#N/A	#N/A	#N/A	#N/A	#N/A	#N/A	#N/A	#N/A	#N/A
A0A0G2JDZ4;E9QNY3	Myl10	Myosin, light chain 10, regulatory;Myosin, light chain 10, regulatory	12.6217	#N/A	12.9294	#N/A	13.2546	#N/A	12.6968	#N/A	12.8632	#N/A
A0A0G2JE11;A0A0R4J176;A0A571BG59;A0A5F8MPH8;A2ACU7;E9Q2T3;O35452;Q3ULU4;Q8CH40;Q8CH41	Nudt6;Nudt6;Tnxb;Tnxb;Nudt6;Tnxb;Tnxb;Nudt6;Nudt6;Nudt6	Nudix (nucleoside diphosphate linked moiety X)-type motif 6;Nucleoside diphosphate-linked moiety X motif 6;Tenascin XB;Tenascin XB;Nucleoside diphosphate-linked moiety X motif 6;Tenascin XB;Tenascin X;Nucleoside diphosphate-linked moiety X motif 6;Nucleoside diphosphate-linked moiety X motif 6;Nucleoside diphosphate-linked moiety X motif 6	11.2638	11.5969	11.3175	11.6668	11.0061	11.7199	12.0553	11.5657	11.1954	11.3215
A0A0G2JE32;A0A0G2JGL0;P61079	Ube2d3	Ubiquitin-conjugating enzyme E2D 3 (Fragment);Ubiquitin-conjugating enzyme E2 D3;Ubiquitin-conjugating enzyme E2 D3	#N/A	#N/A	#N/A	#N/A	#N/A	#N/A	#N/A	#N/A	#N/A	#N/A
A0A0G2JE52	Rap1a	small monomeric GTPase	#N/A	#N/A	#N/A	#N/A	#N/A	#N/A	#N/A	#N/A	#N/A	#N/A
A0A0G2JEA0;Q6ZPS6	Ankib1	RBR-type E3 ubiquitin transferase (Fragment);Ankyrin repeat and IBR domain-containing protein 1	11.3464	11.3324	11.3271	12.0642	10.7372	12.2168	10.8804	12.3331	11.4665	12.1006
A0A0G2JEK2;P63254	Crip1	Cysteine-rich protein 1 (intestinal);Cysteine-rich protein 1	19.2793	17.9916	18.7191	17.6994	18.9736	17.7564	18.7349	18.0379	19.1016	18.1631
A0A0G2JEM4;O54965;Q8C4F9;Q8CB78	Rnf13	RING-type E3 ubiquitin transferase (Fragment);E3 ubiquitin-protein ligase RNF13;RING-type E3 ubiquitin transferase;RING-type E3 ubiquitin transferase	9.14783	10.3643	8.91875	8.89583	9.75218	10.6066	9.28566	10.0662	8.39679	10.7375
A0A0G2JEP4;A0A1L1SSC0;A0A668KLE1	Lrrfip2	Leucine-rich repeat flightless-interacting protein 2	#N/A	#N/A	#N/A	#N/A	#N/A	#N/A	#N/A	#N/A	#N/A	#N/A
A0A0G2JEV2	Cenpa	Centromere protein A	3.65007	12.8744	#N/A	#N/A	13.0118	14.3034	#N/A	13.3773	#N/A	13.2268
A0A0G2JF16;Q8R344	Ccdc12	Coiled-coil domain containing 12 (Fragment);Coiled-coil domain-containing protein 12	11.1798	8.73002	12.0428	10.8551	10.5717	#N/A	11.5327	8.23374	11.3434	10.2013
A0A0G2JF44;Q9DAI2	Ift22	Intraflagellar transport 22 (Fragment);Intraflagellar transport protein 22 homolog	12.1072	12.4542	12.7731	12.5874	12.1051	12.4429	11.8291	12.6263	12.1618	12.0509
A0A0G2JFF1	Ppp1cc	Serine/threonine-protein phosphatase (Fragment)	#N/A	16.7545	16.3157	16.8088	16.4961	17.3255	17.7406	15.5082	15.197	16.3039
A0A0G2JFJ6;Q7TPD0	Ints3	Integrator complex subunit 3	14.0167	14.3221	14.3199	14.3007	14.2569	14.3352	14.1978	14.265	14.1309	14.1967
A0A0G2JFW6;Q6NXI6	Rprd2	Regulation of nuclear pre-mRNA domain containing 2 (Fragment);Regulation of nuclear pre-mRNA domain-containing protein 2	11.7134	11.6694	11.6151	11.5993	11.6985	11.4927	11.199	11.5152	11.6944	11.7495
A0A0G2JFX7;Q9CWZ3	Rbm8a	RNA-binding protein 8A	15.3282	15.8476	16.1194	15.9035	16.0655	16.0726	16.2898	15.6714	15.78	15.662
A0A0G2JFY6;B0V3P3;B0V3P4;Q9WV76	Ap4b1	AP complex subunit beta;AP complex subunit beta;AP complex subunit beta;AP-4 complex subunit beta-1	10.0514	10.7942	10.7076	10.3269	10.2628	10.662	10.635	11.044	10.3479	10.6066
A0A0G2JFZ8;Q9D2F7	Nup210l	Nucleoporin 210-like;Nuclear pore membrane glycoprotein 210-like	17.3418	17.5311	16.9102	17.0727	17.0485	16.3364	16.9511	16.2009	16.7359	16.5504
A0A0G2JG52;E9PVP1	Crybg1	Crystallin beta-gamma domain containing 1	15.6974	16.1205	15.6469	16.1347	15.8956	16.3059	15.2744	16.5155	15.8758	16.5653
A0A0G2JG59	Nexn	Nexilin (Fragment)	#N/A	#N/A	#N/A	#N/A	#N/A	#N/A	#N/A	#N/A	#N/A	#N/A
A0A0G2JG60;Q6P9Z1	Smarcd3	SWI/SNF related, matrix associated, actin dependent regulator of chromatin, subfamily d, member 3;SWI/SNF-related matrix-associated actin-dependent regulator of chromatin subfamily D member 3	11.5089	12.0904	11.3273	11.6791	11.6191	11.4144	11.4941	11.211	11.4867	11.5018
A0A0G2JGD2	S100a4	S100 calcium binding protein A4 (Fragment)	22.5835	#N/A	20.49	18.9644	23.726	23.2845	22.259	#N/A	22.3002	#N/A
A0A0G2JGG7;Q6S5J6	Krit1	KRIT1, ankyrin repeat containing;Krev interaction trapped protein 1	10.1575	10.1101	9.60189	9.86854	#N/A	#N/A	10.0746	10.6856	10.5075	10.763
A0A0G2JGL8;Q99PU8	Dhx30	ATP-dependent RNA helicase DHX30	14.478	14.9501	14.2334	14.564	14.4571	14.2948	14.4988	13.9944	14.3552	14.4005
A0A0G2JGP4;P08556;Q9D091	Nras	GTPase NRas (Fragment);GTPase NRas;GTPase NRas	#N/A	#N/A	#N/A	#N/A	#N/A	#N/A	#N/A	#N/A	#N/A	#N/A
A0A0G2JGQ4;P54729	Nub1	Negative regulator of ubiquitin-like proteins 1;NEDD8 ultimate buster 1	14.8359	14.9756	14.8399	15.0071	15.0964	14.9753	14.9671	14.8463	14.9596	14.888
A0A0G2JGQ6;Q80VB6;Q9JLM8	Dclk1	non-specific serine/threonine protein kinase;Dclk1 protein;Serine/threonine-protein kinase DCLK1	16.2162	15.4326	15.5016	14.9201	16.08	14.4032	15.5992	14.3844	15.6736	14.486
A0A0G2JGR7;Q99MR1	Gigyf1	GRB10 interacting GYF protein 1 (Fragment);GRB10-interacting GYF protein 1	#N/A	10.5132	10.7751	10.8903	10.1926	9.80266	#N/A	10.1242	9.7972	10.7886
A0A0G2JGS4;E9Q1T1;E9Q1W0;Q6PHZ2	Camk2d	Calcium/calmodulin-dependent protein kinase type II subunit delta;calcium/calmodulin-dependent protein kinase;calcium/calmodulin-dependent protein kinase;Calcium/calmodulin-dependent protein kinase type II subunit delta	#N/A	16.1848	#N/A	13.9705	#N/A	16.0592	#N/A	14.4973	#N/A	14.6694
A0A0G2JGU1;Q64302	Tm4sf1	Transmembrane 4 superfamily member 1 (Fragment);Transmembrane 4 L6 family member 1	12.8797	12.6594	13.2352	13.1645	12.7329	12.6966	13.0779	12.5302	12.8381	12.6407
A0A0G2JGW9	Fubp1	Far upstream element (FUSE) binding protein 1	#N/A	#N/A	#N/A	#N/A	#N/A	#N/A	#N/A	#N/A	#N/A	#N/A
A0A0G2JH11;Q3U1T9	Dennd1b	DENN/MADD domain containing 1B;DENN domain-containing protein 1B	10.3975	10.184	9.28071	10.014	9.94393	10.4231	10.0001	10.6202	9.74724	10.4355
A0A0G2JH12;Q6P9N1	Hycc1	Hyccin PI4KA lipid kinase complex subunit 1;Hyccin	12.718	11.8464	11.1717	11.462	10.7401	10.8794	9.71008	9.63288	#N/A	11.3363
A0A0G2JH17;K3W4P2;Q6P4S8	Ints1	Integrator complex subunit 1	13.8846	14.1476	14.107	14.0518	13.8667	14.2274	14.1586	14.119	14.1179	13.7809
A0A0G2JH18;Q9CZG3	Commd8	COMM domain containing 8;COMM domain-containing protein 8	13.0006	13.6709	13.4669	13.5658	13.854	13.8187	13.2894	14.3274	13.6478	14.1831
A0A0H2UH13;Q8BK75	Elp6	Elongator complex protein 6	12.2577	11.883	12.3071	11.4299	11.621	11.2958	11.2318	11.8336	11.3078	11.6723
A0A0H2UH19;E9Q5A3;Q5DW34;Z4YJZ7	Ehmt1	Euchromatic histone methyltransferase 1;Euchromatic histone methyltransferase 1;Histone-lysine N-methyltransferase EHMT1;Euchromatic histone methyltransferase 1	11.073	10.4003	11.3054	10.904	10.2608	10.3449	11.2336	10.1938	10.9781	10.228
A0A0J9YTR9;A0A0J9YTU7;A0A0J9YTW1;A0A0J9YU37;A0A0J9YU89;A0A0J9YU91;A0A0J9YUG4;A0A0J9YUK1;A0A0J9YUP9;A0A0J9YUR0;A0A0J9YUT3;A0A0J9YUT7;A0A0J9YUX6;A0A0J9YUZ0;A0A0J9YV50;A0A0J9YVB3;A0A0J9YVG2;A0A0J9YVI1;E9Q8G4;Q60722;Q91YV0	Tcf4	Transcription factor 4;Transcription factor 4;Transcription factor 4;Transcription factor 4;Transcription factor 4;Transcription factor 4 (Fragment);Transcription factor 4;Transcription factor 4;Transcription factor 4;Transcription factor 4 (Fragment);Transcription factor 4 (Fragment);Transcription factor 4 (Fragment);Transcription factor 4 (Fragment);Transcription factor 4;Transcription factor 4…	9.0028	8.50974	9.49167	8.10735	8.66991	9.05699	#N/A	8.92175	10.0999	8.93841
A0A0J9YTU3	Specc1	Sperm antigen with calponin homology and coiled-coil domains 1	#N/A	#N/A	#N/A	#N/A	#N/A	#N/A	#N/A	#N/A	#N/A	#N/A
A0A0J9YTV0;A0A0J9YU44	Eif4g1	Eukaryotic translation initiation factor 4, gamma 1 (Fragment);Eukaryotic translation initiation factor 4, gamma 1 (Fragment)	11.9967	12.9384	13.3782	13.9904	13.8434	#N/A	12.1787	#N/A	12.6547	12.5484
A0A0J9YTV5;E9Q7W0;P31266;Q3U6F1	Rbpj	Recombination signal binding protein for immunoglobulin kappa J region;Recombination signal binding protein for immunoglobulin kappa J region;Recombining binding protein suppressor of hairless;Recombination signal binding protein for immunoglobulin kappa J region	14.0578	14.5495	14.0048	14.1923	13.9682	13.822	13.9424	13.7934	13.9463	13.7519
A0A0J9YTW0;A0A0J9YV10;Q69Z99	Zfp512;Zfp512;Znf512	Zinc finger protein 512 (Fragment);Zinc finger protein 512 (Fragment);Zinc finger protein 512	8.86694	10.037	#N/A	8.41153	9.62348	#N/A	#N/A	#N/A	#N/A	8.3607
A0A0J9YTY0;A0A0J9YUL3;Q8C1B7	Septin11	Septin;Septin;Septin-11	17.5097	17.3824	17.4663	17.6285	17.177	17.0977	17.5988	17.4209	17.5922	17.5651
A0A0J9YTY5;D3YY98;Q8VDS8	Stx18	Syntaxin 18 (Fragment);Syntaxin 18 (Fragment);Syntaxin-18	13.1108	13.8454	#N/A	12.7777	13.8407	14.0216	10.2878	13.9654	13.0147	14.4966
A0A0J9YU62;O88712	Ctbp1	C-terminal binding protein 1;C-terminal-binding protein 1	14.9602	15.0622	15.0246	14.6335	15.2848	15.2029	15.3172	14.9379	15.2372	15.1387
A0A0J9YU82;F8WIY7;Q923Q2	Stard13	StAR-related lipid transfer (START) domain containing 13;StAR-related lipid transfer (START) domain containing 13;StAR-related lipid transfer protein 13	11.8457	12.2938	12.0743	12.2478	12.1002	12.312	12.1321	11.9354	11.7909	12.2697
A0A0J9YU83;F7BJB9	Morc3	Microrchidia 3 (Fragment);MORC family CW-type zinc finger protein 3	14.822	13.5908	14.7032	14.7088	15.0889	14.5056	14.045	13.742	14.6215	14.378
A0A0J9YUB2;Q3UUG6	Tbc1d24	TBC1 domain family, member 24;TBC1 domain family member 24	#N/A	#N/A	8.45471	#N/A	7.4464	9.06556	8.30315	8.40592	6.70086	9.02614
A0A0J9YUD5;B9EJ54	Nup205	Nucleoporin 205	15.8295	15.7187	15.8738	15.7914	15.8236	15.6681	15.8014	15.7265	15.8099	15.7635
A0A0J9YUE9;A0A0J9YUN4	Dnm1	dynamin GTPase	#N/A	11.9398	#N/A	13.096	#N/A	#N/A	#N/A	#N/A	#N/A	13.814
A0A0J9YUJ8	Gsn	Gelsolin (Fragment)	#N/A	#N/A	#N/A	#N/A	#N/A	#N/A	#N/A	#N/A	#N/A	#N/A
A0A0J9YUM0;Q8C3X4	Guf1	GUF1 homolog, GTPase;Translation factor Guf1, mitochondrial	14.1033	14.6284	13.9113	13.6927	13.9073	13.625	13.7092	12.7883	13.5873	13.2765
A0A0J9YUN2;A0A8Q0LUK5;Q9Z255	Ube2a	Ubiquitin-conjugating enzyme E2A;Ubiquitin-conjugating enzyme E2A;Ubiquitin-conjugating enzyme E2 A	#N/A	#N/A	#N/A	#N/A	#N/A	#N/A	#N/A	#N/A	#N/A	#N/A
A0A0J9YUR2	Specc1	Sperm antigen with calponin homology and coiled-coil domains 1	#N/A	#N/A	#N/A	#N/A	#N/A	#N/A	#N/A	#N/A	#N/A	#N/A
A0A0J9YUZ4;P63158	Hmgb1	High mobility group box 1 (Fragment);High mobility group protein B1	#N/A	#N/A	#N/A	#N/A	#N/A	#N/A	#N/A	#N/A	#N/A	#N/A
A0A0J9YV20;A0A0R4J0B7;Q80UZ2	Sdad1	Protein SDA1;Protein SDA1;Protein SDA1 homolog	11.1563	9.91131	10.8024	11.0502	10.3572	10.1482	9.09963	#N/A	10.2845	9.32268
A0A0J9YVE9;D3YWD5;D3YYM9;D6RI23;Q9D2V8	Mfsd10	Major facilitator superfamily domain containing 10;Major facilitator superfamily domain containing 10 (Fragment);Major facilitator superfamily domain containing 10 (Fragment);Major facilitator superfamily domain containing 10;Major facilitator superfamily domain-containing protein 10	12.0027	12.7569	10.6082	11.1726	11.9957	11.7729	9.38976	#N/A	11.0778	11.3796
A0A0M3HEP3;Q99M04	Lias	Lipoyl synthase, mitochondrial;Lipoyl synthase, mitochondrial	13.5847	12.5471	12.5349	13.0353	13.993	12.8272	12.673	13.3045	13.5676	13.2842
A0A0M3HEP9;A0A0M3HEQ0;A0A0U1RPC6;A0A0U1RPV8;A0A0U1RQA4;J3QMN4;J3QMQ8;Q9JLT4	Txnrd2	Thioredoxin reductase 2;thioredoxin-disulfide reductase;Thioredoxin reductase 2 (Fragment);thioredoxin-disulfide reductase;thioredoxin-disulfide reductase;thioredoxin-disulfide reductase;thioredoxin-disulfide reductase;Thioredoxin reductase 2, mitochondrial	#N/A	#N/A	#N/A	#N/A	#N/A	#N/A	#N/A	#N/A	#N/A	#N/A
A0A0N4SUH4;Q8BKS9	Pum3	Pumilio RNA-binding family member 3;Pumilio homolog 3	14.1427	14.5826	12.9396	13.459	13.9279	13.4621	12.7325	12.5097	13.1377	13.6658
A0A0N4SUH8;Q9QZ23	Nfu1	NFU1 iron-sulfur cluster scaffold homolog, mitochondrial;NFU1 iron-sulfur cluster scaffold homolog, mitochondrial	16.4051	16.3108	16.6261	16.4138	16.4753	16.2583	16.5002	16.1705	16.5544	16.4599
A0A0N4SUJ1;Q8BXK4	Bmt2	Base methyltransferase of 25S rRNA 2;S-adenosylmethionine sensor upstream of mTORC1	#N/A	#N/A	#N/A	9.53632	8.8798	#N/A	#N/A	#N/A	#N/A	8.67988
A0A0N4SUJ2;A0A0N4SUN3;A0A0N4SV63;A0A0N4SVX9;A0A0N4SWG7;A0A0N4SWH3;E9PXU9;E9Q423;E9QL12;Q9ESD7	Dysf	Dysferlin	13.4641	13.2489	13.7382	12.6482	13.3051	12.5626	12.9073	11.1268	12.8138	12.2464
A0A0N4SUT0;P62322	Lsm5	LSM5 homolog, U6 small nuclear RNA and mRNA degradation associated;U6 snRNA-associated Sm-like protein LSm5	8.01603	8.21276	6.73283	7.01337	7.94513	7.59685	7.82291	7.99448	7.26266	7.82296
A0A0N4SUV6;Q9JHW4	Eefsec	Eukaryotic elongation factor, selenocysteine-tRNA-specific;Selenocysteine-specific elongation factor	13.4833	13.6051	13.1889	12.2261	13.0791	12.5771	13.1878	12.8758	13.2358	12.8173
A0A0N4SUX5	Eno2	phosphopyruvate hydratase	#N/A	#N/A	#N/A	#N/A	#N/A	#N/A	#N/A	#N/A	#N/A	#N/A
A0A0N4SV16;Q9CZ52	Antxr1	Anthrax toxin receptor 1	#N/A	9.51141	9.31768	9.30188	#N/A	7.83984	8.3533	10.4348	9.0613	9.89586
A0A0N4SV80	Zfp638	Zinc finger protein 638	#N/A	#N/A	#N/A	#N/A	11.8309	#N/A	#N/A	#N/A	#N/A	#N/A
A0A0N4SVB8;Q9CQW2	Arl8b	ADP-ribosylation factor-like protein 8B	16.7917	16.93	16.5057	16.8415	16.9019	16.8571	16.419	16.6086	16.5094	17.0193
A0A0N4SVC2;E9QP00;Q6PFR5	Tra2a	Transformer 2 alpha;Transformer 2 alpha;Transformer-2 protein homolog alpha	13.7598	13.7501	13.919	13.8022	13.5365	14.2122	13.8554	14.2421	13.7661	14.2159
A0A0N4SVL0	Eif4g3	Eukaryotic translation initiation factor 4 gamma, 3	13.4293	13.7765	13.6189	13.5711	12.8047	12.8658	13.3074	13.0751	13.607	13.2191
A0A0N4SVQ6;Q9CR89	Ergic2	Endoplasmic reticulum-Golgi intermediate compartment protein (Fragment);Endoplasmic reticulum-Golgi intermediate compartment protein 2	10.5515	10.8288	#N/A	9.10859	10.1463	11.675	8.88259	10.4648	9.53812	10.9388
A0A0N4SVS6	Cnbp	Cellular nucleic acid binding protein	13.5875	12.6588	13.4588	13.1136	13.107	11.5868	13.2778	12.2178	13.9502	12.9254
A0A0N4SVT1;Q9CWX9	Ddx47	ATP-dependent RNA helicase (Fragment);Probable ATP-dependent RNA helicase DDX47	#N/A	#N/A	#N/A	#N/A	#N/A	#N/A	#N/A	#N/A	#N/A	#N/A
A0A0N4SVT3;A0A0N4SW28;Q9DAS9	Gng12	Guanine nucleotide-binding protein subunit gamma (Fragment);Guanine nucleotide-binding protein subunit gamma;Guanine nucleotide-binding protein G(I)/G(S)/G(O) subunit gamma-12	14.8688	15.3587	14.4693	15.2115	14.8002	14.8263	14.6413	14.8612	14.3856	15.1119
A0A0N4SVU1;P28665	Gm7298;Mug1	Predicted gene 7298;Murinoglobulin-1	17.2229	17.9911	17.3766	17.9442	17.1582	17.8169	17.288	17.5979	17.1232	17.5638
A0A0N4SW50;Q91VX9	Tmem168	Transmembrane protein 168	11.4095	12.1379	11.596	11.9226	11.5935	11.0553	11.5171	11.4605	11.0356	11.7828
A0A0N4SW73;Q8R361	Rab11fip5	RAB11 family interacting protein 5 (class I);Rab11 family-interacting protein 5	13.1111	13.5676	12.8032	12.8435	13.147	12.8232	12.8352	12.8346	12.8457	12.7839
A0A0N4SW98;Q6P7W5	Tsen2	tRNA splicing endonuclease subunit 2;tRNA-splicing endonuclease subunit Sen2	#N/A	12.4076	12.1404	11.5511	11.9667	11.5231	12.5992	#N/A	10.7982	12.017
A0A0N5E9G7;G3UWX1;G3X8Z6;P35601;Q5U4B1	Rfc1	Replication factor C subunit 1	12.1477	13.0504	9.87868	11.6216	12.1499	11.4358	10.5584	10.9207	10.6375	11.7574
A0A0R3P9C8;Q9DC69	Ndufa9	NADH dehydrogenase [ubiquinone] 1 alpha subcomplex subunit 9, mitochondrial;NADH dehydrogenase [ubiquinone] 1 alpha subcomplex subunit 9, mitochondrial	15.4964	15.1198	15.4953	15.1745	15.5981	15.5328	15.3356	15.2691	15.5352	15.3844
A0A0R4IZW9;Q9DCT5	Sdf2	Stromal cell derived factor 2;Stromal cell-derived factor 2	12.657	13.0338	12.8397	12.5747	12.5723	12.8727	12.6536	13.0521	12.8495	12.95
A0A0R4IZX2;Q6NS54;Q9JHL1	Nherf2	Na(+)/H(+) exchange regulatory cofactor NHE-RF;Na(+)/H(+) exchange regulatory cofactor NHE-RF;Na(+)/H(+) exchange regulatory cofactor NHE-RF2	11.9747	11.6843	12.8235	11.3155	12.3023	#N/A	13.079	11.8029	12.4041	#N/A
A0A0R4IZY0	Thop1	Thimet oligopeptidase	16.191	15.8697	16.5966	16.0988	16.2694	15.8127	16.4951	15.2039	16.1806	15.1169
A0A0R4IZY1;Q8R3P2	Dtx2	E3 ubiquitin-protein ligase;Probable E3 ubiquitin-protein ligase DTX2	10.4985	10.2277	10.4294	10.024	9.68559	10.3771	9.71982	9.93542	9.80268	10.1989
A0A0R4IZY9	Dus3l	tRNA-dihydrouridine(47) synthase [NAD(P)(+)]	14.6708	15.0963	15.4763	14.8641	15.0934	15.4675	14.566	15.3228	15.3832	15.3495
A0A0R4IZZ6;A0A5F8MPU2;Q6ZQ03	Fnbp4	Formin binding protein 4;Formin binding protein 4;Formin-binding protein 4	11.9449	11.3763	11.9401	11.7831	11.7144	11.8881	11.7749	11.5795	12.0736	11.6817
A0A0R4J000;Q8VC57	Kctd5	Potassium channel tetramerisation domain containing 5;BTB/POZ domain-containing protein KCTD5	13.9951	13.5648	13.3414	13.2924	13.647	14.1457	13.5199	12.4023	12.9625	13.6655
A0A0R4J005;A0A5F8MPJ3;E9QP62;Q99JW4	Lims1	LIM and senescent cell antigen-like-containing domain protein;LIM and senescent cell antigen-like-containing domain protein;LIM and senescent cell antigen-like-containing domain protein;LIM and senescent cell antigen-like-containing domain protein 1	#N/A	16.9791	#N/A	15.3441	#N/A	16.841	#N/A	15.5601	14.0134	14.787
A0A0R4J007	Pald1	Paladin	13.3005	13.6548	13.4287	13.7098	13.4479	13.698	13.972	13.6368	13.6462	13.1402
A0A0R4J008;P70288	Hdac2	Histone deacetylase 2	16.3199	16.493	16.2702	16.3546	16.456	16.9745	16.7288	16.6507	16.4286	16.582
A0A0R4J018;O55060	Tpmt	Thiopurine S-methyltransferase	12.972	12.8347	13.6875	13.3332	13.1901	13.2084	12.9978	13.4283	13.2374	13.2807
A0A0R4J023;F6RT60;Q9JLZ3	Auh	AU RNA binding protein/enoyl-coenzyme A hydratase;AU RNA binding protein/enoyl-coenzyme A hydratase (Fragment);Methylglutaconyl-CoA hydratase, mitochondrial	13.7938	14.8818	14.6302	14.5725	14.7659	14.6598	14.6404	14.4141	14.6553	14.6217
A0A0R4J025;Q6NXM2	Rcbtb1	Regulator of chromosome condensation (RCC1) and BTB (POZ) domain containing protein 1;RCC1 and BTB domain-containing protein 1	11.2704	#N/A	12.0315	11.2178	11.0191	#N/A	10.8958	#N/A	11.4147	11.6107
A0A0R4J031;Q8C006	Trim35	Tripartite motif-containing 35;E3 ubiquitin-protein ligase TRIM35	13.7774	14.5641	15.0672	14.7356	14.7832	14.5161	#N/A	14.6642	14.5064	14.8832
A0A0R4J036;P08553	Nefm	Neurofilament medium polypeptide	12.6927	13.5905	12.8513	13.682	12.6809	13.6122	13.0941	13.6426	12.4326	13.6124
A0A0R4J041;G3UYB5;G3UZP2;Q8C3P7	Mettl3	mRNA m(6)A methyltransferase;Methyltransferase like 3;Methyltransferase like 3;N6-adenosine-methyltransferase subunit METTL3	11.3984	11.6202	11.2402	10.4289	11.0471	11.0239	10.6847	10.6722	10.2145	10.5513
A0A0R4J044;P57724	Pcbp4	Poly(rC) binding protein 4;Poly(rC)-binding protein 4	#N/A	#N/A	#N/A	#N/A	#N/A	#N/A	#N/A	#N/A	#N/A	#N/A
A0A0R4J045;A0A3B2WB30;Q3UFY0	Rrp36	rRNA biogenesis protein RRP36;rRNA biogenesis protein RRP36;Ribosomal RNA processing protein 36 homolog	10.365	10.3999	9.53915	10.1175	10.573	#N/A	10.6653	9.56208	9.80741	9.64437
A0A0R4J047;Q9CYI4	Luc7l	Luc7-like;Putative RNA-binding protein Luc7-like 1	15.2811	15.5274	14.9305	15.2328	15.3657	15.0985	15.3588	15.1562	15.2338	15.42
A0A0R4J052;E9PYA3;G5E8T9;Q99KB8	Hagh	Hydroxyacylglutathione hydrolase, mitochondrial;Hydroxyacyl glutathione hydrolase (Fragment);Hydroxyacylglutathione hydrolase, mitochondrial;Hydroxyacylglutathione hydrolase, mitochondrial	14.4628	14.5601	13.9243	13.885	14.2054	14.3348	13.4439	14.1708	13.944	14.4349
A0A0R4J055;A0A1D5RMB5;Q6TXD4	Dnmbp	Dynamin-binding protein	16.7187	16.7635	16.6449	16.8209	16.3226	16.8606	16.6069	17.1055	16.3953	16.0987
A0A0R4J058;A0A0R4J242;A0A1B0GSH5;D3YWG2;G8JL55;Q922Q9	Chid1	Chitinase domain-containing protein 1;Chitinase domain-containing protein 1;Chitinase domain-containing protein 1;Chitinase domain-containing protein 1 (Fragment);Chitinase domain-containing protein 1 (Fragment);Chitinase domain-containing protein 1	9.58633	8.94738	9.8695	10.1768	10.1864	10.4681	9.47943	10.4428	9.54682	9.44917
A0A0R4J061;O55127	Cyp26a1	Cytochrome P450 26A1	10.9809	11.2863	11.8046	11.5107	11.704	11.2094	10.6284	11.8496	11.612	11.443
A0A0R4J078	Ubxn4	UBX domain-containing protein 4	#N/A	#N/A	#N/A	#N/A	#N/A	#N/A	#N/A	#N/A	#N/A	#N/A
A0A0R4J079;Q8BMP6	Acbd3	Acyl-Coenzyme A binding domain containing 3;Golgi resident protein GCP60	14.5582	14.617	14.8125	14.7921	14.6281	14.7364	14.8354	14.8927	14.5972	14.8009
A0A0R4J085;Q3UHZ7;Q91YN5	Uap1	UDP-N-acetylglucosamine pyrophosphorylase 1;UDP-N-acetylglucosamine pyrophosphorylase 1;UDP-N-acetylhexosamine pyrophosphorylase	14.5745	16.4959	16.5012	16.7664	16.3864	16.2224	16.0697	16.5214	16.7552	16.6541
A0A0R4J091;Q9JKP7	Pole3	DNA polymerase epsilon subunit 3	12.8346	13.4619	11.7113	12.2487	13.2313	14.4412	13.4223	14.3964	13.0462	14.0948
A0A0R4J092;Q8K2I4	Manba	Beta-mannosidase	#N/A	12.9447	12.5475	13.3421	12.2834	12.5656	13.1712	12.7151	13.1981	12.5251
A0A0R4J094;Q3TC72	Fahd2a;Fahd2	Fumarylacetoacetate hydrolase domain containing 2A;Fumarylacetoacetate hydrolase domain-containing protein 2A	#N/A	9.13078	9.27923	8.83264	#N/A	8.766	9.85709	8.61483	8.54531	8.81692
A0A0R4J098;O88291	Zfp326;Znf326	DBIRD complex subunit ZNF326	14.6576	14.6651	14.5916	14.4418	14.5032	14.3923	14.4578	14.1986	14.2374	14.3378
A0A0R4J099;Q3UY34	2210016L21Rik;Custos	Protein CUSTOS	10.498	#N/A	10.8518	9.95491	10.8591	10.2827	10.811	10.955	11.0917	9.93874
A0A0R4J0B1;A0A0R4J227;E9PYX3;E9Q9N6;E9QMP6;F6ZS70;Q05512;Q3T9A3	Mark2	non-specific serine/threonine protein kinase;non-specific serine/threonine protein kinase;non-specific serine/threonine protein kinase;non-specific serine/threonine protein kinase;non-specific serine/threonine protein kinase;non-specific serine/threonine protein kinase (Fragment);Serine/threonine-protein kinase MARK2;non-specific serine/threonine protein kinase	#N/A	#N/A	#N/A	#N/A	#N/A	#N/A	#N/A	#N/A	#N/A	#N/A
A0A0R4J0B4	Cmas	N-acylneuraminate cytidylyltransferase	#N/A	#N/A	#N/A	#N/A	#N/A	#N/A	#N/A	#N/A	#N/A	#N/A
A0A0R4J0B5	Rusf1	RUS family member 1	10.753	11.8615	9.9944	11.059	11.3087	10.8892	10.2879	10.2336	11.1646	11.8724
A0A0R4J0B6;Q7TMS5;S4R2E1	Abcg2	ATP binding cassette subfamily G member 2 (Junior blood group);Broad substrate specificity ATP-binding cassette transporter ABCG2;ATP binding cassette subfamily G member 2 (Junior blood group)	13.4304	14.2968	13.6216	14.7886	13.1485	14.6085	13.5013	14.1409	13.249	14.3156
A0A0R4J0C0;Q9D720	Nsmce1	Non-structural maintenance of chromosomes element 1 homolog	9.43934	10.6243	10.7289	10.4763	10.1121	10.6108	10.8559	11.0663	11.1542	11.4405
A0A0R4J0C7;A0A6Q6QAE5;Q99PT3	Ino80b	INO80 complex subunit B	11.1807	8.94216	10.8218	8.49509	10.1677	9.53192	10.5758	8.01733	9.47071	#N/A
A0A0R4J0C8;Q7TMF2	Eri1	Exoribonuclease 1;3'-5' exoribonuclease 1	13.0402	13.2922	13.0364	12.4256	13.085	12.3014	12.857	12.4127	12.7991	12.4992
A0A0R4J0D3;Q3TDQ1	Stt3b	dolichyl-diphosphooligosaccharide--protein glycotransferase;Dolichyl-diphosphooligosaccharide--protein glycosyltransferase subunit STT3B	14.8362	15.8387	14.0533	14.6563	15.1342	13.7806	13.1817	13.2359	13.582	14.2868
A0A0R4J0E4	Ints7	Integrator complex subunit 7	13.2517	11.6857	12.82	13.1444	12.8939	12.8298	13.3977	12.9389	13.3888	12.6459
A0A0R4J0F6;Q99KY4	Gak	Cyclin G associated kinase;Cyclin-G-associated kinase	13.5805	13.8524	13.7196	13.8334	13.4224	13.8595	13.4747	13.873	13.5722	13.6972
A0A0R4J0G0;Q8BH04	Pck2	phosphoenolpyruvate carboxykinase (GTP);Phosphoenolpyruvate carboxykinase [GTP], mitochondrial	#N/A	#N/A	#N/A	#N/A	#N/A	#N/A	#N/A	#N/A	#N/A	#N/A
A0A0R4J0G4;Q6VN19	Ranbp10	RAN binding protein 10;Ran-binding protein 10	13.1273	12.8488	13.2613	13.1992	13.0956	12.8648	13.3377	12.6005	13.3032	12.6238
A0A0R4J0G9;Q8C1A3	Mtrr	Methionine synthase reductase	#N/A	#N/A	#N/A	#N/A	#N/A	#N/A	#N/A	#N/A	#N/A	#N/A
A0A0R4J0H8;Q6NWW9	Fndc3b	Fibronectin type III domain containing 3B;Fibronectin type III domain-containing protein 3B	14.1877	14.4049	13.8177	14.0825	13.829	13.6477	13.6632	13.7017	13.6528	13.6778
A0A0R4J0I0;P70459	Erf	Ets2 repressor factor;ETS domain-containing transcription factor ERF	12.1455	11.6036	12.4704	11.3011	12.1328	11.5911	12.2795	11.431	12.2037	11.2175
A0A0R4J0I4;E9PVJ3;Q8BIW9	Chtf18	CTF18, chromosome transmission fidelity factor 18;CTF18, chromosome transmission fidelity factor 18;Chromosome transmission fidelity protein 18 homolog	10.7344	9.53348	10.3183	10.2342	10.3293	10.3319	10.8308	10.3172	10.7563	10.2323
A0A0R4J0I6;Q80XL6	Acad11	Acyl-CoA dehydrogenase family member 11	#N/A	#N/A	#N/A	#N/A	#N/A	#N/A	#N/A	#N/A	#N/A	#N/A
A0A0R4J0I9;Q91ZX7	Lrp1	Low density lipoprotein receptor-related protein 1;Prolow-density lipoprotein receptor-related protein 1	16.5129	16.9716	16.2756	16.5542	16.5506	16.3152	16.1543	16.052	16.2064	16.4182
A0A0R4J0J5;Q8K114	Ints9	Integrator complex subunit 9	11.3577	10.2603	10.6893	11.5268	11.1201	11.8785	11.8397	11.7148	11.2706	11.0408
A0A0R4J0J6;Q8BKT7	Thoc5	THO complex 5;THO complex subunit 5 homolog	13.2241	13.1967	13.3798	13.3377	13.0475	11.9628	13.7526	11.6276	13.5374	12.2496
A0A0R4J0J8;Q2KN98	Specc1l	Cytospin-A	13.6477	13.4704	13.6359	13.522	13.5469	13.5115	13.6905	13.0564	13.5637	13.4002
A0A0R4J0K2;K3W4R5;Z4YL78	Ckap5	Cytoskeleton associated protein 5	14.8868	14.5633	13.555	14.56	15.1578	14.8187	13.2633	14.6097	14.6681	15.0101
A0A0R4J0L5;Q8BRB0;Q8R3I3	Cog6	Conserved oligomeric Golgi complex subunit 6	13.3312	13.6198	13.3486	13.6684	13.3256	13.7032	13.2887	13.8672	13.2085	14.0145
A0A0R4J0L6	Mrps35	Mitochondrial ribosomal protein S35	13.482	12.77	13.7459	12.1009	12.4174	#N/A	#N/A	#N/A	14.1857	14.4657
A0A0R4J0M1;Q8VCN9	Tbcc	Tubulin-specific chaperone C	14.3155	14.2423	14.5482	14.1413	14.3634	14.3713	14.0464	14.4642	14.4589	14.585
A0A0R4J0M9;Q8CDG3	Vcpip1	ubiquitinyl hydrolase 1;Deubiquitinating protein VCPIP1	13.5011	13.7447	13.6081	13.7708	13.4453	13.6629	13.7803	13.5083	13.713	13.5585
A0A0R4J0N5;P46718	Pdcd2	Programmed cell death 2;Programmed cell death protein 2	13.4205	12.8577	14.038	13.0746	14.3098	12.9861	14.0604	13.4412	13.4121	13.2073
A0A0R4J0P1;D3YTT4;Q9D7B6	Acad8	Acyl-Coenzyme A dehydrogenase family, member 8;Acyl-Coenzyme A dehydrogenase family, member 8;Isobutyryl-CoA dehydrogenase, mitochondrial	13.4108	13.5153	13.732	13.5104	13.5102	13.4918	13.7709	13.6938	13.6436	13.4634
A0A0R4J0P6;Q8VDG3	Parn	Poly(A)-specific ribonuclease PARN	13.6845	13.3087	13.7884	13.5267	13.6737	13.3851	13.7836	13.4325	13.8113	13.6071
A0A0R4J0Q4;P97873	Loxl1	Lysyl oxidase-like 1;Lysyl oxidase homolog 1	#N/A	#N/A	#N/A	#N/A	10.911	#N/A	#N/A	#N/A	#N/A	#N/A
A0A0R4J0Q5;P21619	Lmnb2	Lamin B2;Lamin-B2	17.6583	17.3413	17.7302	17.3038	17.5866	17.2927	17.7082	17.2075	17.6434	17.2481
A0A0R4J0Q6;Q80VI1	Trim56	RING-type E3 ubiquitin transferase;E3 ubiquitin-protein ligase TRIM56	13.0112	13.0208	13.052	13.0302	12.9396	12.8053	12.895	12.8283	13.005	12.8586
A0A0R4J0Q9;Q3TR20;Q3UM29	Cog7	Conserved oligomeric Golgi complex subunit 7	13.8333	13.4806	13.7905	13.9957	13.5681	13.9067	13.9437	14.3963	14.0016	14.2273
A0A0R4J0R1;O70404	Vamp8	Vesicle-associated membrane protein 8	15.6039	15.7902	15.6853	15.6067	15.4653	15.3926	15.5851	15.0465	15.4222	15.3179
A0A0R4J0R3;Q3U1G5	Isg20l2	Interferon stimulated exonuclease gene 20-like 2;Interferon-stimulated 20 kDa exonuclease-like 2	10.9092	10.8409	9.78844	9.96348	10.8915	10.1981	9.94701	9.55971	9.54667	9.64107
A0A0R4J0S1;Q91W92	Cdc42ep1	CDC42 effector protein (Rho GTPase binding) 1;Cdc42 effector protein 1	15.061	13.964	14.6637	13.6456	14.476	13.717	14.6131	13.0569	14.5392	13.5551
A0A0R4J0S4;Q80Y17	Llgl1	LLGL1 scribble cell polarity complex component;Lethal(2) giant larvae protein homolog 1	13.173	13.2689	13.2876	12.9843	13.018	13.1114	13.0929	13.0578	13.0412	13.1237
A0A0R4J0T4;O88351;Q5D0E0	Ikbkb	IkappaB kinase;Inhibitor of nuclear factor kappa-B kinase subunit beta;IkappaB kinase	16.1222	16.3543	15.8533	15.8392	15.9037	16.0169	15.9682	15.8209	15.8994	15.8391
A0A0R4J0T5;P28659	Celf1	CUGBP, Elav-like family member 1;CUGBP Elav-like family member 1	15.4403	15.1083	15.4403	15.1889	15.2489	15.1603	15.3442	15.1328	15.2935	15.0033
A0A0R4J0T8	Arfgap3	ADP-ribosylation factor GTPase-activating protein 3	15.2109	15.5116	15.43	15.2527	15.4252	15.316	15.1903	14.8506	14.9515	14.8678
A0A0R4J0U2;Q0VGB7	Ppp4r2	Protein phosphatase 4, regulatory subunit 2;Serine/threonine-protein phosphatase 4 regulatory subunit 2	12.9767	10.5791	12.1619	12.3811	13.6877	13.7189	13.096	13.8421	13.4225	13.7811
A0A0R4J0U3;O54943	Per2	Period circadian protein homolog 2	10.5237	10.1923	10.0086	9.69853	10.1405	10.1999	10.0711	9.4673	10.0324	9.25612
A0A0R4J0U7;Q8R395	Commd5	COMM domain-containing protein 5	13.8309	13.8824	13.9354	14.0619	13.9383	14.3632	14.3837	14.2857	14.1249	14.2225
A0A0R4J0U8;A2RSY6	Trmt1l	TRMT1-like protein	13.0085	13.5406	13.0043	13.2708	13.356	13.1374	13.1512	12.5619	12.69	13.0312
A0A0R4J0V1;E9Q360;Q8K2A7	Ints10	Integrator complex subunit 10	#N/A	#N/A	#N/A	#N/A	#N/A	#N/A	#N/A	#N/A	#N/A	#N/A
A0A0R4J0V5;P08775	Polr2a	DNA-directed RNA polymerase subunit;DNA-directed RNA polymerase II subunit RPB1	18.4178	18.6285	18.3417	18.3497	18.4527	18.3843	18.3927	18.4225	18.4513	18.3944
A0A0R4J0W6;Q9CRC8	Lrrc40	Leucine rich repeat containing 40;Leucine-rich repeat-containing protein 40	14.7288	14.8844	14.7575	15.1138	14.7428	15.2091	14.9107	15.3027	14.9105	15.1935
A0A0R4J0X8;D3Z0V2;Q9ES28	Arhgef7	Rho guanine nucleotide exchange factor (GEF7);Rho guanine nucleotide exchange factor (GEF7) (Fragment);Rho guanine nucleotide exchange factor 7	15.6023	14.9368	15.2522	14.9885	14.9413	14.6947	15.3928	14.7385	15.0596	15.0397
A0A0R4J0Z1;P08003	Pdia4	Protein disulfide-isomerase A4	16.999	17.0009	17.0949	17.0797	17.0526	16.9105	17.0295	16.9293	17.0341	16.9546
A0A0R4J101;A0A0R4J1K4;A0A0R4J1K9;P13808	Slc4a2	Anion exchange protein;Anion exchange protein;Anion exchange protein;Anion exchange protein 2	#N/A	#N/A	#N/A	#N/A	#N/A	#N/A	#N/A	#N/A	#N/A	#N/A
A0A0R4J104;P98078	Dab2	Disabled 2, mitogen-responsive phosphoprotein;Disabled homolog 2	14.9729	#N/A	14.0848	13.188	15.2991	14.147	14.8432	14.5489	15.0063	14.6119
A0A0R4J114;Q8BTT6	Utp25	U3 small nucleolar RNA-associated protein 25 homolog	#N/A	#N/A	#N/A	#N/A	#N/A	#N/A	#N/A	#N/A	#N/A	#N/A
A0A0R4J124;O54781	Srpk2	non-specific serine/threonine protein kinase;SRSF protein kinase 2	12.3075	12.0507	12.1356	12.3448	12.5848	12.4467	11.515	12.224	12.2284	12.782
A0A0R4J138;P50429	Arsb	Arylsulfatase B	13.3666	13.8763	13.3016	13.901	13.4687	14.1828	13.6572	14.2865	13.491	13.9959
A0A0R4J139;Q8BU85	Msrb3	Peptide-methionine (R)-S-oxide reductase;Methionine-R-sulfoxide reductase B3, mitochondrial	13.8477	14.282	14.2823	14.2616	13.9819	14.1485	14.3438	13.8894	14.1807	13.8572
A0A0R4J140	Cluh	Clustered mitochondria protein homolog	#N/A	#N/A	#N/A	#N/A	#N/A	#N/A	#N/A	#N/A	#N/A	#N/A
A0A0R4J150;B9EJ86	Osbpl8	Oxysterol-binding protein;Oxysterol-binding protein-related protein 8	11.9761	11.2876	12.0483	10.5706	11.4577	10.1987	#N/A	11.5951	11.5025	11.1525
A0A0R4J170;Q3TKT4	Smarca4	SWI/SNF related, matrix associated, actin dependent regulator of chromatin, subfamily a, member 4;Transcription activator BRG1	14.9697	15.5173	14.3237	14.8289	14.6012	14.7297	15.0969	14.2685	14.9692	15.0738
A0A0R4J174	Ecsit	Evolutionarily conserved signaling intermediate in Toll pathway, mitochondrial	#N/A	#N/A	#N/A	#N/A	#N/A	#N/A	#N/A	#N/A	13.3386	11.5532
A0A0R4J187;P23475	Xrcc6	X-ray repair complementing defective repair in Chinese hamster cells 6;X-ray repair cross-complementing protein 6	14.9877	15.1805	14.9921	14.9965	14.9624	14.7606	14.788	14.7643	14.9416	14.8704
A0A0R4J195;Q9CSU0	Rprd1b	Regulation of nuclear pre-mRNA domain-containing protein;Regulation of nuclear pre-mRNA domain-containing protein 1B	14.5283	14.0136	13.8531	14.1243	14.2508	14.4689	14.4092	14.4253	14.4667	14.5314
A0A0R4J1C0;P70351	Ezh1	[histone H3]-lysine(27) N-trimethyltransferase;Histone-lysine N-methyltransferase EZH1	#N/A	#N/A	#N/A	#N/A	#N/A	7.22035	#N/A	#N/A	#N/A	#N/A
A0A0R4J1D0;P59108	Cpne2	Copine II;Copine-2	11.7095	11.0978	11.1419	11.2372	11.573	11.5645	11.6915	12.0477	11.9491	11.7675
A0A0R4J1E2;P57776;Q80T06	Eef1d	Elongation factor 1-delta	#N/A	#N/A	#N/A	#N/A	#N/A	#N/A	#N/A	#N/A	#N/A	#N/A
A0A0R4J1E3;Q9QXS6	Dbn1	Drebrin 1;Drebrin	15.605	15.7603	15.5811	15.7022	15.5223	15.7267	15.4981	15.7498	15.5983	15.7724
A0A0R4J1E8;Q6P8M1	Tatdn1	Deoxyribonuclease TATDN1	12.8578	12.7861	13.1282	13.0705	12.8681	12.4589	13.0755	13.2352	13.0688	12.7839
A0A0R4J1F8;A0A2K6EDP7;P59328	Wdhd1	WD repeat and HMG-box DNA binding protein 1;WD repeat and HMG-box DNA binding protein 1;WD repeat and HMG-box DNA-binding protein 1	13.9291	13.3438	13.706	13.5604	13.6532	13.4518	14.034	13.3562	13.7623	13.4194
A0A0R4J1H0;Q3KNM2	Marchf5	E3 ubiquitin-protein ligase MARCHF5	13.0427	13.1243	13.1511	13.1627	12.6223	13.1092	12.8005	13.2336	12.9682	12.9787
A0A0R4J1I3;D3YZC2;F8WHD9;O88559	Men1	Menin	9.78697	11.3373	11.9762	12.1257	11.6	11.6062	11.8271	11.7132	10.8974	11.474
A0A0R4J1J1	Pnkd	Paroxysmal nonkinesiogenic dyskinesia	10.638	10.8132	10.6635	11.073	10.6481	10.8943	10.7945	10.7361	10.5609	10.4447
A0A0R4J1L0;A0A5F8MPC4;A0A5F8MPM0;A0A5F8MQ87;D3Z3U5;D3Z3U6;D3Z3U7;G3X9X7;O54967	Tnk2	non-specific protein-tyrosine kinase;non-specific protein-tyrosine kinase;non-specific protein-tyrosine kinase;non-specific protein-tyrosine kinase;non-specific protein-tyrosine kinase;non-specific protein-tyrosine kinase;Tyrosine kinase, non-receptor, 2;non-specific protein-tyrosine kinase;Activated CDC42 kinase 1	9.58938	9.21821	8.82463	8.8047	8.82114	8.22263	10.3162	8.56653	10.0792	8.82055
A0A0R4J1L2;F6ZFU0	Eef1d	Elongation factor 1-delta;Elongation factor 1-delta (Fragment)	#N/A	#N/A	#N/A	#N/A	#N/A	#N/A	#N/A	#N/A	#N/A	#N/A
A0A0R4J1M0;D3Z7B6;Q9Z0P7	Sufu	SUFU negative regulator of hedgehog signaling;Suppressor of fused homolog;Suppressor of fused homolog	9.3235	11.6218	9.97672	11.5275	9.63226	12.0483	10.1401	11.0404	9.80551	12.0356
A0A0R4J1N8;Q8CEE7	Rdh13	Retinol dehydrogenase 13 (all-trans and 9-cis);Retinol dehydrogenase 13	12.2977	12.7925	12.348	12.4825	12.1857	12.6956	12.6703	12.5463	12.3922	12.6381
A0A0R4J1N9;P40630	Tfam	Transcription factor A, mitochondrial;Transcription factor A, mitochondrial	13.8454	13.9535	13.7595	13.8963	13.6738	13.645	13.789	12.8818	13.5665	13.5382
A0A0R4J1R1;D3Z1Y1;E9QQ99;Q9DBY1	Syvn1	RING-type E3 ubiquitin transferase;RING-type E3 ubiquitin transferase;RING-type E3 ubiquitin transferase;E3 ubiquitin-protein ligase synoviolin	14.8728	15.4777	13.6905	14.1309	14.5107	13.0242	12.2831	#N/A	#N/A	13.3013
A0A0R4J1R7	Pcbd2	4a-hydroxytetrahydrobiopterin dehydratase	16.3226	13.4542	16.5084	16.024	16.1313	#N/A	16.5234	15.1109	16.2289	15.9416
A0A0R4J1S3;D3Z5N8;E9QKB6;G5E8T4;Q6KAU7	Plekhg2	Pleckstrin homology domain containing, family G (with RhoGef domain) member 2 (Fragment);Pleckstrin homology domain containing, family G (with RhoGef domain) member 2;PLEKHG2;Pleckstrin homology domain containing, family G (with RhoGef domain) member 2;Pleckstrin homology domain-containing family G member 2	8.95888	9.03307	7.94976	10.4969	9.26011	#N/A	9.40601	9.93132	8.86398	9.49729
A0A0R4J1S7;Q8BJQ9	Csgalnact1	Hexosyltransferase (Fragment);Chondroitin sulfate N-acetylgalactosaminyltransferase 1	7.81125	9.19574	7.63471	8.97358	9.33507	9.0881	8.28906	9.6728	9.12267	9.46876
A0A0R4J1T1	Sorbs2	Sorbin and SH3 domain containing 2 (Fragment)	#N/A	#N/A	#N/A	#N/A	#N/A	#N/A	#N/A	#N/A	#N/A	#N/A
A0A0R4J1W7;G3X8W7;Q8BGZ4	Cdc23	CDC23 cell division cycle 23;CDC23 cell division cycle 23;Cell division cycle protein 23 homolog	14.6926	14.8207	14.8746	14.6535	14.7154	15.0957	14.7524	15.213	14.9196	15.2227
A0A0R4J1Z3;Q9CR67	Tmem33	Transmembrane protein 33	15.4405	15.7079	15.1506	15.622	15.7577	15.5949	15.0421	15.7058	15.3496	15.7446
A0A0R4J205;Q8C1Z8	Trmt10a	tRNA methyltransferase 10 homolog A	#N/A	#N/A	12.2764	#N/A	11.1913	9.42968	#N/A	9.76453	#N/A	9.51442
A0A0R4J215;Q3UFS4	Gpatch11	G patch domain-containing protein 11	11.3629	10.2064	11.6112	11.7587	11.0681	11.8057	9.97617	9.93646	11.0232	11.4673
A0A0R4J233;A0A1W2P6J7;Q8C650	Septin10	Septin;Septin;Septin-10	13.8001	13.7415	14.1355	13.7998	13.9982	13.9713	14.1194	13.8403	14.0962	13.4741
A0A0R4J254;Q9ESJ0	Xpo4	Exportin-4	13.3732	13.6755	13.6041	13.329	13.7416	13.5325	14.1516	13.6319	13.7014	13.71
A0A0R4J259	Syncrip	Synaptotagmin binding, cytoplasmic RNA interacting protein	#N/A	#N/A	#N/A	#N/A	#N/A	#N/A	#N/A	#N/A	#N/A	#N/A
A0A0R4J260;B2RRE7	Otud4	ubiquitinyl hydrolase 1;OTU domain-containing protein 4	15.0552	14.7309	15.1865	14.5289	14.9556	14.9014	15.1095	14.4333	14.8206	14.678
A0A0R4J263;O35083	Agpat1	1-acyl-sn-glycerol-3-phosphate acyltransferase;1-acyl-sn-glycerol-3-phosphate acyltransferase alpha	13.6332	13.2083	#N/A	12.8581	13.273	#N/A	#N/A	#N/A	#N/A	#N/A
A0A0R4J268;G3X8V6;O70458	Osmr	Oncostatin M receptor;Oncostatin M receptor;Oncostatin-M-specific receptor subunit beta	9.91355	11.1994	10.9665	11.297	10.3177	10.7129	10.35	10.587	10.2975	10.7345
A0A0R4J272;Q921N7	Tmem70	Transmembrane protein 70;Transmembrane protein 70, mitochondrial	16.008	15.6959	15.8608	16.0506	16.2491	15.9265	16.1997	15.8599	15.8533	15.9544
A0A0R4J275;Q7TMF3	Ndufa12	NADH dehydrogenase [ubiquinone] 1 alpha subcomplex subunit 12	14.0165	13.2707	14.354	13.7522	13.9893	13.7906	14.166	13.9936	14.1149	14.0403
A0A0R4J298;E9PUG7;Q61211	Eif2d	Eukaryotic translation initiation factor 2D	12.0592	10.769	10.4707	11.7878	12.1118	12.1363	11.1374	12.874	11.8688	12.8538
A0A0R4J2A3;Q9D4D4	Tktl2	transketolase;Transketolase-like protein 2	12.3441	12.2263	12.352	12.2688	11.9366	12.1599	12.1553	12.2492	12.067	11.7089
A0A0R4J2B6;Q8BX09	Rbbp5	Retinoblastoma binding protein 5, histone lysine methyltransferase complex subunit;Retinoblastoma-binding protein 5	#N/A	#N/A	#N/A	#N/A	#N/A	#N/A	#N/A	#N/A	#N/A	#N/A
A0A0R4J2D3;Q8BI84	Mia3	MIA SH3 domain ER export factor 3;Transport and Golgi organization protein 1 homolog	15.3297	15.9239	15.0066	15.5473	15.3569	15.5957	15.145	15.3351	15.0598	15.5035
A0A0U1RNF2;A2RTH5	Lcmt1	Leucine carboxyl methyltransferase 1	15.2551	15.1357	15.3691	15.1912	15.4453	14.8879	15.2571	15.0478	15.2556	15.1632
A0A0U1RNK7;A2A9M4;A2A9M5;E9PX48;Q8R1A4	Dock7	Dedicator of cytokinesis 7;Dedicator of cytokinesis 7;Dedicator of cytokinesis 7;Dedicator of cytokinesis 7;Dedicator of cytokinesis protein 7	15.3698	15.2578	15.2765	15.2592	15.2495	15.2882	15.4569	15.3	15.3289	15.2878
A0A0U1RNL7;A0A0U1RPT4;O55028	Bckdk	Protein-serine/threonine kinase;Protein-serine/threonine kinase;Branched-chain alpha-ketoacid dehydrogenase kinase	#N/A	#N/A	#N/A	#N/A	#N/A	#N/A	#N/A	#N/A	#N/A	#N/A
A0A0U1RNN5;P15702	Spn	Sialophorin (Fragment);Leukosialin	10.8942	9.45694	11.2494	11.0349	11.18	9.84418	11.1132	10.3215	10.6769	10.5062
A0A0U1RNW0;A0A0U1RP94;A0A0U1RPD7;A0A0U1RPM8;Q6P2B2;Q8BTH8	Csnk1g1	Casein kinase I isoform gamma-1	11.0144	12.1361	11.6348	12.0816	12.0873	#N/A	12.5448	12.5988	11.4658	11.7406
A0A0U1RNX4;A0A0U1RPG9;Q3TLD5	Uri1	URI1, prefoldin-like chaperone (Fragment);URI1, prefoldin-like chaperone (Fragment);Unconventional prefoldin RPB5 interactor	#N/A	10.4573	10.5288	10.3891	#N/A	#N/A	9.16116	8.6225	#N/A	9.37452
A0A0U1RNX8;O08664	Bcl7c	B cell CLL/lymphoma 7C;B-cell CLL/lymphoma 7 protein family member C	13.7253	13.502	13.8327	13.6114	13.0717	13.5482	13.7807	13.582	13.8777	13.5198
A0A0U1RP13;Q8VDP6	Cdipt	CDP-diacylglycerol--inositol 3-phosphatidyltransferase	14.7222	14.624	13.9892	14.6131	15.1968	14.4668	13.8481	14.7646	14.4024	15.1452
A0A0U1RP69;Q9DBT3	Ccdc97	Coiled-coil domain containing 97 (Fragment);Coiled-coil domain-containing protein 97	14.5279	13.7437	14.3653	14.1003	14.5142	13.7752	14.8136	13.9747	14.3946	14.3878
A0A0U1RPD8;Q8K284	Gtf3c1	General transcription factor III C 1;General transcription factor 3C polypeptide 1	13.598	14.2115	13.3375	13.7283	13.7245	13.185	13.7731	13.1094	13.3956	13.5752
A0A0U1RPL0	Atxn2l	Ataxin 2-like	16.0992	15.4522	16.0742	15.2822	15.7277	15.4184	15.9774	15.4025	16.2873	15.3636
A0A0U1RQ37;Q921J4	Ube2s	E2 ubiquitin-conjugating enzyme;Ubiquitin-conjugating enzyme E2 S	#N/A	#N/A	#N/A	#N/A	#N/A	#N/A	#N/A	#N/A	#N/A	#N/A
A0A0U1RQ65;Q3UHK8	Tnrc6a	Trinucleotide repeat containing 6a (Fragment);Trinucleotide repeat-containing gene 6A protein	10.3813	10.0934	10.7543	10.7826	7.26145	9.9266	10.4528	10.5428	10.1627	10.263
A0A0U1RQ85;P22682	Cbl	E3 ubiquitin-protein ligase CBL	#N/A	#N/A	#N/A	#N/A	#N/A	#N/A	#N/A	#N/A	#N/A	#N/A
A0A140LHA2;Q9WVA3	Bub3	Mitotic checkpoint protein BUB3	16.7567	16.8707	16.9165	16.82	16.7287	16.6731	16.8003	16.566	16.7557	16.4691
A0A140LHG7;A0A140LHQ0;A0A140LIH0;Q8VCB2	Med25	Mediator of RNA polymerase II transcription subunit 25;Mediator of RNA polymerase II transcription subunit 25;Mediator of RNA polymerase II transcription subunit 25 (Fragment);Mediator of RNA polymerase II transcription subunit 25	11.8455	11.7651	12.4575	12.1859	12.2394	12.4244	12.0791	12.6804	11.9868	12.2678
A0A140LHG8;A0A140LJ01;Q9CYN2	Spcs2	Signal peptidase complex subunit 2;Signal peptidase complex subunit 2 (Fragment);Signal peptidase complex subunit 2	#N/A	#N/A	#N/A	#N/A	#N/A	#N/A	#N/A	#N/A	#N/A	#N/A
A0A140LHL5;Q8VDQ8	Sirt2	NAD-dependent protein deacetylase;NAD-dependent protein deacetylase sirtuin-2	12.4093	12.8125	12.6994	13.2024	12.6743	13.005	12.5985	13.0557	12.7489	13.1789
A0A140LHN0;D3YY42;Q9CX30	Yif1b	Protein YIF1 (Fragment);Protein YIF1;Protein YIF1B	11.9502	12.233	10.4253	11.0796	10.382	#N/A	#N/A	#N/A	9.6087	#N/A
A0A140LHR4	Serpinh1	Serine (or cysteine) peptidase inhibitor, clade H, member 1 (Fragment)	10.0858	7.12912	10.6807	#N/A	11.7288	#N/A	10.5262	#N/A	10.8528	#N/A
A0A140LHU0;Q61072	Adam9	A disintegrin and metallopeptidase domain 9 (meltrin gamma);Disintegrin and metalloproteinase domain-containing protein 9	#N/A	#N/A	#N/A	#N/A	#N/A	13.796	#N/A	#N/A	13.0098	12.5758
A0A140LHU9;A0A140LI54;Q3TRM4	Pnpla6	Patatin-like phospholipase domain containing 6;Patatin-like phospholipase domain containing 6;Patatin-like phospholipase domain-containing protein 6	#N/A	#N/A	#N/A	#N/A	#N/A	#N/A	#N/A	#N/A	#N/A	#N/A
A0A140LHY7;Q8BH76;Q9EQ28	Pold3	DNA polymerase delta subunit 3	12.3901	13.8328	13.254	13.1915	12.6974	13.2355	12.3888	13.2998	13.0551	12.7744
A0A140LI60	Myh14	Myosin, heavy polypeptide 14 (Fragment)	#N/A	#N/A	#N/A	#N/A	#N/A	#N/A	#N/A	#N/A	#N/A	#N/A
A0A140LIH4	Adgrg6	Adhesion G protein-coupled receptor G6	#N/A	#N/A	#N/A	#N/A	#N/A	#N/A	#N/A	#N/A	#N/A	#N/A
A0A140LIJ1;Q8BGZ2	Fam168a	Family with sequence similarity 168, member A;Protein FAM168A	12.7898	12.1715	12.6124	11.5307	12.1458	12.1204	11.902	9.2191	12.2494	11.2875
A0A140LIJ2;A0A140LIQ6;A0A140LJ29;E9Q8T1;E9Q9Z4;E9QL08	Tacc2	Transforming, acidic coiled-coil containing protein 2;Transforming, acidic coiled-coil containing protein 2 (Fragment);Transforming, acidic coiled-coil containing protein 2 (Fragment);Transforming, acidic coiled-coil containing protein 2;Transforming, acidic coiled-coil containing protein 2;Transforming, acidic coiled-coil containing protein 2	#N/A	#N/A	#N/A	#N/A	#N/A	#N/A	#N/A	#N/A	#N/A	#N/A
A0A140LIN3;A0A668KLV7	Ppfibp2	PTPRF interacting protein, binding protein 2 (liprin beta 2) (Fragment);PTPRF interacting protein, binding protein 2 (liprin beta 2) (Fragment)	#N/A	#N/A	#N/A	#N/A	#N/A	#N/A	#N/A	#N/A	#N/A	#N/A
A0A140LIS5;Q3UL36	Arglu1	Arginine and glutamate rich 1 (Fragment);Arginine and glutamate-rich protein 1	15.3008	15.3971	15.3604	15.2287	15.2182	15.2257	15.3313	14.7788	15.1259	14.8596
A0A140LIT2;O88455	Dhcr7	7-dehydrocholesterol reductase	13.0531	14.0203	10.8096	12.7211	13.1697	11.8287	10.4736	11.3732	11.2086	12.4411
A0A140LIT9;Q7TSJ2	Map6	Microtubule-associated protein 6	14.5298	#N/A	14.4583	13.0935	14.7444	14.4378	13.8474	#N/A	14.3475	#N/A
A0A140LJ04;E9Q5W5;Q5SSH7	Zzef1	Zinc finger, ZZ-type with EF hand domain 1;Zinc finger, ZZ-type with EF hand domain 1;Zinc finger ZZ-type and EF-hand domain-containing protein 1	11.1057	11.3851	10.9943	11.3222	11.3408	11.7449	11.2048	11.608	11.2755	11.6683
A0A140LJ56;Q9CQG6	Tmem147	BOS complex subunit TMEM147	#N/A	#N/A	#N/A	#N/A	#N/A	#N/A	#N/A	#N/A	#N/A	#N/A
A0A140LJ80;D3Z684;Q9CWY4	Gemin7	Gem nuclear organelle associated protein 7 (Fragment);Gem nuclear organelle associated protein 7 (Fragment);Gem-associated protein 7	10.6266	10.0493	10.3511	9.37682	10.2376	8.63061	9.94995	10.4069	10.6875	10.6303
A0A140LJH8;Q9D6X6	Prss23	Protease, serine 23 (Fragment);Serine protease 23	10.301	10.7512	9.41695	10.6517	8.63502	8.86674	9.20913	9.94316	#N/A	10.4159
A0A140LJJ5;E9Q394	Akap13	A kinase (PRKA) anchor protein 13;A-kinase anchor protein 13	13.0284	12.8443	12.3229	12.5388	12.4959	12.679	12.567	12.8128	12.5021	12.868
A0A140T8I9;E9Q3L2	Pi4ka	1-phosphatidylinositol 4-kinase;Phosphatidylinositol 4-kinase alpha	12.5036	12.6422	12.2723	12.5882	12.4896	12.9355	12.5586	12.6979	12.914	13.443
A0A140T8J4	Hebp1	Heme-binding protein 1	#N/A	#N/A	11.4951	#N/A	#N/A	13.1572	#N/A	12.4104	#N/A	#N/A
A0A140T8R7;Q8CFE3	Rcor1	REST corepressor 1	10.7064	10.4527	10.9851	10.4473	10.6641	10.7903	10.3474	10.61	10.239	10.7514
A0A140T8S0;Q6DIB5	Megf10	Multiple EGF-like-domains 10 (Fragment);Multiple epidermal growth factor-like domains protein 10	12.9853	12.0913	12.5504	11.8816	12.8597	12.0275	12.4699	11.8813	12.9252	11.9327
A0A171EBL2;A0A8I4P9C4;E9Q555	Rnf213	Ring finger protein 213;Ring finger protein 213;E3 ubiquitin-protein ligase RNF213	13.5571	13.5891	13.6708	13.8473	13.7287	14.059	13.8499	14.1308	13.8863	13.9568
A0A1B0GQX7;A0A1B0GSE9;Q8BG46;Q99LW0	Ankrd10	Ankyrin repeat domain 10;Ankyrin repeat domain 10;Ankyrin repeat domain 10;Ankyrin repeat domain-containing protein 10	14.4202	#N/A	13.9196	#N/A	14.943	#N/A	13.9658	#N/A	14.4313	14.7575
A0A1B0GR08;Q921G8	Tubgcp2	Gamma-tubulin complex component (Fragment);Gamma-tubulin complex component 2	13.3051	13.3122	13.4552	13.5155	13.4555	13.6072	13.3616	13.5055	13.6217	13.6319
A0A1B0GR11;Q93092	Taldo1	Transaldolase	17.8348	18.105	17.984	18.0661	17.7377	17.9716	17.9715	17.8784	17.8471	17.8541
A0A1B0GR18;Q8VI63	Mob2	MOB kinase activator 2	12.8483	13.497	13.4735	12.8548	13.2142	12.9989	13.681	12.7768	13.4814	13.0027
A0A1B0GR19;A0A1B0GR86;Q8BH97	Rcn3	Reticulocalbin 3, EF-hand calcium binding domain (Fragment);Reticulocalbin 3, EF-hand calcium binding domain (Fragment);Reticulocalbin-3	#N/A	#N/A	#N/A	#N/A	#N/A	#N/A	#N/A	#N/A	#N/A	#N/A
A0A1B0GRJ0;E9Q8L9;Q9D620	Rab11fip1	RAB11 family interacting protein 1 (class I);RAB11 family interacting protein 1 (class I);Rab11 family-interacting protein 1	11.0038	11.1288	11.203	10.8213	10.1181	10.7296	11.2019	10.897	11.5191	10.9698
A0A1B0GRJ9;Q5PR72;Q922S4	Pde2a	Phosphodiesterase;Phosphodiesterase;cGMP-dependent 3',5'-cyclic phosphodiesterase	#N/A	#N/A	#N/A	#N/A	#N/A	#N/A	#N/A	#N/A	#N/A	#N/A
A0A1B0GRP7;Q9Z2Y8	Plpbp	Pyridoxal phosphate binding protein (Fragment);Pyridoxal phosphate homeostasis protein	15.6852	15.6631	16.1552	14.0834	15.708	15.976	15.9431	16.1446	15.8381	16.0283
A0A1B0GRU3;E9Q8K8;Q6ZPZ3	Zc3h4	Zinc finger CCCH-type containing 4;Zinc finger CCCH-type containing 4;Zinc finger CCCH domain-containing protein 4	12.1026	11.9902	11.4226	11.9404	11.5993	11.9262	11.7137	11.1947	11.5731	11.4243
A0A1B0GRV0;Q9Z0S1	Bpnt1	3'(2'),5'-bisphosphate nucleotidase 1;3'(2'),5'-bisphosphate nucleotidase 1	#N/A	#N/A	#N/A	#N/A	#N/A	#N/A	#N/A	#N/A	#N/A	#N/A
A0A1B0GRV3;P48377	Rfx1	Regulatory factor X, 1 (influences HLA class II expression);MHC class II regulatory factor RFX1	11.2015	11.7378	11.5278	11.1273	11.744	11.7473	11.4589	12.154	12.1268	11.7313
A0A1B0GRV7	Gm17949	Predicted gene, 17949	11.9083	11.2043	11.2827	11.291	12.0065	11.8765	12.0241	12.5571	12.149	12.1066
A0A1B0GRX7;A0A8Z1RZY0;A0A991EQU8;P63034;Q99KH2	Cyth2	Cytohesin-2	#N/A	#N/A	#N/A	#N/A	#N/A	#N/A	#N/A	#N/A	#N/A	#N/A
A0A1B0GRX8;Q61625	Grid2	Glutamate receptor, ionotropic, delta 2 (Fragment);Glutamate receptor ionotropic, delta-2	13.6449	13.76	14.3037	14.004	13.9511	12.7305	14.2795	13.5825	14.331	13.3466
A0A1B0GS63;Q8K221	Arfip2	ADP-ribosylation factor interacting protein 2;Arfaptin-2	#N/A	#N/A	#N/A	#N/A	#N/A	#N/A	#N/A	#N/A	#N/A	#N/A
A0A1B0GS91;E9Q3Z5;Q8K4L3	Svil	Supervillin	#N/A	#N/A	#N/A	#N/A	#N/A	#N/A	#N/A	#N/A	#N/A	#N/A
A0A1B0GSE5;Q80TQ2;Z4YJJ5	Cyld	Ubiquitin carboxyl-terminal hydrolase CYLD	12.8168	12.094	13.2128	12.7499	13.2041	12.7407	12.9947	11.9991	13.3849	12.3386
A0A1B0GSG3;D3Z197;D3Z357;Q6P2L6	Nsd3	Nuclear receptor binding SET domain protein 3;Nuclear receptor binding SET domain protein 3;Nuclear receptor binding SET domain protein 3;Histone-lysine N-methyltransferase NSD3	10.015	10.522	9.18916	8.72832	9.90195	9.34049	9.79087	#N/A	#N/A	9.35067
A0A1B0GSG5;Q91VI7	Rnh1	Ribonuclease inhibitor	18.9703	18.7902	19.0164	18.878	18.8949	18.8528	19.0401	18.949	19.0046	18.8744
A0A1B0GSP2;G3X975;Q8BYM8	Cars2	Cysteinyl-tRNA synthetase 2 (mitochondrial)(putative) (Fragment);cysteine--tRNA ligase;Probable cysteine--tRNA ligase, mitochondrial	11.9628	11.0661	12.1672	10.1909	11.3718	10.3952	11.9473	#N/A	11.7908	11.101
A0A1B0GSR3;Q8BZX4	Srek1	Splicing regulatory glutamine/lysine-rich protein 1 (Fragment);Splicing regulatory glutamine/lysine-rich protein 1	12.1081	10.8455	11.7862	12.0608	12.2383	11.1192	11.9572	11.3679	11.8226	11.0682
A0A1B0GSU0;D3Z0B9;Q571I9	Aldh16a1	Aldehyde dehydrogenase family 16 member A1	15.1901	15.1401	15.0321	15.0155	15.1252	15.1623	15.1939	15.1104	15.2274	15.1177
A0A1B0GSU2;D3YVK4;D3YVK5;Q9WV96	Timm10b;Gm45799;Gm45799;Timm10b	Mitochondrial import inner membrane translocase subunit;Mitochondrial import inner membrane translocase subunit;Mitochondrial import inner membrane translocase subunit;Mitochondrial import inner membrane translocase subunit Tim10 B	12.0781	11.6189	12.4545	11.7444	11.5175	11.5567	12.2619	11.198	12.1143	11.8845
A0A1B0GSX0;P06151	Ldha	L-lactate dehydrogenase;L-lactate dehydrogenase A chain	#N/A	#N/A	#N/A	#N/A	#N/A	#N/A	#N/A	#N/A	#N/A	#N/A
A0A1B0GSX7	Nup98	Nuclear pore complex protein Nup98-Nup96	15.3968	15.0422	15.1324	14.0092	15.0588	15.3526	15.3988	14.9685	15.616	14.9512
A0A1B0GT51;H3BJB4;H3BJE9;Q99MB7	Rnf141	Ring finger protein 141;RING finger protein 141;Ring finger protein 141 (Fragment);RING finger protein 141	#N/A	#N/A	#N/A	9.311	10.5629	#N/A	10.8457	#N/A	#N/A	#N/A
A0A1B0GT81;A0A1B0GTA4;Q07813	Bax	BCL2-associated X protein;BCL2-associated X protein (Fragment);Apoptosis regulator BAX	15.5077	#N/A	17.9272	14.5706	16.6885	#N/A	15.685	15.9846	16.2812	16.0257
A0A1B0GX25;Q9Z2V5	Hdac6	histone deacetylase (Fragment);Histone deacetylase 6	13.3365	13.3379	13.319	13.3452	13.1359	13.2885	13.3359	13.0682	13.1954	12.9294
A0A1C7CYV0;Q99K51	Pls3	Plastin-3 (Fragment);Plastin-3	18.1004	19.3406	18.094	18.916	17.6995	19.5489	18.1497	18.923	17.9427	18.6921
A0A1D5RL91;Q9CQF6	Aasdhppt	Aminoadipate-semialdehyde dehydrogenase-phosphopantetheinyl transferase;L-aminoadipate-semialdehyde dehydrogenase-phosphopantetheinyl transferase	11.6489	11.4151	12.166	11.714	11.4033	11.5347	11.4294	11.4455	11.0867	11.1898
A0A1D5RL92;Q8CGZ0	Cherp	Calcium homeostasis endoplasmic reticulum protein	10.2792	15.0101	14.4342	15.2143	14.469	14.0179	#N/A	14.2079	#N/A	12.4735
A0A1D5RLF2;A0A1D5RLI3;A0A1D5RLU2;A0A1D5RLW0;A0A1D5RLX7;A0A1D5RLY1;Q91WE2	Psme3ip1	Proteasome activator subunit 3 interacting protein 1 (Fragment);Proteasome activator subunit 3 interacting protein 1 (Fragment);Proteasome activator subunit 3 interacting protein 1 (Fragment);Proteasome activator subunit 3 interacting protein 1 (Fragment);Proteasome activator subunit 3 interacting protein 1 (Fragment);Proteasome activator subunit 3 interacting protein 1 (Fragment);PSME3-interacti…	14.6714	14.6352	13.7903	14.1115	14.911	15.0353	14.7927	14.9884	14.7456	15.0234
A0A1D5RLL3;Q8BG67	Efr3a	EFR3 homolog A;Protein EFR3 homolog A	11.8869	12.0743	12.2702	12.3457	12	12.2743	12.0313	12.6161	11.87	12.5509
A0A1D5RLL4;E9PWT1;E9PZA7;E9QLK7	Trrap	Transformation/transcription domain-associated protein	15.5222	13.4903	#N/A	14.1646	11.7269	#N/A	#N/A	#N/A	#N/A	13.9625
A0A1D5RLP7;P59158	Slc12a3	Solute carrier family 12, member 3;Solute carrier family 12 member 3	14.0861	12.335	14.1931	13.6469	14.0087	12.927	14.5138	13.5636	14.5807	13.8638
A0A1D5RLQ9;D3YYN8;E9PVY0;H7BX44;Q3UU96	Cdc42bpa	non-specific serine/threonine protein kinase;non-specific serine/threonine protein kinase;non-specific serine/threonine protein kinase;non-specific serine/threonine protein kinase;Serine/threonine-protein kinase MRCK alpha	11.9831	12.674	12.4296	12.4058	12.0974	12.5627	12.239	12.9128	12.2958	12.155
A0A1D5RLR7;Q9D2X5;Z4YNA3	Mau2	MAU2 chromatid cohesion factor homolog	12.1836	12.3176	11.8304	8.46041	12.8362	12.1136	11.8706	12.9952	12.5243	13.2454
A0A1D5RLV7;G3UYW1;Q6VNB8	Wdfy3	WD repeat and FYVE domain containing 3;WD repeat and FYVE domain containing 3;WD repeat and FYVE domain-containing protein 3	12.6445	12.773	12.6921	12.7627	12.5725	12.9727	12.7677	12.9289	12.8104	12.9044
A0A1D5RLX9;Q8BWH0	Slc38a7	Sodium-coupled neutral amino acid transporter 7 (Fragment);Sodium-coupled neutral amino acid transporter 7	12.704	11.9673	12.3356	12.1343	12.1822	12.3077	12.6745	12.7317	12.773	12.6014
A0A1D5RM20	Acta1	Actin, alpha cardiac muscle 1 (Fragment)	#N/A	#N/A	#N/A	#N/A	#N/A	#N/A	#N/A	#N/A	#N/A	#N/A
A0A1D5RM43;A0A1D5RMA4;A0A1D5RMI7	Slc7a6	Y+L amino acid transporter 2 (Fragment);Solute carrier family 7 (cationic amino acid transporter, y+ system), member 6;Y+L amino acid transporter 2 (Fragment)	#N/A	#N/A	#N/A	#N/A	#N/A	#N/A	#N/A	#N/A	#N/A	#N/A
A0A1D5RM83;E9PUA3;Q8R0S2	Iqsec1	IQ motif and Sec7 domain 1;IQ motif and Sec7 domain 1;IQ motif and SEC7 domain-containing protein 1	12.425	13.2163	12.8906	13.1415	12.4079	11.2831	12.9393	13.0566	12.1846	12.9474
A0A1D5RM85;P62717	Rpl18a	Large ribosomal subunit protein eL20 (Fragment);Large ribosomal subunit protein eL20	#N/A	#N/A	#N/A	#N/A	#N/A	#N/A	#N/A	#N/A	#N/A	#N/A
A0A1D5RM90;B2ZAC8;Q8R3L2	Tcf25	Transcription factor 25 (basic helix-loop-helix);Nuclear localized protein-1 isoform d (Fragment);Ribosome quality control complex subunit TCF25	12.6071	12.98	12.7735	12.1256	12.3578	12.1638	12.2683	11.962	12.5237	12.2195
A0A1D5RML8;P97760	Polr2c	Polymerase (RNA) II (DNA directed) polypeptide C;DNA-directed RNA polymerase II subunit RPB3	14.9499	14.6302	14.5819	14.5275	14.4303	14.7703	14.7695	14.6454	14.7814	14.6752
A0A1D5RMM8;F8VQ28;Q8VI36	Pxn	Paxillin	14.9341	15.1927	14.8904	15.2426	14.5896	15.1756	14.6912	14.9532	14.671	14.8936
A0A1I7Q4G8;E9QMN5;Q8CHY6	Gatad2a	GATA zinc finger domain containing 2A;GATA zinc finger domain containing 2A;Transcriptional repressor p66 alpha	13.71	13.7213	13.6379	13.4714	13.4205	13.3904	13.635	13.1248	13.6247	13.1769
A0A1L1SQ41;J3QNU1;Q9Z2A5	Ate1	Arginyl-tRNA--protein transferase 1	12.2916	12.9528	12.438	11.2773	12.3943	11.3597	12.5195	12.2696	11.6447	11.9042
A0A1L1SQ51;E9PUM4	Tln2	Talin 2	14.0697	#N/A	17.9002	17.0038	17.7727	#N/A	17.7647	16.1989	17.3067	16.4668
A0A1L1SQA8;P62852	Rps25	40S ribosomal protein S25;Small ribosomal subunit protein eS25	20.6249	21.0013	20.3609	20.6347	20.647	20.3881	20.4315	20.0782	20.3103	20.2749
A0A1L1SRC3;Q9CQT2	Rbm7	RNA binding motif protein 7;RNA-binding protein 7	12.7669	12.7727	12.6825	12.9785	12.3142	13.0373	12.9308	12.7841	12.9253	12.7231
A0A1L1SRJ4;Q9QY33	Tspan3	Tetraspanin 3;Tetraspanin-3	12.8528	#N/A	15.0012	14.507	14.4108	13.7654	12.7042	14.9542	15.3365	15.0004
A0A1L1SRV0;A0A1L1SUB2;Q08091	Cnn1	Calponin;Calponin (Fragment);Calponin-1	12.2347	12.5418	12.3833	12.4805	12.8221	13.4417	12.3555	12.8809	12.5154	12.3383
A0A1L1SRX2;O08739	Ampd3	AMP deaminase;AMP deaminase 3	14.7304	15.3165	14.7955	15.3119	14.8257	15.3196	14.714	15.1242	14.944	15.1697
A0A1L1SS10;Q9Z2X8	Keap1	Kelch-like ECH-associated protein 1	12.8402	12.5772	12.6958	13.2356	12.8793	13.1979	13.3384	13.1922	13.1486	13.3146
A0A1L1SSA8;Q91XE8	Tmem205	Transmembrane protein 205 (Fragment);Transmembrane protein 205	12.294	13.1189	10.8617	12.1644	12.1792	11.7184	10.3282	11.5514	11.0558	11.5295
A0A1L1SSC7;A0A338P6N2;D3YVV0;E9Q723;Q3UMK4	Ttc13	Tetratricopeptide repeat domain 13	10.3264	11.0686	10.6778	10.6175	10.9466	10.4313	10.8448	11.131	10.9932	11.1717
A0A1L1SSF2;Q3UDS7;Q8VDL4	Adpgk	ADP-dependent glucokinase	14.55	15.1434	14.7432	15.1394	14.6365	15.0123	14.7977	14.9419	14.6845	15.068
A0A1L1SSH9;P07214;Q5NCU4	Sparc	SPARC	16.9235	16.9557	16.8564	17.1897	16.8199	16.8484	17.0849	16.9906	17.1055	17.123
A0A1L1SSS4;B9EIW5;Q6DFV7	Ncoa7	Nuclear receptor coactivator 7;Ncoa7 protein;Nuclear receptor coactivator 7	12.1013	12.7865	12.2236	12.0526	12.1446	12.5223	12.3988	11.9369	11.9218	11.5912
A0A1L1SST5;Q9CQC8	Spg21	Maspardin	13.4221	13.2516	13.4741	13.7112	13.1505	13.3512	13.9415	13.4164	13.6963	13.43
A0A1L1SSX7;F6VG18;F6VTH5;Q9JHQ5	Lztfl1	Leucine zipper transcription factor-like protein 1 (Fragment);Leucine zipper transcription factor-like protein 1 (Fragment);Leucine zipper transcription factor-like protein 1 (Fragment);Leucine zipper transcription factor-like protein 1	11.403	10.445	10.7581	11.7548	11.6156	11.4327	11.2441	11.1528	11.7433	11.5937
A0A1L1STC6;Q6ZWR6	Syne1	Spectrin repeat containing, nuclear envelope 1;Nesprin-1	12.0517	13.0064	12.9554	12.2423	12.4246	12.6347	12.8437	11.0295	12.918	12.4589
A0A1L1STE4;Q9Z1X4	Ilf3	Interleukin enhancer binding factor 3;Interleukin enhancer-binding factor 3	16.6072	16.7724	16.6401	16.3482	16.5275	16.3178	16.6909	15.9282	16.4777	16.3157
A0A1L1STE6;Q9D6R2	Idh3a	Isocitrate dehydrogenase [NAD] subunit, mitochondrial;Isocitrate dehydrogenase [NAD] subunit alpha, mitochondrial	17.3095	17.3937	17.4052	17.4485	17.3208	17.4191	17.4644	17.3974	17.2897	17.2901
A0A1L1STF0;Q6PDI6	Mindy2	Ubiquitin carboxyl-terminal hydrolase;Ubiquitin carboxyl-terminal hydrolase MINDY-2	9.55255	9.93956	#N/A	10.5594	9.86135	10.2408	9.35157	9.68992	#N/A	9.89117
A0A1L1SUS7;Q8K0D0	Cdk17	Cyclin-dependent kinase 17 (Fragment);Cyclin-dependent kinase 17	15.4502	15.7551	15.5142	15.5706	15.9272	15.7408	15.5134	16.1258	15.5334	16.3274
A0A1L1SV51;Q8VE98	Cd276	CD276 antigen (Fragment);CD276 antigen	9.56339	10.0041	9.72387	9.81642	10.2512	9.15872	9.90411	8.7507	9.78155	9.84536
A0A1L1SV73	Usp47	Ubiquitin carboxyl-terminal hydrolase 47	14.4472	14.352	14.5748	14.4373	14.2722	14.4941	14.4352	14.4113	14.2523	14.1804
A0A1S6GWJ4;Q91VN6	Ddx41	RNA helicase;Probable ATP-dependent RNA helicase DDX41	12.196	12.2443	12.6563	12.2974	12.2973	12.6922	12.3103	12.5765	12.0173	12.7901
A0A1U6URG8;Q9WV30	Nfat5	Nuclear factor of activated T cells 5;Nuclear factor of activated T-cells 5	10.4271	11.8997	10.9937	11.6589	11.092	11.6791	11.2459	10.8583	11.0798	10.9823
A0A1W2P6F0;Q09200	B4galnt1	Beta-1,4-N-acetyl-galactosaminyl transferase 1;Beta-1,4 N-acetylgalactosaminyltransferase 1	9.38798	9.35039	9.52661	9.86129	9.17414	10.2977	9.4555	10.6414	9.34635	10.4737
A0A1W2P6G5	Myl6	Myosin, light polypeptide 6, alkali, smooth muscle and non-muscle	10.5294	11.6592	12.5071	12.0278	12.5278	12.7625	12.6228	12.9054	12.3912	12.4228
A0A1W2P6L9;Q3UQ28	Pxdn	Peroxidasin;Peroxidasin homolog	10.0484	11.3313	10.468	11.5229	10.9577	11.4367	11.1953	11.5941	10.9956	11.2589
A0A1W2P6M6;Q8BMI4	Gen1	GEN1, Holliday junction 5' flap endonuclease (Fragment);Flap endonuclease GEN homolog 1	9.32964	8.97983	#N/A	7.67117	8.72302	#N/A	#N/A	6.98118	8.18844	6.67391
A0A1W2P6N0;P45700	Man1a;Man1a1	alpha-1,2-Mannosidase;Mannosyl-oligosaccharide 1,2-alpha-mannosidase IA	5.08831	6.23731	6.33768	6.04745	#N/A	8.10276	#N/A	7.88005	#N/A	7.36269
A0A1W2P6X9;A0A5F8MPQ7;E9Q374;F8VPM0;Q91YE5	Baz2a	Bromodomain adjacent to zinc finger domain, 2A;Bromodomain adjacent to zinc finger domain, 2A;Bromodomain adjacent to zinc finger domain, 2A;Bromodomain adjacent to zinc finger domain, 2A;Bromodomain adjacent to zinc finger domain protein 2A	9.41771	11.04	#N/A	#N/A	10.7433	#N/A	8.37606	#N/A	9.25375	#N/A
A0A1W2P6Y8;A0A1W2P7W8;Q7TNB8	Sbno2	Strawberry notch 2;Strawberry notch 2 (Fragment);Protein strawberry notch homolog 2	13.1896	14.4577	13.6939	14.2059	13.8929	14.4372	13.3084	14.1889	13.6066	14.4002
A0A1W2P737;F8VPV0;P48725	Pcnt	Pericentrin (kendrin);Pericentrin (kendrin);Pericentrin	11.3278	11.6706	10.7531	10.7001	10.8173	11.813	11.3722	11.5182	11.5291	9.10031
A0A1W2P768;P84228	H3c14;H3c2	Histone H3.2	21.9202	23.9366	23.8653	23.3311	23.115	23.7256	22.94	22.906	23.8162	22.7602
A0A1W2P794;A0A1W2P8D1;Q3TD49	Sppl2b	Signal peptide peptidase like 2B (Fragment);Signal peptide peptidase like 2B (Fragment);Signal peptide peptidase-like 2B	11.6248	12.1818	12.4527	12.2425	12.1442	11.5419	12.0441	11.8827	11.8593	12.2295
A0A1W2P7A1;F7AEH4;P63323	Rps12	40S ribosomal protein S12;40S ribosomal protein S12;Small ribosomal subunit protein eS12	19.5134	19.3994	19.5012	19.3413	19.396	19.4031	19.5437	19.444	19.5041	19.2613
A0A1W2P7G5	Coq10a	Coenzyme Q10A	#N/A	#N/A	#N/A	#N/A	#N/A	#N/A	#N/A	#N/A	#N/A	#N/A
A0A1W2P7K2;Q9CQE6	Asf1a	Anti-silencing function 1A histone chaperone;Histone chaperone ASF1A	#N/A	#N/A	#N/A	#N/A	#N/A	#N/A	#N/A	#N/A	#N/A	#N/A
A0A1W2P7K6	Rab3ip	RAB3A interacting protein	#N/A	#N/A	#N/A	#N/A	11.5743	#N/A	12.2293	11.783	11.5086	11.5713
A0A1W2P7P6;A0A1W2P7R5;Q91W52	Tmem19	Transmembrane protein 19	13.3288	14.8135	12.9517	13.6825	13.8671	13.0537	12.5387	12.1391	13.242	13.0931
A0A1W2P7Q6;Q9CRT8	Xpot	Exportin-T	15.3957	15.295	15.5104	15.603	15.447	15.4835	15.5051	15.7001	15.5851	15.5421
A0A1W2P7U1;Q8CFI2	Cdc34	Cell division cycle 34;Ubiquitin-conjugating enzyme E2 R1	14.3197	14.5431	14.3717	14.4691	14.3171	14.6138	15.1038	14.3811	14.4422	14.0554
A0A1W2P812;G3X971;G5E8K2;G5E8K3;G5E8K5;S4R165;S4R187;S4R1S2;S4R1X7;S4R236;S4R2C1;S4R2F5;S4R2J6;S4R2K9;S4R2S8	Ank3	Ankyrin 3, epithelial;Ankyrin 3, epithelial;Ankyrin 3, epithelial;Ankyrin 3, epithelial;Ankyrin-3;Ankyrin 3, epithelial;Ankyrin 3, epithelial;Ankyrin 3, epithelial;Ankyrin 3, epithelial;Ankyrin 3, epithelial (Fragment);Ankyrin 3, epithelial;Ankyrin 3, epithelial;Ankyrin 3, epithelial;Ankyrin 3, epithelial (Fragment);Ankyrin 3, epithelial	#N/A	#N/A	#N/A	#N/A	#N/A	#N/A	#N/A	#N/A	#N/A	#N/A
A0A1W2P8A8;Q99KK1	Reep3	Receptor expression-enhancing protein;Receptor expression-enhancing protein 3	12.5821	13.6633	13.0222	12.8066	11.6854	13.1452	11.2254	12.8768	14.0787	12.8232
A0A1W2P8C0	Epb41l2	Erythrocyte membrane protein band 4.1 like 2 (Fragment)	#N/A	#N/A	#N/A	#N/A	#N/A	#N/A	#N/A	#N/A	#N/A	#N/A
A0A1X7SB71;E9QM14;Q9JIY2	Cbll1	E3 ubiquitin-protein ligase Hakai	11.6867	14.298	14.1359	13.5505	14.0438	12.6284	14.0368	13.969	13.9271	14.2025
A0A1Y7VJ48;P48428	Tbca	Tubulin-specific chaperone A	17.3691	17.2543	17.3896	17.2329	17.2501	17.06	17.2622	16.6961	17.3225	16.8131
A0A1Y7VJM4;A0A1Y7VNF4;Q8R2E9	Ero1b	Endoplasmic reticulum oxidoreductase 1 beta;Endoplasmic reticulum oxidoreductase 1 beta;ERO1-like protein beta	9.43354	8.62885	9.19648	9.32523	10.027	9.8936	8.98366	9.20445	9.74286	9.83834
A0A1Y7VJN9;A0A1Y7VL34;Q8CFR5;Q9D2N4	Dtna	Dystrobrevin;Dystrobrevin;Dystrobrevin;Dystrobrevin alpha	9.97996	10.2143	9.79922	10.2096	9.78245	9.60986	10.0447	9.43841	9.61036	9.63579
A0A1Y7VJY8;A0A1Y7VK33;A0A1Y7VM56;Q8K2C6	Sirt5	NAD-dependent protein deacylase sirtuin-5, mitochondrial;Sirtuin 5 (Fragment);NAD-dependent protein deacylase sirtuin-5, mitochondrial;NAD-dependent protein deacylase sirtuin-5, mitochondrial	9.61609	8.86919	9.65242	9.53604	9.2191	#N/A	10.2105	8.94582	#N/A	8.30664
A0A1Y7VJZ2;Q9WVL0	Gstz1	maleylacetoacetate isomerase;Maleylacetoacetate isomerase	11.069	10.5685	10.8518	9.75484	11.6115	12.2491	9.50206	12.0911	10.6504	11.7123
A0A1Y7VK19;Q9DCB8	Isca2	Iron-sulfur cluster assembly 2 (Fragment);Iron-sulfur cluster assembly 2 homolog, mitochondrial	13.7978	13.4663	13.576	13.4379	13.3134	13.7405	13.4692	14.0169	13.5793	13.6042
A0A1Y7VK42;K3W4R3;Q91WZ8	Dtnbp1	Dystrobrevin binding protein 1;Dystrobrevin binding protein 1;Dysbindin	12.4971	12.5866	12.5015	12.2086	12.495	13.0599	13.239	13.1575	13.1444	13.0427
A0A1Y7VK55;P70255	Nfic	Nuclear factor 1;Nuclear factor 1 C-type	14.78	14.456	15.0024	14.6291	14.7291	14.0538	14.8902	13.7179	14.7445	14.1822
A0A1Y7VK80;Q3TQZ4;Q3UTA4	Eif1ad12;Eif1ad3;Eif1ad10	Eukaryotic translation initiation factor 4C	#N/A	#N/A	#N/A	#N/A	#N/A	#N/A	#N/A	#N/A	#N/A	#N/A
A0A1Y7VKT9;E0CY38;E0CY91;E0CYW1;E0CZB3;Q9EPV8	Ubl5b;Ubl5;Ubl5;Ubl5;Ubl5;Ubl5	Ubiquitin-like protein 5;Ubiquitin-like protein 5;Ubiquitin-like protein 5;Ubiquitin-like protein 5 (Fragment);Ubiquitin-like protein 5;Ubiquitin-like protein 5	16.0315	15.8057	15.9782	15.6915	15.8541	15.3449	15.9674	15.357	15.7064	15.2664
A0A1Y7VLJ5	Gpr137b	G protein-coupled receptor 137B	13.2071	13.2594	#N/A	13.8881	12.4318	13.9751	12.9465	14.1167	12.7201	13.1652
A0A1Y7VLM0;Q69ZA1	Cdk13	Cyclin-dependent kinase 13	10.6577	10.4122	10.3098	10.6288	10.5125	11.315	10.2633	11.3085	10.8715	11.3505
A0A1Y7VLP0;P56379	Atp5mj;Atp5mpl	ATP synthase membrane subunit 6.8PL (Fragment);ATP synthase subunit ATP5MPL, mitochondrial	15.3962	15.7076	15.4045	15.7827	15.3696	15.2038	15.6623	15.1597	15.5528	15.3749
A0A1Y7VMA0;Q9JI75	Nqo2	N-ribosyldihydronicotinamide quinone reductase 2 (Fragment);Ribosyldihydronicotinamide dehydrogenase [quinone]	14.021	13.7782	14.2689	13.9454	13.9886	13.9266	14.572	13.2833	14.4521	14.1914
A0A1Y7VME9;A0A1Y7VMH7;E9Q9B7	Kidins220	Kinase D-interacting substrate 220	#N/A	12.9637	#N/A	11.6565	#N/A	#N/A	#N/A	11.6188	#N/A	12.3207
A0A1Y7VMH3;Q80X41	Vrk1	non-specific serine/threonine protein kinase;Serine/threonine-protein kinase VRK1	13.6777	14.5887	13.0135	13.6977	13.9046	13.2643	13.2276	13.1244	13.24	13.3073
A0A1Y7VN19;Q9CXR1	Dhrs7	Dehydrogenase/reductase (SDR family) member 7 (Fragment);Dehydrogenase/reductase SDR family member 7	14.3173	14.8724	13.1519	13.35	14.1026	12.7918	12.5931	12.0158	12.7531	13.3185
A0A1Y7VN66;O54956	Pole2	DNA polymerase epsilon subunit;DNA polymerase epsilon subunit 2	11.3865	10.6006	11.3948	11.3405	11.3209	11.8571	11.3729	12.1733	12.0585	12.0643
A0A1Y7VP18;A2AIZ4;Q9D5I4	Dynlt5	Dynein light chain Tctex-type 5	3.83409	11.5777	#N/A	11.2809	8.39334	11.0105	#N/A	9.06276	7.04524	8.51494
A0A1Y7VP67;E9Q2I4	Mideas	Mitotic deacetylase associated SANT domain protein (Fragment);Mitotic deacetylase associated SANT domain protein	9.67774	9.64179	9.56244	8.76542	10.1123	#N/A	9.97972	9.05008	9.77092	9.01381
A0A217FL49;Q9D142	Nudt14	Nudix (nucleoside diphosphate linked moiety X)-type motif 14;Uridine diphosphate glucose pyrophosphatase NUDT14	12.575	11.8847	12.7669	11.9752	12.5043	11.9344	13.1565	12.3362	12.6642	11.4684
A0A286YCB4;Q9CZP7	Cdc37l1	Hsp90 co-chaperone Cdc37-like 1	8.88464	9.20375	9.35719	10.37	9.00172	8.37778	8.2621	9.07856	8.8945	10.0876
A0A286YCG8;A0A286YCT4;A0A286YDB7;Q9CY50	Ssr1	Translocon-associated protein subunit alpha;Translocon-associated protein subunit alpha;Translocon-associated protein subunit alpha (Fragment);Translocon-associated protein subunit alpha	17.3575	17.5215	16.867	17.3133	17.2068	17.3352	16.5928	17.1094	16.6249	17.3707
A0A286YCI0;Q9JI78	Ngly1	Peptide-N(4)-(N-acetyl-beta-glucosaminyl)asparagine amidase	11.5526	11.3317	12.3639	11.3288	11.5866	11.7029	11.7736	11.5599	12.0699	11.7475
A0A286YCI8;E9QNA7;Q62417	Sorbs1	Sorbin and SH3 domain containing 1;Sorbin and SH3 domain containing 1;Sorbin and SH3 domain-containing protein 1	#N/A	#N/A	#N/A	#N/A	#N/A	#N/A	#N/A	#N/A	#N/A	#N/A
A0A286YCS0;A0A286YDT0;A0A286YEA7;Q7TMY4	Thoc7	THO complex subunit 7 homolog;THO complex subunit 7 homolog (Fragment);THO complex subunit 7 homolog (Fragment);THO complex subunit 7 homolog	11.7995	12.3729	12.1975	11.6576	11.9975	12.1775	11.8313	12.3269	11.7998	12.2071
A0A286YCV0;D3YV00;P98195	Atp9b	Phospholipid-transporting ATPase;Phospholipid-transporting ATPase;Probable phospholipid-transporting ATPase IIB	10.7078	11.721	10.3885	11.0936	12.5663	12.048	11.7249	12.2201	11.646	11.7778
A0A286YCV9;E9Q4K7	Kif13b	Kinesin family member 13B	12.0995	12.0745	12.1569	12.2038	12.2801	12.7319	12.2434	12.4845	12.302	12.2529
A0A286YCX6	Trappc8	Trafficking protein particle complex 8	12.5621	12.1495	12.0547	12.118	13	12.9732	11.8973	12.7129	12.1784	12.7111
A0A286YD34	Sorbs1	Sorbin and SH3 domain containing 1 (Fragment)	11.9734	10.5237	12.1717	10.53	11.6191	10.2581	11.9505	10.0922	11.3121	10.4496
A0A286YDA2	Nolc1	Nucleolar and coiled-body phosphoprotein 1	#N/A	15.842	16.0022	13.3523	15.4198	16.2906	16.0183	15.7093	15.9715	15.8651
A0A286YDB3;Q80XQ2	Tbc1d5	TBC1 domain family, member 5;TBC1 domain family member 5	13.8338	14.0347	14.0047	14.0986	14.0881	14.0959	14.0925	14.2479	14.0436	14.0005
A0A286YDC0;Q03147	Cdk7	Cyclin-dependent kinase 7	11.0244	10.9248	10.6148	10.7981	10.7999	10.7269	10.3637	11.5752	11.1547	11.4976
A0A286YDD1;A2AEV7	Ccdc120	Coiled-coil domain containing 120 (Fragment);Coiled-coil domain-containing protein 120	14.2781	14.6481	14.4521	14.7703	14.441	14.1473	14.2076	13.5689	14.2705	14.1812
A0A286YDF2;O89116	Vti1a	Vesicle transport through interaction with t-SNAREs 1A;Vesicle transport through interaction with t-SNAREs homolog 1A	12.1486	10.502	11.523	11.1323	12.0846	9.40224	11.9708	10.765	11.8163	10.7675
A0A286YDF5;Q69ZN7	Myof	Myoferlin	17.687	18.0337	17.4337	16.9317	17.509	17.1023	15.6891	17.2664	16.657	17.4257
A0A286YDN1;Q8VC03	Eml3	Echinoderm microtubule associated protein like 3;Echinoderm microtubule-associated protein-like 3	11.8882	11.8064	12.1488	12.2512	12.4135	11.8568	11.9998	12.2869	12.5482	12.0573
A0A286YDP0;O35648	Cetn3	Centrin 3 (Fragment);Centrin-3	12.4504	#N/A	#N/A	12.1776	12.4445	#N/A	10.895	10.7154	12.6353	11.4296
A0A286YDS5	Tmed9	Transmembrane p24 trafficking protein 9	#N/A	#N/A	#N/A	#N/A	#N/A	#N/A	#N/A	#N/A	#N/A	#N/A
A0A286YDY4	Epb41l3	Erythrocyte membrane protein band 4.1 like 3 (Fragment)	#N/A	#N/A	#N/A	#N/A	#N/A	#N/A	#N/A	#N/A	#N/A	#N/A
A0A286YE25;A0A3B2WC92;Q9QYY8	Spast	Spastin	11.6671	11.7166	12.6629	10.9408	11.4795	11.0057	11.8277	11.9381	12.0891	11.3069
A0A286YE31;D3YXD1;H3BL23;H3BL69;P52482;P52483;Q91W82	Ube2e1;Ube2e2;Ube2e2;Ube2e2;Ube2e1;Ube2e3;Ube2e2	Ubiquitin-conjugating enzyme E2E 1 (Fragment);Ubiquitin-conjugating enzyme E2E 2 (Fragment);Ubiquitin-conjugating enzyme E2E 2 (Fragment);Ubiquitin-conjugating enzyme E2E 2 (Fragment);Ubiquitin-conjugating enzyme E2 E1;Ubiquitin-conjugating enzyme E2 E3;Ubiquitin-conjugating enzyme E2 E2	13.3444	13.4093	13.1954	14.0868	13.6927	12.5221	14.2712	13.599	13.699	12.807
A0A2C9F2A2	Rin1	Ras and Rab interactor 1	#N/A	#N/A	#N/A	#N/A	#N/A	#N/A	#N/A	#N/A	#N/A	#N/A
A0A2C9F2D2;Q07076	Anxa7	Annexin;Annexin A7	17.9189	17.6775	18.0472	17.698	17.8672	17.7616	17.991	17.6916	17.8944	17.6083
A0A2I3BPN6;E9QAP7	Taf4	TATA-box binding protein associated factor 4	9.9172	10.4352	10.3517	10.4402	9.93538	11.1293	10.3249	10.3521	10.4839	10.7111
A0A2I3BPP1;A0A2I3BRT5;Q3UHB2;Q61037;Q7TT21	Tsc2	TSC complex subunit 2;TSC complex subunit 2;TSC complex subunit 2;Tuberin;TSC complex subunit 2	10.8257	10.8217	11.028	11.7924	10.4778	11.1436	11.1246	11.0723	11.1843	11.0422
A0A2I3BPQ5;E9Q784	Zc3h13	Zinc finger CCCH type containing 13;Zinc finger CCCH domain-containing protein 13	11.5653	11.9681	11.4787	11.2482	11.461	11.7172	11.7969	10.8536	11.5882	10.9448
A0A2I3BPT1;A0A2I3BQZ9;P12023;Q3TWF3	App	Amyloid-beta A4 protein;Amyloid-beta A4 protein;Amyloid-beta precursor protein;Amyloid-beta A4 protein	14.1621	14.641	14.0095	14.5198	14.0693	14.087	13.6931	14.4387	13.7331	14.2816
A0A2I3BPV6;A0A2I3BQX5;Q91XQ6	Laptm4b	Lysosomal-associated protein transmembrane 4B (Fragment);Lysosomal-associated protein transmembrane 4B;Lysosomal-associated transmembrane protein 4B	13.6203	13.9303	13.6463	13.8599	13.5366	13.6104	13.2832	14.0616	11.8351	13.0855
A0A2I3BPW0;Q9QYG0	Ndrg2	Protein NDRG2 (Fragment);Protein NDRG2	12.6393	13.2817	11.4134	13.5176	12.7326	13.5646	12.6665	13.2264	12.299	13.1591
A0A2I3BPX3;Q6P9J9	Ano6	Anoctamin;Anoctamin-6	15.1442	14.6049	14.7311	14.8704	14.9296	14.4999	14.6506	14.4485	14.347	14.5689
A0A2I3BPX9;Q60775	Elf1	E74 like ETS transcription factor 1;ETS-related transcription factor Elf-1	11.2838	10.8745	#N/A	10.8501	10.6873	10.5328	10.3583	11.2086	10.3947	10.7663
A0A2I3BPY7	Rai14	Retinoic acid induced 14	15.448	15.6517	15.1188	15.4313	15.3611	14.8898	15.3636	14.8937	15.2955	14.4228
A0A2I3BQ07;A0A2I3BQJ1;Q505D1	Ankrd28	Ankyrin repeat domain 28;Ankyrin repeat domain 28;Serine/threonine-protein phosphatase 6 regulatory ankyrin repeat subunit A	11.759	11.1768	12.4579	12.1141	12.0539	12.1677	12.0727	12.4084	11.9847	11.9443
A0A2I3BQ16;P62046	Lrch1	Leucine-rich repeats and calponin homology (CH) domain containing 1;Leucine-rich repeat and calponin homology domain-containing protein 1	13.8208	13.4099	14.1732	13.7337	13.8893	14.2594	13.5879	14.5496	14.4058	14.2298
A0A2I3BQE0;Q9JI10	Stk3	Serine/threonine-protein kinase 3	13.8817	13.9876	14.1552	13.9362	14.1051	14.2347	14.3302	14.3872	14.1857	13.9999
A0A2I3BQJ3;Q8K072	Reep4	Receptor expression-enhancing protein;Receptor expression-enhancing protein 4	13.0445	14.2955	#N/A	13.5291	13.3175	13.0013	#N/A	#N/A	11.9775	12.7495
A0A2I3BQK4;A0A494BAG0;E9Q0V3;Q8VIC1	Vmn1r69;Vmn1r68;Vmn1r68;Vmn1r69	Vomeronasal type-1 receptor	#N/A	#N/A	13.6713	#N/A	13.8832	#N/A	14.3469	#N/A	14.3547	13.4907
A0A2I3BQS6	Ubr5	Ubiquitin protein ligase E3 component n-recognin 5	14.0043	15.0226	14.4562	14.4294	14.2331	14.4835	14.2482	13.951	14.1519	14.3492
A0A2I3BQS8	Gm55359	Predicted gene, 55359	11.4414	11.6338	11.822	11.6939	11.2085	11.409	11.403	11.7827	11.3021	11.6123
A0A2I3BQV5;E9PUW7;Q9EPK7	Xpo7	Exportin 7;Exportin 7;Exportin-7	15.0693	14.9174	15.1692	15.0376	14.9926	15.1164	14.9441	15.1895	15.1292	15.1731
A0A2I3BR29;H3BLM7;H9H9T1;Q3TGF2	Fam107b	Family with sequence similarity 107, member B;Family with sequence similarity 107, member B;Family with sequence similarity 107, member B;Protein FAM107B	12.1962	11.6748	12.159	11.9397	11.8228	11.5134	12.3548	11.8295	11.9929	11.7038
A0A2I3BR81;A0A2I3BRL0	Nt5dc2	5'-nucleotidase domain containing 2	#N/A	#N/A	#N/A	#N/A	#N/A	#N/A	#N/A	#N/A	#N/A	#N/A
A0A2I3BRD1	Tbc1d23	TBC1 domain family member 23	11.3826	12.3608	#N/A	11.5806	12.5713	12.7024	11.5479	13.1393	12.6151	13.0966
A0A2I3BRK6;Q9JIX0	Eny2	Transcription and mRNA export factor ENY2	14.9661	15.003	14.8876	15.0598	14.8897	15.4955	15.0325	15.0746	15.0881	15.0634
A0A2I3BRL8;Q91VM5	Gm7324;Rbmxl1	Predicted gene 7324;RNA binding motif protein, X-linked-like-1	15.901	15.8351	15.8097	15.5777	15.8543	15.646	15.9163	15.0812	15.7483	15.4841
A0A2I3BRM6	Hnrnpc	Heterogeneous nuclear ribonucleoprotein C (Fragment)	12.5581	11.7142	12.4834	11.7185	11.4601	11.7354	11.4639	11.7938	11.6819	11.6402
A0A2I3BRQ3;Q61704	Itih3	Inter-alpha-trypsin inhibitor heavy chain H3	12.7837	13.3866	12.6887	13.2487	12.4927	13.547	12.6189	13.3951	12.62	13.4232
A0A2I3BRW0	Spcs1	Signal peptidase complex subunit 1	#N/A	#N/A	#N/A	#N/A	#N/A	#N/A	#N/A	#N/A	#N/A	#N/A
A0A2I3BRZ2;Q3UHQ6	Dop1b	DOP1 leucine zipper like protein B;Protein dopey-2	10.6679	10.5775	11.7273	10.2764	10.9999	#N/A	11.3675	10.7348	11.4616	#N/A
A0A2I3BS14;Q9WVJ3	Cpq	Carboxypeptidase Q (Fragment);Carboxypeptidase Q	11.5488	11.9666	11.0409	11.7002	10.811	11.4919	11.1457	12.6119	11.5676	11.6974
A0A2I3BS18;Q91VT1	Nsmce2	E3 SUMO-protein ligase NSE2	10.8242	11.4678	11.2805	11.5899	11.4762	11.421	11.8762	11.237	11.6611	11.1082
A0A2I3BS49;Q9CXU4	Timm23	Translocase of inner mitochondrial membrane 23;Mitochondrial import inner membrane translocase subunit TIM23	#N/A	#N/A	15.7429	14.5742	#N/A	#N/A	15.4005	#N/A	#N/A	13.9789
A0A2K6EDK3;Q6PIP5	Nudcd1	NudC domain-containing protein 1	16.0801	15.926	16.1578	16.0093	16.0114	15.9341	16.1559	15.9939	16.1682	16.0663
A0A2R8VHH1;Q99P88	Nup155	Nucleoporin 155;Nuclear pore complex protein Nup155	15.7447	15.5134	15.7924	15.6297	15.7602	15.7308	15.7197	15.9476	15.8241	15.8766
A0A2R8VHJ2;A0A2R8VHX0;Q9DBE0	Csad	Cysteine sulfinic acid decarboxylase (Fragment);Cysteine sulfinic acid decarboxylase;Cysteine sulfinic acid decarboxylase	#N/A	#N/A	#N/A	#N/A	#N/A	#N/A	#N/A	#N/A	#N/A	#N/A
A0A2R8VHL2;Q9WTY4	Aqp5	Aquaporin 5;Aquaporin-5	12.7853	11.8989	13.2362	11.2255	12.8725	12.2683	12.6011	11.5221	12.782	11.6485
A0A2R8VHL8	Pcbp2	Poly(rC) binding protein 2 (Fragment)	#N/A	#N/A	#N/A	#N/A	#N/A	#N/A	#N/A	#N/A	#N/A	#N/A
A0A2R8VHM1	Khdrbs3	KH domain containing, RNA binding, signal transduction associated 3 (Fragment)	#N/A	#N/A	#N/A	#N/A	#N/A	#N/A	#N/A	#N/A	#N/A	#N/A
A0A2R8VHQ0;Q8CGB6	Tns2	Tensin 2;Tensin-2	17.3251	17.4079	17.2282	17.1748	17.5648	17.2334	17.284	17.3526	17.3736	17.3693
A0A2R8VHU8;E9Q7U2;Q8CGU1	Calcoco1	Calcium binding and coiled coil domain 1 (Fragment);Calcium binding and coiled coil domain 1;Calcium-binding and coiled-coil domain-containing protein 1	12.1382	11.9135	12.9764	12.4389	12.3567	12.2223	13.0874	12.893	12.8863	12.2444
A0A2R8VHW0;Q8QZR5	Gpt	alanine transaminase;Alanine aminotransferase 1	#N/A	#N/A	#N/A	#N/A	#N/A	#N/A	#N/A	#N/A	#N/A	#N/A
A0A2R8VI30;A0A2R8VK70;A0A2R8W6P0;Q61735	Cd47	Leukocyte surface antigen CD47	13.9271	13.6253	13.6146	13.5938	13.6038	13.6183	13.3349	13.5241	13.3657	13.5186
A0A2R8VJX4;Q3UGP8	Alg10b	dolichyl-P-Glc:Glc2Man9GlcNAc2-PP-dolichol alpha-1,2-glucosyltransferase;Putative Dol-P-Glc:Glc(2)Man(9)GlcNAc(2)-PP-Dol alpha-1,2-glucosyltransferase	11.0603	12.9467	#N/A	11.1903	11.754	11.4377	#N/A	#N/A	9.07114	11.0888
A0A2R8VK76;Q9EPU4	Cpsf1	Cleavage and polyadenylation specific factor 1;Cleavage and polyadenylation specificity factor subunit 1	13.9377	14.4457	14.0148	14.1861	14.119	14.4354	14.0925	14.3448	14.1564	14.1551
A0A2R8VKI7;Q9ERA0	Tfcp2	Transcription factor CP2;Alpha-globin transcription factor CP2	10.902	10.9509	10.6074	#N/A	10.7084	10.4982	10.4811	10.815	10.319	10.0127
A0A2R8W747;D3Z4A3;D3Z6P2;Q6NZQ6	Zfp740;Zfp740;Zfp740;Znf740	Zinc finger protein 740;Zinc finger protein 740 (Fragment);Zinc finger protein 740 (Fragment);Zinc finger protein 740	10.8739	10.5909	11.3569	11.4667	11.1214	10.4799	11.1826	9.37355	11.6499	11.1826
A0A2U3TZ49;D3Z3Z3;P54285	Cacnb3	Voltage-dependent L-type calcium channel subunit beta-3	7.91442	#N/A	11.6505	11.2167	11.7749	11.1772	11.6043	9.53784	11.9163	11.261
A0A2U3TZ54;P61219	Polr2f	Polymerase (RNA) II (DNA directed) polypeptide F;DNA-directed RNA polymerases I, II, and III subunit RPABC2	14.0596	14.1549	14.1346	14.1776	13.8696	13.9689	14.0449	13.7702	13.5724	13.677
A0A2U3TZ82;Q99KW3	Triobp	TRIO and F-actin binding protein;TRIO and F-actin-binding protein	15.71	15.6993	15.8744	15.6586	15.6725	15.5513	15.7894	15.4483	15.6036	15.3832
A0A338P6F2;G5E8A0;Q8CI95	Osbpl11	Oxysterol-binding protein;Oxysterol-binding protein;Oxysterol-binding protein-related protein 11	13.2738	13.3324	13.6789	13.0827	13.0082	13.017	13.633	13.6368	13.5969	13.6198
A0A338P6I2;Q923G2	Polr2h	DNA-directed RNA polymerases I, II, and III subunit RPABC3;DNA-directed RNA polymerases I, II, and III subunit RPABC3	#N/A	#N/A	#N/A	#N/A	#N/A	#N/A	#N/A	#N/A	#N/A	#N/A
A0A338P6J6;A0A338P6W3;F6ZS17;G5E8T2	Ttc3	Tetratricopeptide repeat domain 3 (Fragment);RING-type E3 ubiquitin transferase;Tetratricopeptide repeat domain 3 (Fragment);RING-type E3 ubiquitin transferase	9.94484	#N/A	#N/A	9.87248	8.67066	#N/A	10.0041	8.49792	10.023	#N/A
A0A338P6K3;Q61624	Zfp148;Znf148	Zinc finger protein 148	12.3291	12.1718	12.4329	12.1492	11.8503	11.3305	11.5212	12.0297	12.036	12.3041
A0A338P6N0;A0A338P6Q6;A0A338P6V1;A0A338P7B5;D6RCW8;Q8K2A8	Alg3	Dol-P-Man:Man(5)GlcNAc(2)-PP-Dol alpha-1,3-mannosyltransferase;Dol-P-Man:Man(5)GlcNAc(2)-PP-Dol alpha-1,3-mannosyltransferase;Asparagine-linked glycosylation 3 (alpha-1,3-mannosyltransferase);Asparagine-linked glycosylation 3 (alpha-1,3-mannosyltransferase);Asparagine-linked glycosylation 3 (alpha-1,3-mannosyltransferase);Dol-P-Man:Man(5)GlcNAc(2)-PP-Dol alpha-1,3-mannosyltransferase	10.9571	12.8419	#N/A	11.9884	11.3778	#N/A	#N/A	#N/A	10.2763	#N/A
A0A338P6P0;A0A338P6Y5;Q9CQ33	Lztr1	Leucine-zipper-like transcriptional regulator, 1;Leucine-zipper-like transcriptional regulator, 1 (Fragment);Leucine-zipper-like transcriptional regulator 1	#N/A	#N/A	10.4194	8.33287	8.92789	#N/A	#N/A	#N/A	#N/A	8.6862
A0A338P6P6;D4AFX6;Q6ZQK5	Acap2	Arf-GAP with coiled-coil, ANK repeat and PH domain-containing protein;Arf-GAP with coiled-coil, ANK repeat and PH domain-containing protein;Arf-GAP with coiled-coil, ANK repeat and PH domain-containing protein 2	12.847	11.4439	12.6901	12.3503	12.792	12.2688	12.8959	12.4291	12.8086	12.2469
A0A338P6Q9;Q9CYZ8	Ssbp2	Single-stranded DNA binding protein 2 (Fragment);Single-stranded DNA-binding protein 2	#N/A	#N/A	#N/A	#N/A	#N/A	#N/A	#N/A	#N/A	#N/A	#N/A
A0A338P6S3;Q6ZPR5	Smpd4	Sphingomyelin phosphodiesterase 4	#N/A	#N/A	#N/A	#N/A	#N/A	#N/A	#N/A	#N/A	#N/A	#N/A
A0A338P6U4;D6RJ50;Q5XJY4	Parl	Presenilin-associated rhomboid-like protein, mitochondrial;rhomboid protease;Presenilin-associated rhomboid-like protein, mitochondrial	12.2577	12.2948	12.4368	12.4035	12.4644	12.2735	12.4851	12.0584	12.2659	12.2138
A0A338P6U8;A0A8Q0PK87;E9Q4N7;E9Q6R4	Arid1b	AT rich interactive domain 1B (SWI-like);AT rich interactive domain 1B (SWI-like);AT-rich interactive domain-containing protein 1B;AT rich interactive domain 1B (SWI-like)	12.517	12.4718	12.545	12.2086	12.2593	12.3403	12.2762	11.8252	12.2556	11.8736
A0A338P6W1;P97868	Rbbp6	Retinoblastoma binding protein 6, ubiquitin ligase (Fragment);E3 ubiquitin-protein ligase RBBP6	11.4255	#N/A	10.5288	9.0499	11.14	9.68117	10.8112	10.491	11.0983	9.71102
A0A338P711;A0A338P7E3;C0HKG5;C0HKG6	Rnaset2b;Rnaset2b;Rnaset2a;Rnaset2b	Ribonuclease T2B (Fragment);Ribonuclease T2B;Ribonuclease T2-A;Ribonuclease T2-B	12.9913	13.0995	13.1467	12.9603	12.9599	12.9877	13.1649	13.1606	13.0995	12.9644
A0A338P721;Q9JI59	Jam2	Junction adhesion molecule 2;Junctional adhesion molecule B	12.7665	12.4359	13.0644	12.3594	12.7091	12.1173	12.7331	11.4393	12.4378	12.0257
A0A338P730;E9Q7C1;Q924H2	Med15	Mediator of RNA polymerase II transcription subunit 15	11.419	11.0532	10.7573	10.5133	10.6464	9.5546	10.5389	11.7133	11.3388	10.7122
A0A338P7C9;Q3U3W2	Tmem181a	Transmembrane protein 181A	10.7764	10.8764	11.1078	9.85727	10.147	10.3868	10.2081	10.3748	10.3729	9.99314
A0A338P7E9;Q9CQS5	Riok2	non-specific serine/threonine protein kinase;Serine/threonine-protein kinase RIO2	14.4061	14.2278	13.5	13.3932	13.9592	13.1663	13.3889	13.368	13.8358	13.3484
A0A338P7L3	Nudt3	Nudix (nucleotide diphosphate linked moiety X)-type motif 3	#N/A	#N/A	#N/A	#N/A	#N/A	#N/A	#N/A	#N/A	#N/A	#N/A
A0A338P7L8;Q8BJF9	Chmp2b	Charged multivesicular body protein 2B;Charged multivesicular body protein 2b	13.4234	13.481	13.5135	13.1785	13.3091	13.0379	13.7191	12.4447	13.4774	12.8154
A0A3B2W3F6;E9PY46	Ift140	Intraflagellar transport 140;Intraflagellar transport protein 140 homolog	#N/A	#N/A	#N/A	#N/A	#N/A	#N/A	#N/A	#N/A	#N/A	#N/A
A0A3B2W864	Gm49804	diphosphoinositol-polyphosphate diphosphatase	#N/A	#N/A	#N/A	#N/A	#N/A	#N/A	#N/A	#N/A	#N/A	#N/A
A0A3B2WAQ7;P59672;Q3UHP6	Anks1;Anks1a;Anks1	Ankyrin repeat and SAM domain containing 1;Ankyrin repeat and SAM domain-containing protein 1A;Ankyrin repeat and SAM domain containing 1	13.7245	12.9319	13.5043	11.7141	11.6163	14.0611	13.2345	13.7746	12.6854	13.9522
A0A3B2WB12;Q64327	Mea1	Male-enhanced antigen 1 (Fragment);Male-enhanced antigen 1	11.749	11.1873	11.6923	11.2234	11.6039	12.2921	11.3173	11.9182	11.5633	11.8978
A0A3B2WBC6	Polr2m	Polymerase (RNA) II (DNA directed) polypeptide M	13.8828	13.0552	13.4671	13.8155	14.0421	13.6993	14.0848	13.9701	13.8344	13.8731
A0A3B2WBL1;Q5XJF6	Rpl10a	Ribosomal protein	#N/A	#N/A	#N/A	#N/A	#N/A	#N/A	#N/A	#N/A	#N/A	#N/A
A0A3B2WCD8;Q3U0V1	Khsrp	KH-type splicing regulatory protein;Far upstream element-binding protein 2	18.0127	18.0829	18.1202	18.1068	17.9025	18.1708	18.101	18.071	18.1118	18.0511
A0A3B2WCL5;Q9CT10	Ranbp3	RAN binding protein 3;Ran-binding protein 3	15.6393	15.5871	15.6626	15.5639	15.4359	15.3904	15.7887	15.3923	15.676	15.3766
A0A3B2WCN9	Tjp2	Tight junction protein 2	14.0787	14.5971	14.5942	14.5448	13.5594	14.8391	14.3193	13.708	14.8545	13.8209
A0A3B2WDB3;Q3UN02	Lclat1	Lysocardiolipin acyltransferase 1 (Fragment);Lysocardiolipin acyltransferase 1	14.0782	14.725	12.4643	13.0223	14.3002	12.2407	11.714	12.1675	12.4616	12.5313
A0A3Q4EBK4;Q6P1B9	Bin1	Bridging integrator 1;Bin1 protein	#N/A	#N/A	#N/A	#N/A	#N/A	#N/A	#N/A	#N/A	#N/A	#N/A
A0A3Q4EC50;Q8JZY2	Commd10	COMM domain containing 10;COMM domain-containing protein 10	#N/A	#N/A	#N/A	#N/A	#N/A	#N/A	#N/A	#N/A	#N/A	#N/A
A0A3Q4EGK3;B1B1E2;Q8CG19	Ltbp1	Latent transforming growth factor beta binding protein 1;Latent transforming growth factor beta binding protein 1 (Fragment);Latent-transforming growth factor beta-binding protein 1	10.2867	10.9288	11.0343	10.5983	10.656	10.3038	#N/A	10.1154	10.9883	10.4203
A0A3Q4EGL6;P56213	Gfer	Sulfhydryl oxidase;FAD-linked sulfhydryl oxidase ALR	12.1655	12.6257	12.2493	12.7347	12.2298	12.6724	12.4794	12.7153	12.1952	12.3984
A0A3Q4EGQ6;Q62280;Q8BJJ6;Q8BKL1;Q8VHA8	Ss18	SS18, nBAF chromatin remodeling complex subunit;Protein SSXT;SS18, nBAF chromatin remodeling complex subunit;SS18, nBAF chromatin remodeling complex subunit;SS18, nBAF chromatin remodeling complex subunit	11.0107	9.85871	10.9953	11.1972	10.9371	11.4862	11.1853	11.8262	11.2897	11.5878
A0A3Q4EH04;A0A3Q4L335;A0A3Q4L393;Q8BL97	Srsf7	Serine and arginine-rich splicing factor 7;Serine and arginine-rich splicing factor 7;Serine and arginine-rich splicing factor 7;Serine/arginine-rich splicing factor 7	17.423	17.6735	17.5089	17.5756	17.285	17.7966	17.5416	17.7589	17.3972	17.6047
A0A3Q4EHL9;Q8JZZ6	Ammecr1l	AMME chromosomal region gene 1-like;AMMECR1-like protein	11.9322	11.0505	#N/A	10.9969	10.9695	#N/A	#N/A	12.6185	10.8879	11.9777
A0A3Q4L2S1;Q9R061	Nubp2	Nucleotide binding protein 2;Cytosolic Fe-S cluster assembly factor NUBP2	#N/A	#N/A	#N/A	#N/A	#N/A	#N/A	#N/A	#N/A	#N/A	#N/A
A0A494B8Y8;A0A494B9Y3;Q91XB7	Yif1a	Protein YIF1;Protein YIF1;Protein YIF1A	11.6286	10.8036	8.67253	11.2237	10.9579	#N/A	#N/A	#N/A	#N/A	10.0749
A0A494B920;Q5DTH5	Tshz1	Teashirt zinc finger family member 1;Teashirt homolog 1	14.4769	14.3414	14.6127	14.1952	14.2512	13.8209	14.5671	13.4927	14.5472	13.8525
A0A494B945;Q9D1G1	Rab1b	small monomeric GTPase (Fragment);Ras-related protein Rab-1B	15.4079	15.2949	14.2313	15.0895	15.7926	15.1631	14.4066	15.9113	15.2758	15.9686
A0A494B953;A0A494BAG2;A0A494BAX0;Q8CFI0	Nedd4l	HECT-type E3 ubiquitin transferase;HECT-type E3 ubiquitin transferase;HECT-type E3 ubiquitin transferase;E3 ubiquitin-protein ligase NEDD4-like	#N/A	#N/A	#N/A	#N/A	#N/A	#N/A	#N/A	#N/A	#N/A	#N/A
A0A494B958;A0A494B9U0;A0A494BA52;A0A494BB27;O70477	Pknox1	Pbx/knotted 1 homeobox;Pbx/knotted 1 homeobox;Pbx/knotted 1 homeobox;Pbx/knotted 1 homeobox;Homeobox protein PKNOX1	9.79409	10.7045	10.3063	10.7893	10.0123	10.6623	10.3145	10.8911	9.97925	10.7666
A0A494B9A6;Q61468	Msln	Mesothelin	14.3696	14.8189	14.2309	14.5523	14.4517	14.3773	14.549	14.5372	14.6082	14.4373
A0A494B9B9;Q8C6I2	Sdhaf2	Succinate dehydrogenase assembly factor 2, mitochondrial;Succinate dehydrogenase assembly factor 2, mitochondrial	11.0171	11.3791	11.9932	11.3669	11.8755	11.2346	11.4922	11.9419	11.7109	11.9152
A0A494B9C7;A0A494BBB6;Q9CQ18	Rnaseh2c	Ribonuclease H2, subunit C (Fragment);Ribonuclease H2, subunit C (Fragment);Ribonuclease H2 subunit C	12.5124	12.5881	13.1339	12.1367	12.4822	12.6003	12.6643	11.9532	11.9712	11.4156
A0A494B9D1;A0A494B9V6;E9QNW4;Q8CD54;S4R2S0	Piezo2	Piezo-type mechanosensitive ion channel component;Piezo-type mechanosensitive ion channel component;Piezo-type mechanosensitive ion channel component;Piezo-type mechanosensitive ion channel component 2;Piezo-type mechanosensitive ion channel component	10.2729	9.88052	8.34068	10.4169	9.86415	11.5121	9.66259	11.0292	11.2022	10.6528
A0A494B9H1;Q9EPK6	Sil1	Nucleotide exchange factor SIL1	16.5123	16.6768	15.7124	17.3964	16.6456	18.8829	15.0986	18.5642	17.0823	18.6953
A0A494B9L0;Q5RL57;Q9R0L7	Akap8l	A kinase (PRKA) anchor protein 8-like;A kinase (PRKA) anchor protein 8-like;A-kinase anchor protein 8-like	10.9151	11.7728	10.9172	10.4795	10.8479	11.3773	11.53	12.0449	11.771	11.7567
A0A494B9P3;H7BWY6;Q00724	Rbp4	Retinol binding protein 4, plasma (Fragment);Retinol-binding protein 4;Retinol-binding protein 4	11.9273	11.621	11.0477	9.8674	8.74836	#N/A	#N/A	#N/A	#N/A	#N/A
A0A494B9R1;Q62084	Ppp1r14b	Protein phosphatase 1 regulatory subunit 14 (Fragment);Protein phosphatase 1 regulatory subunit 14B	16.2906	14.3102	14.3573	14.1554	16.0734	14.3168	15.6565	13.8369	15.7459	14.9362
A0A494B9R5;E9Q156;Q9EP82	Wdr4	WD repeat domain 4 (Fragment);WD repeat domain 4;tRNA (guanine-N(7)-)-methyltransferase non-catalytic subunit WDR4	13.1865	13.2591	13.0616	13.3795	13.0607	13.4225	13.3713	13.4537	13.1963	13.4233
A0A494B9V8	Ptar1	Protein prenyltransferase alpha subunit repeat containing 1	13.0303	13.0635	13.501	13.1916	13.2354	13.1697	13.3763	12.8041	13.1499	12.9206
A0A494B9X3;E9Q9M1;Q3V1L4	Nt5c2	Cytosolic purine 5'-nucleotidase	#N/A	#N/A	#N/A	#N/A	#N/A	#N/A	#N/A	#N/A	#N/A	#N/A
A0A494B9Y5;Q9WTK5	Nfkb2	Nuclear factor of kappa light polypeptide gene enhancer in B cells 2, p49/p100;Nuclear factor NF-kappa-B p100 subunit	13.3747	13.8335	13.7228	13.2591	12.9466	13.6061	13.8492	13.5185	13.6154	12.8157
A0A494B9Z0;A0A494BBA8;P62862	Fau	40S ribosomal protein S30;Finkel-Biskis-Reilly murine sarcoma virus (FBR-MuSV) ubiquitously expressed (fox derived);Ubiquitin-like FUBI-ribosomal protein eS30 fusion protein	18.9553	19.2801	18.6638	19.0023	18.9198	18.6855	18.9011	18.686	18.7843	18.7855
A0A494BA32;Q61586	Gpam	Glycerol-3-phosphate acyltransferase 1, mitochondrial;Glycerol-3-phosphate acyltransferase 1, mitochondrial	9.3433	9.84587	8.76317	9.57455	10.3598	8.99432	9.61325	10.1796	10.1059	10.3509
A0A494BA44;Q04207	Rela	V-rel reticuloendotheliosis viral oncogene homolog A (avian);Transcription factor p65	14.609	14.3978	14.7541	14.6159	14.5231	14.5853	14.7179	14.7665	14.535	14.5321
A0A494BA97;Q62422	Ostf1	Osteoclast-stimulating factor 1	15.8804	15.8479	15.7859	15.7912	16.0608	16.0486	16.0331	15.9561	15.9957	16.0699
A0A494BAG1;O88520	Shoc2	Shoc2, leucine rich repeat scaffold protein (Fragment);Leucine-rich repeat protein SHOC-2	13.4567	13.2586	13.7215	13.5555	13.3247	13.3047	13.6583	13.4532	13.7132	13.5564
A0A494BAI5;F6T2S0;P22315	Fech	Ferrochelatase;Ferrochelatase;Ferrochelatase, mitochondrial	15.5556	15.7695	15.6368	15.5907	15.5753	15.4159	15.1837	15.5011	15.4674	15.8527
A0A494BAJ5;A0A494BBF1;Q9WU84	Ccs	Superoxide dismutase [Cu-Zn];Superoxide dismutase copper chaperone;Copper chaperone for superoxide dismutase	14.092	#N/A	14.1252	13.8497	14.9008	14.3819	14.5794	14.9053	15.0001	14.6413
A0A494BAJ6;Q9WUL7	Arl3	ADP-ribosylation factor-like protein 3	15.0691	15.0127	15.147	15.4696	15.2787	15.4759	15.1658	15.7411	15.3236	15.6041
A0A494BAK4;A0A494BAW5;F6SLP4;Q9DC16	Ergic1	Endoplasmic reticulum-Golgi intermediate compartment protein;Endoplasmic reticulum-Golgi intermediate compartment protein;Endoplasmic reticulum-Golgi intermediate compartment protein;Endoplasmic reticulum-Golgi intermediate compartment protein 1	15.9513	16.0804	15.7613	16.0518	15.7218	15.7649	15.4773	15.6174	15.5571	15.8423
A0A494BAN5	Csnk1g3	Casein kinase 1, gamma 3 (Fragment)	#N/A	#N/A	#N/A	#N/A	#N/A	#N/A	#N/A	#N/A	#N/A	#N/A
A0A494BB10	Gm50478	Predicted gene, 50478	11.759	11.8148	11.9355	11.3417	11.9598	11.4302	11.6799	11.5095	11.5101	11.4137
A0A494BB26;Q8BHX1	Haus1	HAUS augmin-like complex, subunit 1;HAUS augmin-like complex subunit 1	9.60538	11.5199	11.147	11.1032	10.4499	11.553	11.2966	12.0036	10.7945	11.1943
A0A494BB75	Wdr26	WD repeat-containing protein 26	14.9349	14.4432	14.42	14.3836	14.5545	14.4962	14.5716	14.3224	14.6986	14.4215
A0A494BBD3;Q9EQC5;R4H4V1;R4H4Y7	Scyl1	N-terminal kinase-like protein (Fragment);N-terminal kinase-like protein;N-terminal kinase-like protein;N-terminal kinase-like protein	17.5696	18.2506	18.1917	18.1575	17.8378	17.9704	17.886	17.7513	17.7565	17.8831
A0A494BBD7	Ube2d2a	Ubiquitin-conjugating enzyme E2D 2A (Fragment)	#N/A	#N/A	#N/A	#N/A	#N/A	#N/A	#N/A	#N/A	#N/A	#N/A
A0A494BBE1;Q9CWP8	Pold4	Polymerase (DNA-directed), delta 4;DNA polymerase delta subunit 4	11.8309	11.9777	11.0618	12.2753	11.9465	12.2509	11.1917	12.1397	11.2814	11.4435
A0A494BBG1;Q501J2	Antkmt	Adenine nucleotide translocase lysine methyltransferase;Adenine nucleotide translocase lysine N-methyltransferase	12.8728	11.2877	13.0612	13.174	13.2771	13.1535	13.3848	14.8342	13.4492	14.3169
A0A494BBI9	Sh3pxd2a	SH3 and PX domains 2A	#N/A	#N/A	#N/A	#N/A	#N/A	#N/A	#N/A	#N/A	#N/A	#N/A
A0A494BBL8	Ehbp1l1	EH domain binding protein 1-like 1 (Fragment)	#N/A	#N/A	#N/A	#N/A	#N/A	#N/A	#N/A	#N/A	#N/A	#N/A
A0A498WGD8;Q8CDN6	Txnl1	Thioredoxin-like 1;Thioredoxin-like protein 1	17.7697	17.5724	17.5313	17.3426	17.5366	17.7108	17.4677	17.9581	17.5676	17.8875
A0A498WGE8;D3YVV9;E9Q1U2;Q91YE8	Synpo2	Synaptopodin 2;Synaptopodin 2;Synaptopodin 2;Synaptopodin-2	10.9478	9.85093	10.2675	9.98746	10.1191	11.2351	10.5037	9.93543	10.3685	9.90457
A0A498WGK6;Q9ET30	Tm9sf3	Transmembrane 9 superfamily member;Transmembrane 9 superfamily member 3	15.5514	16.3076	15.741	15.9155	15.762	15.9179	15.7172	15.9716	15.7255	16.0876
A0A4W7N3B2;Q6SKR2	N6amt1	N-6 adenine-specific DNA methyltransferase 1 (putative);Methyltransferase N6AMT1	#N/A	10.1215	9.53137	10.5428	10.636	10.6692	10.3569	10.9421	10.0072	10.5941
A0A571BD95;A0A5F8MP95;Q9ES00	Ube4b	Ubiquitin conjugation factor E4;Ubiquitin conjugation factor E4;Ubiquitin conjugation factor E4 B	13.9639	14.6189	10.7538	13.9484	12.7986	12.7844	13.6173	13.898	13.5159	13.9913
A0A571BDP3;Q8C436	Vcpkmt	Valosin containing protein lysine (K) methyltransferase;Protein N-lysine methyltransferase METTL21D	11.6968	11.4651	11.8402	11.446	11.6179	11.4979	11.9161	11.2073	11.5371	11.2836
A0A571BDP7;D3YZ86;Q8VDV3	Rab3il1	RAB3A interacting protein (rabin3)-like 1;RAB3A interacting protein (rabin3)-like 1;Guanine nucleotide exchange factor for Rab-3A	12.7062	11.1619	12.7994	11.4142	12.4665	11.4846	12.7165	11.8566	12.7298	11.8082
A0A571BDS0	Xirp1	Xin actin-binding repeat containing 1	14.1721	13.6133	14.4986	13.4567	14.1904	12.8597	14.4427	13.5842	14.8826	13.3606
A0A571BEC9	Plin4	Perilipin 4	16.5947	16.4511	16.6302	16.6068	15.8403	16.753	16.0999	16.0903	15.7325	15.7571
A0A571BED3;A0A571BG73;Q3UY96	Cfap74	Cilia and flagella associated protein 74;Cilia and flagella associated protein 74;Cilia- and flagella-associated protein 74	11.7743	11.2883	11.3964	10.935	11.3626	10.9259	11.7247	10.9174	11.4407	11.0834
A0A571BEF2	Lrp8	Low density lipoprotein receptor-related protein 8, apolipoprotein e receptor (Fragment)	13.2123	13.451	13.2421	13.3921	13.1519	13.1707	13.9228	13.1835	13.4936	13.1939
A0A571BEG4;A2A842	Epb41	Protein 4.1	#N/A	#N/A	#N/A	#N/A	#N/A	#N/A	#N/A	#N/A	#N/A	#N/A
A0A571BEI2	Aak1	AP2 associated kinase 1 (Fragment)	#N/A	#N/A	#N/A	#N/A	#N/A	#N/A	#N/A	#N/A	#N/A	#N/A
A0A571BEI5;Q7TSZ8	Nacc1	Nucleus accumbens associated 1, BEN and BTB (POZ) domain containing (Fragment);Nucleus accumbens-associated protein 1	12.5447	11.7993	12.7534	12.5329	12.5623	11.8956	11.7423	11.7666	12.4413	11.6906
A0A571BFA7;Q148V8	Fam83h	Family with sequence similarity 83, member H;Protein FAM83H	9.93445	#N/A	10.054	#N/A	9.0075	9.13752	#N/A	9.16672	10.1726	10.2211
A0A571BG95	Abr	Active breakpoint cluster region-related protein	13.2169	16.0281	#N/A	14.7128	13.4492	15.6388	#N/A	16.1698	14.5496	15.5734
A0A589P973;Q8CH77	Nav1	Neuron navigator 1	11.4233	11.7239	11.5239	11.3702	10.8037	11.2812	11.1651	10.5307	11.2455	11.3494
A0A5F8MP98;A0A5F8MPF2;Q5SSZ5	Tns3	Tensin 3;Tensin 3;Tensin-3	13.8537	13.8687	13.8252	13.8651	13.6816	13.9726	13.5553	13.8807	13.8631	13.8625
A0A5F8MPB5;Q61739	Itga6	Integrin alpha 6;Integrin alpha-6	14.3112	14.1654	14.3224	13.953	14.2812	13.5234	14.3968	13.57	14.1862	13.769
A0A5F8MPB8	Cnot10	CCR4-NOT transcription complex subunit 10 (Fragment)	10.6013	#N/A	9.59424	9.58024	10.3148	#N/A	10.1388	9.62758	10.5351	10.5831
A0A5F8MPF0;Q60575	Kif1b	Kinesin family member 1B;Kinesin-like protein KIF1B	12.4635	12.4683	11.3771	13.6881	13.1082	15.0273	11.4488	14.8004	13.3817	14.758
A0A5F8MPF5;D3Z6H8;P0DMN7	Amd1;Amd2;Amd1	adenosylmethionine decarboxylase;S-adenosylmethionine decarboxylase proenzyme 2;S-adenosylmethionine decarboxylase proenzyme 1	9.68954	9.90056	10.5767	10.3839	9.81376	9.8384	9.39197	10.4189	10.3785	10.2789
A0A5F8MPF6;A0A5F8MPH6;Q6P9R4	Arhgef18	Rho/rac guanine nucleotide exchange factor (GEF) 18;Rho/rac guanine nucleotide exchange factor (GEF) 18;Rho guanine nucleotide exchange factor 18	12.7339	12.2409	12.7246	12.7036	12.5777	12.7134	12.789	12.6116	12.2164	12.364
A0A5F8MPH5;A0A5F8MPX2	Sytl2	Synaptotagmin-like 2	#N/A	#N/A	#N/A	#N/A	#N/A	#N/A	#N/A	#N/A	#N/A	#N/A
A0A5F8MPI9;A1L338;Q3UGX8;Q3UHC1;Q91ZZ2	Rapgef1	Rap guanine nucleotide exchange factor (GEF) 1;Rap guanine nucleotide exchange factor (GEF) 1;Rap guanine nucleotide exchange factor (GEF) 1;Rap guanine nucleotide exchange factor (GEF) 1;Guanine nucleotide exchange factor	9.93999	10.0861	9.37755	9.76074	9.99113	9.6708	10.1694	8.91453	9.94219	9.1191
A0A5F8MPK9;Q9EP69	Sacm1l	Phosphatidylinositol-3-phosphatase SAC1	14.1142	15.3487	13.0817	13.8823	14.4751	13.3567	12.2182	11.9746	12.8161	13.7146
A0A5F8MPN7;B8ZXI1	Qtrt2	Queuine tRNA-ribosyltransferase accessory subunit 2	#N/A	#N/A	#N/A	#N/A	#N/A	#N/A	#N/A	#N/A	#N/A	#N/A
A0A5F8MPP4;P57080	Usp25	ubiquitinyl hydrolase 1;Ubiquitin carboxyl-terminal hydrolase 25	12.388	12.9357	12.6614	12.3779	12.1811	12.3818	12.8266	11.9906	12.7314	12.2442
A0A5F8MPP7;A2AAY5	Sh3pxd2b	SH3 and PX domains 2B;SH3 and PX domain-containing protein 2B	14.7029	14.9197	14.6497	14.4513	14.5194	14.2339	14.5617	13.9621	14.5777	14.3451
A0A5F8MPQ8;E9PUI5;E9PUK3;Q8K012	Fnbp1l	Formin-binding protein 1-like	13.4623	13.8124	14.0775	13.5584	13.4311	13.2231	13.9469	13.6945	13.7646	13.3722
A0A5F8MPS7;P24638	Acp2	Lysosomal acid phosphatase	15.4306	13.4487	14.9943	15.1206	14.5083	16.3844	15.1599	15.4346	14.3327	15.4334
A0A5F8MPU3	C2cd6	Cation channel sperm-associated targeting subunit tau	22.365	21.1484	22.6178	21.6213	22.0854	20.8094	22.5992	21.9403	22.3821	22.1047
A0A5F8MPW9;Q3URU2	Peg3	Paternally expressed 3;Paternally-expressed gene 3 protein	13.71	13.6551	13.5125	12.8578	13.6439	12.9077	13.2569	13.0239	13.2824	13.2346
A0A5F8MPX8;Q921E6	Eed	Embryonic ectoderm development;Polycomb protein EED	13.3171	12.9648	13.8897	12.5149	13.0416	13.5588	12.5902	13.4777	13.7973	14.0497
A0A5F8MPY0	Pigbos1	MCG1034862	#N/A	#N/A	#N/A	#N/A	7.41069	6.498	#N/A	7.08306	#N/A	6.78631
A0A5F8MPY3;P34152	Ptk2	Focal adhesion kinase 1	14.0148	13.7153	14.1066	13.9877	14.0012	13.9287	14.1349	14.0001	14.0802	13.8748
A0A5F8MPZ2;E9Q7C9;Q5UE59;Q7TNF4;Q8CD76	Klc1	Kinesin light chain	16.4823	16.0539	16.5059	15.8129	15.8963	15.569	16.3784	15.5816	16.2614	15.6109
A0A5F8MQ25;G3X9K4;Q8R3Q2	Ppp6r2	Protein phosphatase 6, regulatory subunit 2;Protein phosphatase 6, regulatory subunit 2;Serine/threonine-protein phosphatase 6 regulatory subunit 2	11.8582	10.752	11.4994	10.6642	12.3189	12.0956	12.1354	12.1178	11.8279	11.1263
A0A5F8MQ33;D3YUI2;Q8K4J6	Mrtfa	Myocardin related transcription factor A;Myocardin related transcription factor A;Myocardin-related transcription factor A	#N/A	#N/A	#N/A	#N/A	#N/A	#N/A	#N/A	#N/A	#N/A	#N/A
A0A5H1ZRL3	Nelfb	Negative elongation factor B	12.5416	12.6692	12.7187	12.4973	12.4615	12.6315	12.6149	12.2483	12.424	12.2225
A0A5K1VVS7;Q99KD5	Unc45a	Unc-45 myosin chaperone A;Protein unc-45 homolog A	14.9547	14.9136	14.9351	15.1402	15.1028	15.0467	15.0839	14.7508	15.2518	15.2232
A0A668KL36;F6UK66;Q810U5	Ccdc50	Coiled-coil domain containing 50;Coiled-coil domain containing 50 (Fragment);Coiled-coil domain-containing protein 50	12.6508	13.2573	13.3791	13.0718	13	13.0353	13.3533	12.8671	13.0948	12.8402
A0A668KL68;Q8BY02	Nkrf	NF-kappaB repressing factor;NF-kappa-B-repressing factor	15.4925	15.684	15.7036	15.6067	15.6971	15.5008	16.7119	15.072	15.2494	15.2782
A0A668KLB7;Q8BXK9	Clic5	Chloride intracellular channel protein;Chloride intracellular channel protein 5	10.7215	11.0979	11.1719	11.9363	10.7253	11.5815	10.6621	12.3094	11.037	11.4261
A0A668KLD1;Q9DCK3	Tspan4	Tetraspanin 4;Tetraspanin-4	11.7482	12.6514	11.7114	12.2471	12.317	12.2885	11.7117	11.2159	11.9184	11.9118
A0A668KLD3;A0A668KLV9;Q9WTQ5	Akap12	A kinase (PRKA) anchor protein (gravin) 12;A kinase (PRKA) anchor protein (gravin) 12;A-kinase anchor protein 12	16.1263	15.4768	16.2305	15.5103	16.1348	15.7298	16.2576	15.6233	16.1959	15.5401
A0A668KM61;A7E1Z5;E9Q8N8;O88343	Slc4a4	Anion exchange protein;Anion exchange protein;Anion exchange protein;Electrogenic sodium bicarbonate cotransporter 1	9.60544	10.5874	11.1267	10.1825	10.0413	10.6763	10.5881	9.67902	10.1825	9.57411
A0A6I8MWX0;A0A8V5KYN9;E9Q043	Fndc1	Fibronectin type III domain containing 1	#N/A	4.0895	#N/A	5.24455	6.22048	6.02465	7.42778	7.73244	5.42214	7.69572
A0A6I8MWX8;A0A6I8MX00;A2A5E1;Q9QYI3	Dnajc7	DnaJ heat shock protein family (Hsp40) member C7;DnaJ heat shock protein family (Hsp40) member C7;DnaJ heat shock protein family (Hsp40) member C7;DnaJ homolog subfamily C member 7	#N/A	#N/A	#N/A	#N/A	#N/A	#N/A	#N/A	#N/A	#N/A	#N/A
A0A6I8MWY5;A0A6I8MX07;E9PUQ5;Q921M4;Z4YJU8	Golga2	Golgi autoantigen, golgin subfamily a, 2;Golgi autoantigen, golgin subfamily a, 2;Golgi autoantigen, golgin subfamily a, 2;Golgin subfamily A member 2;Golgi autoantigen, golgin subfamily a, 2	13.627	13.7669	13.7887	13.5996	13.7473	13.8703	13.5908	13.5543	13.6111	13.5692
A0A6I8MWZ8;P47802;Q8R5C0	Mtx1	Metaxin-1;Metaxin-1;Metaxin	#N/A	#N/A	#N/A	#N/A	#N/A	#N/A	#N/A	#N/A	#N/A	#N/A
A0A6I8MX08;Q5SNZ0	Ccdc88a	Coiled coil domain containing 88A;Girdin	14.2843	13.9629	13.9999	14.0969	14.4367	13.897	14.4669	14.1485	14.5073	13.5891
A0A6I8MX27;P16125	Ldhb	L-lactate dehydrogenase;L-lactate dehydrogenase B chain	12.829	14.1558	13.8552	14.1758	13.1868	14.3705	14.0064	14.1194	13.5554	14.1571
A0A6Q6PKE1;Q99MS8	Tpgs1	Tubulin polyglutamylase complex subunit 1	11.4139	11.6142	11.2108	11.4253	11.2129	11.6593	11.8508	11.3456	11.4799	11.4224
A0A6Q6PUT5;Q9R1C7	Prpf40a	Pre-mRNA processing factor 40A (Fragment);Pre-mRNA-processing factor 40 homolog A	#N/A	#N/A	#N/A	#N/A	#N/A	#N/A	#N/A	#N/A	#N/A	#N/A
A0A7N9VR94	Ahnak2	AHNAK nucleoprotein 2	13.1976	12.2736	13.1091	12.6626	13.1384	13.2627	13.0461	12.5288	13.1941	13.1039
A0A7N9VRC4;Q8R0W0	Eppk1	Epiplakin 1;Epiplakin	14.3377	13.9004	14.1888	13.4118	14.301	14.1089	14.129	13.9365	14.3021	13.7833
A0A8Q0K7A4;A3KGF9	Ccdc9b	Coiled-coil domain containing 9B;Coiled-coil domain-containing protein 9B	10.667	11.3983	10.8753	10.3773	11.1482	#N/A	#N/A	#N/A	#N/A	#N/A
A0A8Q0PQH5;Q9CR41	Hypk	Huntingtin interacting protein K;Huntingtin-interacting protein K	13.2453	13.0322	13.2168	12.999	13.2379	13.5645	13.4858	13.2506	13.3033	13.0653
A0A8Q0Q6H9;G3X8R2;Q80VJ2	Sra1	Steroid receptor RNA activator 1;Steroid receptor RNA activator 1 (Fragment);Steroid receptor RNA activator 1	13.206	13.6543	13.4586	13.4106	13.2894	13.4051	13.1217	13.2104	13.4838	13.3711
A0A8V5L190;Q3TZS3	Itga7	Integrin alpha 7	#N/A	#N/A	#N/A	#N/A	#N/A	#N/A	#N/A	#N/A	#N/A	#N/A
A0A8Z1SL50;D6RHA2;P82343	Renbp	N-acylglucosamine 2-epimerase	15.2484	15.7266	15.5215	15.8086	15.4662	15.5329	15.6004	15.6289	15.4634	15.5373
A0A991EKZ2	Fxr2	FMR1 autosomal homolog 2	15.622	15.7624	15.8415	15.7555	15.6114	15.5357	15.6588	15.4428	15.8134	15.4924
A0A991ENV6	Sfpq	Splicing factor proline/glutamine rich (polypyrimidine tract binding protein associated)	17.7968	19.4682	18.6141	17.8569	18.4191	20.2466	18.4242	19.0591	18.4155	18.9373
A0A991ENW0;Q80ZM5	H1f10	H1.10 linker histone;H1 histone family, member X	13.0546	13.2198	12.3084	12.8073	12.9679	11.5015	12.5202	10.5544	12.4153	12.2634
A0A991EPJ6;D3YZV8	Ccdc8	Coiled-coil domain containing 8;Coiled-coil domain-containing protein 8 homolog	11.1674	11.1923	11.1942	9.54572	11.5287	9.96989	10.6985	9.26941	10.8663	9.43194
A0A991EQV1;A2ACM0;Q8K4Q0	Rptor	Regulatory associated protein of MTOR, complex 1;Regulatory associated protein of MTOR, complex 1;Regulatory-associated protein of mTOR	13.4431	13.2321	13.1319	13.4293	13.2534	13.3493	13.6731	13.5126	13.4594	13.0179
A0A991EQV5	Nploc4	NPL4 homolog, ubiquitin recognition factor	14.8759	15.6534	14.5478	14.5232	14.4268	14.9835	14.4228	14.2109	14.8344	14.4732
A0A9L6KDR4;A0A9L6KDR9;A0A9L6KEB1	#N/A	Uncharacterized protein	7.78804	#N/A	7.54529	7.33203	#N/A	7.18119	8.67682	4.6957	7.60755	6.30096
A0A9S4GQC1;Q810S1	Mcub	Calcium uniporter regulatory subunit MCUb;Calcium uniporter regulatory subunit MCUb, mitochondrial	11.5693	11.681	11.9147	11.1029	11.1696	10.7916	11.7899	11.3803	11.1415	10.4004
A0JNY3;Q8BUV3	Gphn	Gephyrin	12.3809	13.7748	12.5979	13.66	12.9855	13.8106	12.6984	14.0607	12.4287	13.5639
A0S860;A2A8R0;A8Y5G5	Zfyve9	Zinc finger FYVE domain-containing protein 9 splice variant Z2.1;Zinc finger FYVE domain-containing protein;Zinc finger FYVE domain-containing protein	12.2728	12.4188	#N/A	10.4992	9.42849	10.5151	8.68218	10.6693	10.0799	10.9753
A1BN54	Actn1	Alpha-actinin-1	14.8665	13.9346	15.0357	13.8726	14.9362	14.0017	15.0841	13.7335	15.1595	13.5068
A2A432	Cul4b	Cullin-4B	15.4685	14.7765	14.9134	15.0149	14.1679	15.2029	13.2	15.5924	14.5467	15.173
A2A482;A2A483;A2A484;A2A485;E9Q8D1;Q3U1M7;Q3UH28	Zmynd8	Zinc finger, MYND-type containing 8;Zinc finger, MYND-type containing 8;Zinc finger, MYND-type containing 8;Zinc finger, MYND-type containing 8;Zinc finger, MYND-type containing 8;Zinc finger, MYND-type containing 8;Zinc finger, MYND-type containing 8	11.223	10.5956	11.1661	10.732	10.9677	10.1406	10.2853	9.28186	10.8472	10.1453
A2A4A6;Q62077	Plcg1	1-phosphatidylinositol 4,5-bisphosphate phosphodiesterase gamma;1-phosphatidylinositol 4,5-bisphosphate phosphodiesterase gamma-1	12.5158	11.3382	12.387	12.3115	12.4528	11.9119	12.2534	12.3257	12.8413	12.2864
A2A4B1;A2A4B3;Q99PI4	Lpin3	phosphatidate phosphatase;phosphatidate phosphatase;Phosphatidate phosphatase LPIN3	11.9261	10.8063	10.9987	11.8235	11.8492	11.8426	12.3246	12.5307	11.8863	11.9149
A2A4N9;A2A4P0	Dhx8	RNA helicase (Fragment);ATP-dependent RNA helicase DHX8	9.40503	#N/A	10.8206	9.41588	9.66855	9.86182	10.4326	10.1495	10.2984	10.0143
A2A4P3;A2A4P4;Q3THG9	Gm27029;Gm27029;Aarsd1	Predicted gene, 27029;Predicted gene, 27029;Alanyl-tRNA editing protein Aarsd1	16.2705	15.9819	16.1291	15.9694	16.1782	15.9533	16.371	16.0027	16.2088	16.0034
A2A513;P02535	Krt10	Keratin, type I cytoskeletal 10;Keratin, type I cytoskeletal 10	13.083	11.8943	13.948	13.581	13.5077	12.6608	14.2387	12.8892	13.6545	12.5407
A2A533;A2A536;Q9CZV8	Fbxl20	F-box and leucine-rich repeat protein 20 (Fragment);F-box and leucine-rich repeat protein 20 (Fragment);F-box/LRR-repeat protein 20	10.7586	11.3005	10.3629	11.2008	10.7628	11.039	10.4462	11.0159	10.6848	11.2033
A2A547;P84099	Rpl19	Ribosomal protein L19;Large ribosomal subunit protein eL19	18.3323	18.9997	17.5338	18.1286	18.5829	17.8523	17.581	17.3463	18.029	17.8975
A2A5R0;Q543M9;Q5U452;Q99PW4	Trp53rkb;Trp53rkb;Trp53rka;Tp53rkb	non-specific serine/threonine protein kinase;non-specific serine/threonine protein kinase;non-specific serine/threonine protein kinase;EKC/KEOPS complex subunit Tp53rkb	11.02	11.1167	9.83324	9.73985	11.1998	11.6316	10.2421	11.2708	10.8145	11.2483
A2A5R2	Arfgef2	Brefeldin A-inhibited guanine nucleotide-exchange protein 2	13.1008	12.7492	13.0693	12.9909	12.8437	12.601	13.129	12.7057	12.998	13.0487
A2A5R8;Q9DBE7	Stau1	Staufen double-stranded RNA binding protein 1;Staufen (RNA binding protein) homolog 1 (Drosophila)	#N/A	#N/A	#N/A	#N/A	#N/A	#N/A	#N/A	#N/A	#N/A	#N/A
A2A5V2;A2A5V3;P55194	Sh3bp1	SH3-domain binding protein 1;SH3-domain binding protein 1;SH3 domain-binding protein 1	#N/A	#N/A	#N/A	#N/A	#N/A	#N/A	#N/A	#N/A	#N/A	#N/A
A2A654;A2A655;E9Q6A7	Bptf	Bromodomain PHD finger transcription factor	11.9662	12.5079	11.7291	12.1263	11.903	11.0698	11.809	11.305	12.1635	12.2665
A2A6A1	Gpatch8	G patch domain-containing protein 8	10.4501	10.3862	11.0304	10.1903	10.5989	10.2514	11.4075	9.7125	10.0744	10.2269
A2A6J4;A2A6J7;P19973	Lsp1	Lymphocyte specific 1;Lymphocyte specific 1;Lymphocyte-specific protein 1	11.2674	10.8618	11.0395	10.6215	11.3524	10.6155	11.2716	10.6131	11.3153	10.4949
A2A6Q5	Cdc27	Cell division cycle protein 27 homolog	11.9175	12.4379	11.9558	12.2734	12.3632	12.5218	12.0806	12.367	12.528	12.3935
A2A6Q8;P09541;Q9CZ19	Myl4	Myosin, light polypeptide 4 (Fragment);Myosin light chain 4;Myosin, light polypeptide 4	18.6427	19.0905	19.0274	19.1401	18.6692	19.0505	18.9655	19.1065	18.8319	19.0615
A2A6T1	Cdr2l	Cerebellar degeneration-related protein 2-like	12.4892	12.7727	12.7118	12.6615	12.4802	12.2968	12.779	12.3993	12.4011	12.2313
A2A6T9	Arf2	ADP-ribosylation factor 2 (Fragment)	#N/A	#N/A	#N/A	#N/A	#N/A	#N/A	#N/A	#N/A	#N/A	#N/A
A2A6U3;Q80UG5	Septin9	Septin 9;Septin-9	17.8266	17.7927	17.8305	17.7447	17.7091	17.8006	17.8039	17.7349	17.8283	17.77
A2A791;F6VYE2	Zmym4	Zinc finger MYM-type protein 4;Zinc finger, MYM-type 4 (Fragment)	11.4212	11.9375	12.0209	11.6194	12.0479	10.8288	#N/A	11.7559	11.0347	12.0095
A2A7A7;Q8CFX1	H6pd	Hexose-6-phosphate dehydrogenase (glucose 1-dehydrogenase);GDH/6PGL endoplasmic bifunctional protein	14.9032	15.0341	14.4994	15.227	14.9646	15.3398	14.7106	15.633	14.8509	15.543
A2A7F6;O35454	Clcn6	Chloride channel protein;H(+)/Cl(-) exchange transporter 6	11.2808	11.3599	11.1653	9.99414	11.6544	10.4815	11.3479	10.4794	10.855	10.7603
A2A7Q5;A6PW84;Q3V1T4	P3h1	procollagen-proline 3-dioxygenase;procollagen-proline 3-dioxygenase;Prolyl 3-hydroxylase 1	14.7329	14.906	14.7789	15.0546	14.8047	14.9084	14.7912	14.8061	14.6855	14.8627
A2A7S7	Yars1	Tyrosine--tRNA ligase	16.467	16.6261	16.4985	16.5859	16.4139	16.2213	16.2072	16.2277	16.2464	16.3365
A2A848	Acox1	Peroxisomal acyl-coenzyme A oxidase 1 (Fragment)	6.38396	7.40023	#N/A	7.73553	7.47778	9.20705	6.59756	8.89914	7.16591	9.08489
A2A880;Q91WL6	Snx11	Sorting nexin 11 (Fragment);Sorting nexin-11	11.0809	11.4203	11.8691	11.6406	11.3481	11.2161	11.8521	11.5399	11.5198	11.3715
A2A8E2;Q8BHG2	Czib	CXXC motif containing zinc binding protein	15.9329	16.7512	16.3728	16.0695	16.2369	16.7951	16.5986	16.5743	16.5863	16.3879
A2A8V8;A2A8V9;E9PUK6;E9QKA4;Q52KI8	Srrm1	Serine/arginine repetitive matrix 1;Serine/arginine repetitive matrix 1;Serine/arginine repetitive matrix 1;Serine/arginine repetitive matrix 1;Serine/arginine repetitive matrix protein 1	14.7761	14.8825	14.8651	14.8565	14.676	14.7732	14.8442	14.3245	14.6852	14.4861
A2A9I0;O35166	Gosr2	Golgi SNAP receptor complex member 2	12.7629	12.3651	12.3381	12.4758	12.5878	12.784	12.0054	12.679	12.1195	12.0141
A2A9Q2;A6PWC3;Q8BHG1	Nrdc	Nardilysin, N-arginine dibasic convertase, NRD convertase 1;Nardilysin, N-arginine dibasic convertase, NRD convertase 1;Nardilysin	15.5146	15.7988	15.6897	15.7906	15.4817	15.8697	15.6549	15.9046	15.5715	15.8154
A2A9W3;Q3UBZ5	Mif4gd	MIF4G domain containing;MIF4G domain-containing protein	10.4105	10.3284	12.224	8.77251	9.94	11.5624	10.5652	9.92283	10.7354	10.6939
A2A9W7;Q8BMI3;S4R2D2	Gga3	Golgi associated, gamma adaptin ear containing, ARF binding protein 3;ADP-ribosylation factor-binding protein GGA3;Golgi associated, gamma adaptin ear containing, ARF binding protein 3	11.2085	12.7437	12.4039	#N/A	12.1038	12.8733	#N/A	12.4204	#N/A	12.203
A2AA85;Q6NXN1	Szrd1	SUZ domain-containing protein 1 (Fragment);SUZ domain-containing protein 1	12.7635	12.557	12.8271	12.7147	12.3291	12.5197	12.8161	12.6654	12.7524	12.8029
A2AAN0;O35250	Exoc7	Exocyst complex component 7	13.4563	13.626	13.3824	13.5418	13.4637	13.686	13.54	13.4791	13.7484	13.7552
A2AAN9;A2AAP0;F7D0T8;Q3TEL6;Q9D074	Rnf157;Rnf157;Rnf157;Rnf157;Mgrn1	E3 ubiquitin-protein ligase;E3 ubiquitin-protein ligase;E3 ubiquitin-protein ligase (Fragment);E3 ubiquitin ligase Rnf157;E3 ubiquitin-protein ligase MGRN1	9.96991	10.4744	10.8736	10.9011	10.8151	9.29071	10.2821	9.9042	10.7787	10.4791
A2ABV5	Med14	Mediator of RNA polymerase II transcription subunit 14	#N/A	#N/A	#N/A	#N/A	#N/A	#N/A	#N/A	#N/A	#N/A	#N/A
A2ABY3;Q922E4	Pcyt2	ethanolamine-phosphate cytidylyltransferase;Ethanolamine-phosphate cytidylyltransferase	14.2786	14.0643	14.5724	14.6324	14.3307	14.3464	14.6856	14.2803	14.5618	14.1235
A2ACC6;E9Q0J2;F8WHN4	Ralgapb	Ral GTPase activating protein, beta subunit (non-catalytic);Ral GTPase activating protein, beta subunit (non-catalytic);Ral GTPase activating protein, beta subunit (non-catalytic)	#N/A	#N/A	#N/A	#N/A	#N/A	#N/A	#N/A	#N/A	#N/A	#N/A
A2ACQ1;Q8K1G9	Dhx35	RNA helicase	10.9059	10.9937	10.9799	11.4453	#N/A	10.478	11.401	11.3834	10.1301	10.1895
A2AD03;Q9QXG2	Chm	Rab proteins geranylgeranyltransferase component A;Rab proteins geranylgeranyltransferase component A 1	12.6193	12.6024	12.5285	12.5867	12.5392	12.4444	12.5695	12.2187	12.1161	12.3205
A2ADH1;Q9CQY5	Magt1	Magnesium transporter protein 1	12.8499	14.1169	11.5454	12.4338	12.9522	11.8214	10.793	10.6648	11.3857	12.2488
A2ADR8;Q8R3G1	Ppp1r8	Protein phosphatase 1, regulatory subunit 8;Nuclear inhibitor of protein phosphatase 1	12.4497	12.6311	12.7218	12.5271	12.8066	12.6518	12.7062	13.126	13.0037	12.7881
A2ADW8;A2AJU2;A2BI02;A2BI72;B1AV09;B1AVZ5;B1AZM2;B1B0X0;B1B0X6;E9Q1L3;E9QA14;L7MU67;L7N236;L7N278;Q62012	Gm15128;Gm10439;Gm15080;Gm15093;Luzp4;Gm15127;Gm15091;Gm15107;Gm15114;Gm15127;Gm15097;Gm15097;Gm15127;Luzp4;Ott	Predicted gene 15128;Predicted gene 10439;Predicted gene 15080;Predicted gene 15093;Leucine zipper protein 4;Predicted gene 15127;Predicted gene 15091;Predicted gene 15107;Predicted gene 15114;Predicted gene 15127;Predicted gene 15097;Predicted gene 15097;Predicted gene 15127;Leucine zipper protein 4;Ott protein	#N/A	14.4589	#N/A	14.4803	#N/A	13.4203	#N/A	14.3362	#N/A	14.1836
A2ADY9	Ddi2	Protein DDI1 homolog 2	13.6442	13.9979	13.8897	14.4288	13.9703	14.6582	13.7699	14.8356	13.866	14.5536
A2AEW0;A2AEW1;Q64092	Tfe3	Transcription factor E3	13.4502	13.8093	14.2308	13.8973	13.5598	13.6976	13.9033	13.6014	13.9822	13.6554
A2AEX6;A2AEX8;P97447	Fhl1	Four and a half LIM domains 1;Four and a half LIM domains 1;Four and a half LIM domains protein 1	18.4775	17.0684	17.9131	16.6915	18.1528	16.5723	17.8712	16.7867	18.1149	17.124
A2AEX7	Fhl1	Four and a half LIM domains 1	#N/A	#N/A	#N/A	#N/A	#N/A	#N/A	#N/A	#N/A	#N/A	#N/A
A2AF47	Dock11	Dedicator of cytokinesis protein 11	12.5829	13.5218	13.0363	12.7981	12.6484	13.1491	11.9377	12.9825	12.3329	13.2921
A2AFF6;O35638	Stag2	Cohesin subunit SA;Cohesin subunit SA-2	13.6781	13.689	13.9619	13.6054	13.7318	13.7208	13.8943	13.4628	13.7463	13.7617
A2AFM3;A2AFM4;A2AFM5;F7CPY7;Q68G58	Apex2	DNA-(apurinic or apyrimidinic site) endonuclease;DNA-(apurinic or apyrimidinic site) endonuclease;exodeoxyribonuclease III;exodeoxyribonuclease III (Fragment);DNA-(apurinic or apyrimidinic site) endonuclease 2	13.0028	13.4642	13.1507	13.8198	13.7875	12.9264	13.7038	13.4031	13.8903	13.8511
A2AFQ0;Q7TMY8	Huwe1	HECT-type E3 ubiquitin transferase;E3 ubiquitin-protein ligase HUWE1	16.3097	16.5834	16.2816	16.2308	16.2694	16.4508	16.16	16.3221	16.2418	16.2991
A2AFQ9;Q8BX17	Gemin5	Gem nuclear organelle associated protein 5;Gem-associated protein 5	#N/A	#N/A	#N/A	#N/A	#N/A	#N/A	#N/A	#N/A	#N/A	#N/A
A2AG68;Q64430	Atp7a	P-type Cu(+) transporter;Copper-transporting ATPase 1	12.5404	11.6452	11.3924	11.9293	12.286	11.8058	11.9351	11.6699	11.8363	12.0013
A2AGD9;Q8VCT9	Tesk2	Testis-specific kinase 2;Dual specificity testis-specific protein kinase 2	#N/A	12.6798	12.0777	11.9978	11.7675	12.9031	11.966	11.9887	11.2022	11.9521
A2AGH6;A2AGH8;A2AGH9	Med12	Mediator of RNA polymerase II transcription subunit 12;Mediator complex subunit 12;Mediator complex subunit 12	8.54822	7.87661	8.00959	9.82729	9.51789	9.67279	10.4041	10.0625	9.93189	9.86056
A2AH25;Q5FWK3	Arhgap1	Rho GTPase activating protein 1;Rho GTPase-activating protein 1	16.2877	16.4834	16.4233	16.5305	16.4047	16.6335	16.5536	16.6023	16.4642	16.5431
A2AHX9;Q64373;Q9QWX2	Bcl2l1	Bcl-2-like protein 1 (Fragment);Bcl-2-like protein 1;Bcl-2-like protein 1 (Fragment)	13.0881	13.2429	13.482	13.3895	13.5024	13.5037	13.747	13.0615	13.1196	13.3551
A2AHY8	Dcaf8l	DDB1 and CUL4 associated factor 8 like	#N/A	10.8312	#N/A	11.0765	#N/A	10.8573	#N/A	10.8327	#N/A	10.8376
A2AI52;Q80U87	Usp8	ubiquitinyl hydrolase 1;Ubiquitin carboxyl-terminal hydrolase 8	12.4253	12.3083	12.6119	12.6531	12.2889	12.7642	12.4638	12.2495	12.4672	12.5865
A2AIM4	Tpm2	Tropomyosin beta chain	15.8164	16.0409	15.712	16.0752	15.2221	15.8672	15.5758	15.8888	15.1642	15.9481
A2AIV2;E9PZY8	Virma	Protein virilizer homolog;Vir like m6A methyltransferase associated	13.5245	14.2299	13.8144	14.0688	14.0346	14.4064	13.8846	14.3934	13.9488	14.3572
A2AJ15	Man1b1	Endoplasmic reticulum mannosyl-oligosaccharide 1,2-alpha-mannosidase	9.28506	10.397	10.1105	8.82151	10.0594	9.43132	9.24075	8.76995	9.47558	9.40223
A2AJ72	Fubp3	Far upstream element (FUSE) binding protein 3	#N/A	#N/A	#N/A	#N/A	#N/A	#N/A	#N/A	#N/A	#N/A	#N/A
A2AJG0;Q80UU2	Rpp38	Ribonuclease P/MRP 38 subunit;Ribonuclease P protein subunit p38	13.0403	13.138	13.0447	12.7698	13.7615	12.2959	12.4092	12.9265	12.1015	12.8938
A2AJH3;O70311	Nmt2	Glycylpeptide N-tetradecanoyltransferase;Glycylpeptide N-tetradecanoyltransferase 2	14.5787	13.9465	14.386	14.265	14.3114	13.8536	14.429	13.5919	14.0791	13.7457
A2AJI0	Map7d1	MAP7 domain-containing protein 1	#N/A	#N/A	#N/A	#N/A	#N/A	#N/A	#N/A	#N/A	#N/A	#N/A
A2AJL3;A2AJL4	Fggy	FGGY carbohydrate kinase domain-containing protein;FGGY carbohydrate kinase domain containing	#N/A	#N/A	#N/A	#N/A	#N/A	#N/A	#N/A	#N/A	#N/A	#N/A
A2AJP9;A2AJQ0;A8Y5Q0;Q3UV70	Pdp1	[Pyruvate dehydrogenase [acetyl-transferring]]-phosphatase 1, mitochondrial;[Pyruvate dehydrogenase [acetyl-transferring]]-phosphatase 1, mitochondrial;[Pyruvate dehydrogenase [acetyl-transferring]]-phosphatase 1, mitochondrial;[Pyruvate dehydrogenase [acetyl-transferring]]-phosphatase 1, mitochondrial	10.2224	11.5457	10.4835	12.3128	11.0643	12.3888	11.1016	12.5242	11.3284	12.2519
A2AJT4;A2AJT5	Pnisr	Arginine/serine-rich protein PNISR;PNN interacting serine/arginine-rich	12.7522	12.4481	12.4723	11.8062	12.1275	11.9504	#N/A	11.6638	12.7671	8.40865
A2AK40;O35149	Slc30a4	Solute carrier family 30 (zinc transporter), member 4;Probable proton-coupled zinc antiporter SLC30A4	11.5798	10.8578	11.6699	11.4106	11.5818	11.3898	11.6176	10.7431	11.6219	10.1533
A2AK70;P48760	Fpgs	Folylpolyglutamyl synthetase (Fragment);Folylpolyglutamate synthase, mitochondrial	13.5319	14.545	12.6802	14.7977	12.9254	#N/A	12.4557	13.2886	12.1059	11.1408
A2AKA9	Brd3	Bromodomain containing 3 (Fragment)	#N/A	#N/A	#N/A	#N/A	#N/A	#N/A	#N/A	#N/A	#N/A	#N/A
A2AKD7	Snta1	Syntrophin, acidic 1	13.1409	13.0703	12.9242	12.7253	12.6199	12.8222	12.9625	12.3817	13.0106	12.5142
A2AKG8	Focad	Focadhesin	12.728	11.6262	13.6915	13.1691	11.6501	11.9797	12.4057	12.2256	12.8728	12.6023
A2AKH7;Q8JZX5;Q9D1G5	Lrrc57	Leucine rich repeat containing 57 (Fragment);Leucine rich repeat containing 57;Leucine-rich repeat-containing protein 57	13.2051	13.1284	13.488	13.6436	13.6528	13.5998	13.3773	13.8873	13.6133	14.0559
A2AKI5;P43406	Itgav	Integrin alpha V;Integrin alpha-V	15.2534	15.4199	15.238	15.3513	15.3599	15.2959	15.215	15.1825	15.1659	15.1797
A2AKK2;O35242	Nsmaf	Neutral sphingomyelinase (N-SMase) activation associated factor (Fragment);Protein FAN	9.63181	#N/A	#N/A	9.75566	8.55006	10.1849	#N/A	11.5697	9.97013	11.141
A2AKU9	Atp5f1c	ATP synthase subunit gamma	18.2177	17.712	17.0532	15.6489	18.1683	17.611	17.7888	18.0416	18.5132	18.1425
A2AKV9;A2AKW0;Q5HZI9	Slc25a51	Solute carrier family 25, member 51 (Fragment);Solute carrier family 25, member 51;Mitochondrial nicotinamide adenine dinucleotide transporter SLC25A51	11.8773	12.0115	12.1122	12.4012	11.7651	12.1368	11.8176	12.4605	11.5241	12.2117
A2AL12;Q8BG05	Hnrnpa3	Heterogeneous nuclear ribonucleoprotein A3	19.5635	19.3815	19.417	19.3351	19.6703	19.2683	19.5858	19.6847	19.6043	19.562
A2AL50;Q8C0I1	Agps	Alkylglycerone-phosphate synthase;Alkyldihydroxyacetonephosphate synthase, peroxisomal	#N/A	#N/A	#N/A	#N/A	#N/A	#N/A	#N/A	#N/A	#N/A	#N/A
A2AL85;Q8BSY0	Asph	Aspartate-beta-hydroxylase;Aspartyl/asparaginyl beta-hydroxylase	#N/A	#N/A	#N/A	#N/A	#N/A	#N/A	#N/A	#N/A	#N/A	#N/A
A2ALA4;Q62276	Med22	Mediator of RNA polymerase II transcription subunit 22 (Fragment);Mediator of RNA polymerase II transcription subunit 22	12.0525	12.1832	11.4374	12.1754	12.1162	12.475	11.9602	12.4902	11.9007	12.2826
A2ALB1;A2ALB2;Q6PAQ4	Rexo4	RNA exonuclease 4 (Fragment);RNA exonuclease 4;RNA exonuclease 4	11.9647	11.7812	11.7125	11.4883	11.9263	10.8432	11.8033	11.084	11.6428	11.3005
A2ALK6;Q8BGS1;Q9JMC8	Epb41l4b;Epb41l5;Epb41l4b	Erythrocyte membrane protein band 4.1 like 4b;Band 4.1-like protein 5;Band 4.1-like protein 4B	7.33254	#N/A	#N/A	7.22309	8.14311	#N/A	#N/A	#N/A	6.37557	7.74392
A2ALR8;A2ALR9;Q3V0C5	Usp48	ubiquitinyl hydrolase 1 (Fragment);Ubiquitin carboxyl-terminal hydrolase 48;Ubiquitin carboxyl-terminal hydrolase 48	11.0866	#N/A	9.33433	#N/A	10.0623	11.0999	9.5113	11.1923	#N/A	10.1302
A2ALW5	Dnajc25	DnaJ homolog subfamily C member 25	#N/A	#N/A	#N/A	#N/A	#N/A	#N/A	#N/A	#N/A	#N/A	#N/A
A2AMH4;A2AMH5;Q6X893	Slc44a1	Choline transporter-like protein;Choline transporter-like protein;Choline transporter-like protein 1	#N/A	#N/A	#N/A	#N/A	#N/A	#N/A	#N/A	#N/A	#N/A	#N/A
A2AMM0	Cavin4	Caveolae-associated protein 4	13.5328	14.111	13.3873	13.6377	13.8381	13.6193	13.562	13.4542	13.7296	13.4306
A2AMW0	Capzb	F-actin-capping protein subunit beta	18.2023	18.5644	18.4155	18.455	18.2966	18.7031	18.3065	18.3985	18.3273	18.2616
A2AMY5;Q91VX2	Ubap2	Ubiquitin-associated protein 2	14.9151	15.2789	14.8383	14.9525	14.6874	14.7963	14.777	14.3965	14.7099	14.615
A2AN08	Ubr4	E3 ubiquitin-protein ligase UBR4	17.7965	18.0222	17.9581	17.8744	17.9944	17.8644	17.7577	17.9167	17.9305	17.7904
A2ANY6;J3QMC5	Mdn1	Midasin	13.2891	13.5084	12.872	12.5673	13.0777	13.0934	12.9301	13.2117	12.846	13.1686
A2ANZ2;Q6DFW0	C9orf72	C9orf72, member of C9orf72-SMCR8 complex;Guanine nucleotide exchange factor C9orf72 homolog	9.82328	9.11285	9.71555	10.5432	10.1129	10.3558	10.1492	10.792	10.215	10.8818
A2APB8	Tpx2	Targeting protein for Xklp2	12.6351	12.4288	12.3757	11.9164	12.3922	11.5581	12.2477	11.3405	12.4649	11.6126
A2API3;Q80V86	Ints8	Integrator complex subunit 8	12.7255	13.2138	12.5585	12.9862	12.4995	13.3174	13.0086	13.8012	13.2629	13.2435
A2API8	Pakap	Paralemmin A kinase anchor protein	12.4868	11.981	13.0233	12.5757	12.4418	12.1815	12.8244	12.6851	12.6996	12.2031
A2APM1;A2APM2;A2APM3;A2APM4;A2APM5;E9QKM8;P15379;Q3U8S1;Q80X37	Cd44	CD44 antigen	16.9541	16.5725	16.541	16.4227	16.3372	16.6328	16.5308	16.4003	16.7421	16.696
A2APY7	Ndufaf5	Arginine-hydroxylase NDUFAF5, mitochondrial	10.036	10.8276	10.349	10.8641	10.6283	11.2581	10.4424	11.5462	10.467	11.7489
A2AQ19	Rtf1	RNA polymerase-associated protein RTF1 homolog	13.3909	13.2618	13.4836	13.3468	13.6554	12.9988	13.7097	13.3639	13.7751	13.4836
A2AQA7;Q8CFQ3	Aqr	RNA helicase aquarius	17.5276	17.5906	17.6778	17.8655	17.6566	18.123	17.7695	17.9438	17.7793	17.9168
A2AQD5;Q922B9	Itprid2	ITPR interacting domain containing 2;Protein ITPRID2	#N/A	#N/A	#N/A	13.7334	13.0861	12.7611	11.7565	14.7512	13.6059	14.5572
A2AQE9;A2AQF0;G3UXC3;P16951	Atf2	Activating transcription factor 2 (Fragment);Activating transcription factor 2 (Fragment);Cyclic AMP-dependent transcription factor ATF-2;Cyclic AMP-dependent transcription factor ATF-2	7.11245	10.8773	10.3471	10.5762	10.376	9.46562	10.5314	9.7374	9.16705	10.0008
A2AQJ5;A2AQJ6;Q8BXN9	Tmem87a	Transmembrane protein 87A	13.2323	13.7517	13.5889	13.2005	13.2655	13.1923	12.7833	12.8558	13.0085	13.0472
A2AQN4;A2AQN5;Q9QXG4	Acss2	Propionate--CoA ligase;Propionate--CoA ligase;Acetyl-coenzyme A synthetase, cytoplasmic	13.3411	14.0731	13.7799	13.8486	13.63	13.9807	13.5012	13.8189	13.0634	13.584
A2AQU8;Q9D975	Srxn1	sulfiredoxin;Sulfiredoxin-1	13.9126	13.5897	14.2554	14.1282	13.6366	14.2034	14.1078	13.892	14.0425	13.9014
A2AR02	Ppig	Peptidyl-prolyl cis-trans isomerase G	15.4627	15.6234	15.706	15.5075	15.6611	15.6344	15.9682	15.4277	15.6675	15.4915
A2ARI0;Q8C0L0	Tmx4	Thioredoxin-related transmembrane protein 4	13.9541	14.8328	12.8448	13.1881	14.1206	12.5196	11.999	10.8234	11.7678	13.1922
A2ARP8;Q9QYR6	Map1a	Microtubule-associated protein 1 A;Microtubule-associated protein 1A	14.1493	14.3411	14.0158	13.9912	14.0389	13.4746	14.1078	13.2833	14.2956	13.695
A2ARZ3	Fsip2	Fibrous sheath-interacting protein 2	13.8711	13.4452	14.2605	13.5	13.7431	12.5377	14.1328	12.7477	14.1174	13.2485
A2AS03;A2AS05;E9QAM5	Helz2	Helicase with zinc finger 2, transcriptional coactivator;Helicase with zinc finger 2, transcriptional coactivator;3'-5' exoribonuclease HELZ2	8.7755	#N/A	#N/A	9.46155	8.37592	9.46818	8.18324	9.2558	9.26441	9.11689
A2AS44;A2AS45;Q68FH0	Pkp4	Plakophilin 4 (Fragment);Plakophilin 4;Plakophilin-4	8.63135	#N/A	9.07511	9.64459	9.04037	9.45853	#N/A	8.69141	8.14243	9.45353
A2AS98;P28660	Nckap1	Nck-associated protein 1	15.6453	15.527	15.7465	15.5495	15.7112	15.6018	15.5017	15.7676	15.6645	15.7599
A2ASR8;P25916	Bmi1	Polycomb complex protein BMI-1 (Fragment);Polycomb complex protein BMI-1	10.3921	10.5586	12.1495	11.4312	11.4279	8.2302	11.0967	9.96129	11.1748	11.0599
A2ASS6	Ttn	Titin	#N/A	#N/A	#N/A	#N/A	#N/A	#N/A	#N/A	#N/A	#N/A	#N/A
A2AT37	Upf2	Regulator of nonsense transcripts 2	12.2012	12.5471	11.7299	11.9217	12.0082	12.3511	11.6331	12.0066	12.1927	12.3273
A2ATI9;Q99JX3	Gorasp2	Golgi reassembly stacking protein 2;Golgi reassembly-stacking protein 2	16.42	16.4473	16.2112	16.3667	16.2458	16.2923	16.2532	15.9801	16.3308	16.159
A2ATK9;A2ATL0;A2ATL1	Fam171a1	Family with sequence similarity 171, member A1;Family with sequence similarity 171, member A1;Family with sequence similarity 171, member A1	#N/A	#N/A	#N/A	#N/A	#N/A	#N/A	#N/A	#N/A	#N/A	#N/A
A2ATN9;Q9ES70	Nek6	NEK6-subfamily protein kinase;Serine/threonine-protein kinase Nek6	11.138	11.3469	10.7008	11.3663	10.4469	#N/A	12.0355	10.086	#N/A	#N/A
A2AU62;Q64012	Raly	HnRNP-associated with lethal yellow (Fragment);RNA-binding protein Raly	17.5475	16.9051	16.9861	16.7135	17.081	15.9921	16.6885	16.548	17.0582	16.899
A2AUD5;Q9CYZ2	Tpd52l2	Tumor protein D52-like 2;Tumor protein D54	#N/A	#N/A	#N/A	#N/A	#N/A	#N/A	#N/A	#N/A	#N/A	#N/A
A2AUE1;G5E8T0;P60904	Dnajc5	DnaJ homolog subfamily C member 5 (Fragment);DnaJ homolog subfamily C member 5;DnaJ homolog subfamily C member 5	11.7276	11.5978	11.7043	11.6244	11.1098	10.8638	11.7965	11.413	11.4715	11.5013
A2AUR3;Q60866	Pter	Phosphotriesterase-related protein (Fragment);Phosphotriesterase-related protein	13.5269	13.1592	13.038	12.959	13.2494	13.3823	13.6981	12.9916	13.7544	12.7752
A2AUX3;A2AUX5;B7ZD29;F6RK07;Q3UHC7	Dab2ip	Disabled 2 interacting protein;Disabled 2 interacting protein;Disabled 2 interacting protein;Disabled 2 interacting protein (Fragment);Disabled homolog 2-interacting protein	12.761	12.8864	13.3032	12.4966	13.1059	13.4607	13.1342	12.9681	12.8743	12.6756
A2AV19;Q8VBV3	Exosc2	Exosome component 2 (Fragment);Exosome complex component RRP4	13.5679	13.1956	13.4554	13.3222	13.195	13.2979	13.8377	13.5842	13.4561	13.2558
A2AVJ7;Q99PL5	Rrbp1	Ribosome binding protein 1;Ribosome-binding protein 1	17.4162	17.4316	17.4045	17.1491	17.3112	17.031	17.3009	16.7504	17.3272	17.0848
A2AVK5	Or4a15	Olfactory receptor	15.1837	14.3838	15.4681	15.1626	14.2746	14.6745	15.2439	15.7062	15.1753	14.5106
A2AVR9;P62627	Dynlrb1	Dynein light chain roadblock;Dynein light chain roadblock-type 1	14.7783	14.9576	15.1443	14.7571	14.9453	15.2642	14.6461	15.4823	14.9365	15.339
A2AW86;Q60767	Ly75	Lymphocyte antigen 75	12.8946	12.2489	12.6909	12.5962	12.6802	11.986	12.2511	12.3164	12.436	12.366
A2AWA9	Rabgap1	Rab GTPase-activating protein 1	13.8958	13.7775	14.0526	13.699	13.8317	13.649	13.8405	13.4301	13.8103	13.5905
A2AWN8;P59326	Ythdf1	YTH domain-containing family protein;YTH domain-containing family protein 1	13.1909	13.3867	13.5459	13.4428	13.4084	13.2967	13.6402	13.1727	13.5188	13.2587
A2AWP6;A2AWP8	Arhgef10l	Rho guanine nucleotide exchange factor (GEF) 10-like;Rho guanine nucleotide exchange factor 10-like protein	10.7834	10.8909	11.5737	11.7667	11.7327	12.1911	11.524	11.6251	11.0107	12.3262
A2AWT5;A2AWT6;A2AWT7;P25976	Ubtf	Upstream binding transcription factor, RNA polymerase I;Upstream binding transcription factor, RNA polymerase I;Upstream binding transcription factor, RNA polymerase I;Nucleolar transcription factor 1	14.3025	14.7746	14.1992	14.4007	14.3612	14.42	14.1238	14.1375	14.3121	14.3696
A2BDQ4;P54763;Q61772	Epha7;Ephb2;Epha7	receptor protein-tyrosine kinase;Ephrin type-B receptor 2;Ephrin type-A receptor 7	15.1731	15.2432	15.3908	15.6282	15.3278	15.3793	15.357	15.4885	15.2777	15.3026
A2BDX3	Mocs3	Adenylyltransferase and sulfurtransferase MOCS3	13.3044	15.617	12.5878	13.1704	13.5697	12.5051	14.7818	13.1323	14.3407	13.9309
A2BE28	Las1l	Ribosomal biogenesis protein LAS1L	14.8562	14.7806	14.9381	15.0518	14.7405	14.7709	14.7971	15.1434	14.8542	14.9523
A2BE93;Q9EQU5	Set	SET nuclear oncogene (Fragment);Protein SET	18.2207	17.876	18.2094	17.7897	17.9944	17.7371	18.2087	17.4396	18.1891	17.6153
A2BFF9;O88487;Q3TPJ8	Dync1i2	Cytoplasmic dynein 1 intermediate chain 2	15.6738	15.9177	15.6682	16.0635	15.6077	16.642	15.9782	16.3945	15.9496	16.1097
A2BGI8	Ppih	Peptidyl-prolyl cis-trans isomerase (Fragment)	14.8552	14.9	14.8781	14.9276	14.5838	14.6155	14.7644	14.2157	14.3574	14.4357
A2BGN7;Q9D8X0	Manbal	Mannosidase, beta A, lysosomal-like;Protein MANBAL	9.23129	9.69224	#N/A	9.60398	7.89836	#N/A	#N/A	8.66932	9.85407	9.21549
A2BH40;E9QAQ7	Arid1a	AT-rich interactive domain-containing protein 1A;AT rich interactive domain 1A (SWI-like)	14.2988	14.1238	14.448	14.3058	14.3544	14.3847	14.531	14.5105	14.5522	14.5438
A2CG35;P35283	Rab12	RAB12, member RAS oncogene family;Ras-related protein Rab-12	13.5235	13.6091	13.4278	13.3682	13.4281	13.0846	13.2345	12.9826	13.0877	13.1837
A2CG76	Ehmt2	Euchromatic histone lysine N-methyltransferase 2	11.0705	10.7693	11.1145	11.077	11.0343	#N/A	11.3747	#N/A	11.4367	10.5139
A2RSJ4	Bltp3b	Bridge-like lipid transfer protein family member 3B	10.6616	10.9593	11.2984	10.8772	10.8545	10.5576	11.4565	11.617	11.0639	11.4814
A2RST1	Mgst2	Microsomal glutathione S-transferase 2	#N/A	#N/A	#N/A	#N/A	#N/A	#N/A	#N/A	#N/A	#N/A	#N/A
A2RSX7;G3UW53	Tyw5	tRNA wybutosine-synthesizing protein 5;tRNA-yW synthesizing protein 5 (Fragment)	12.4131	11.4302	12.7865	12.2911	12.0205	11.0491	12.3084	12.923	12.6677	12.5733
A2RTL5;S4R265;S4R2L4	Rsrc2	Arginine/serine-rich coiled-coil protein 2	#N/A	#N/A	#N/A	#N/A	#N/A	#N/A	#N/A	#N/A	#N/A	#N/A
A3KG93;Q6ZQ88	Kdm1a	Lysine-specific histone demethylase;Lysine-specific histone demethylase 1A	#N/A	#N/A	#N/A	#N/A	#N/A	#N/A	#N/A	#N/A	#N/A	#N/A
A3KGB4	Tbc1d8b	TBC1 domain family member 8B	13.0898	13.2806	13.7413	13.7206	13.2193	14.0035	13.3276	14.0334	13.437	13.8045
A3KGG8;F7BE71;H3BKK2;Q9D9Z1	Knstrn	Kinetochore-localized astrin/SPAG5 binding;Kinetochore-localized astrin/SPAG5 binding (Fragment);Kinetochore-localized astrin/SPAG5 binding (Fragment);Small kinetochore-associated protein	13.5216	13.4367	13.5946	13.0895	13.5964	12.637	13.841	12.9846	13.8084	12.7056
A3KGI3;Q66JQ7	Knl1	Kinetochore scaffold 1	13.1931	14.6926	14.3646	13.767	14.1631	13.7623	13.8434	14.3737	13.8122	14.1886
A3KGJ7;E9Q5A8;Q60952	Cep250	Centrosomal protein 250;Centrosomal protein 250;Centrosome-associated protein CEP250	12.2996	#N/A	12.6782	11.4642	11.4736	10.1771	11.1223	11.4424	12.2841	11.6051
A3KGL9;F6W687;P09602	Hmgn2	Non-histone chromosomal protein HMG-17;Non-histone chromosomal protein HMG-17 (Fragment);Non-histone chromosomal protein HMG-17	#N/A	#N/A	#N/A	#N/A	#N/A	#N/A	#N/A	#N/A	#N/A	#N/A
A3KGR9	H13	Histocompatibility 13 (Fragment)	15.7476	15.7378	12.2114	12.3602	15.4531	#N/A	#N/A	#N/A	#N/A	14.8522
A3KGU5	Sptan1	Spectrin alpha, non-erythrocytic 1	#N/A	#N/A	#N/A	#N/A	#N/A	#N/A	#N/A	#N/A	#N/A	#N/A
A3KMP2	Ttc38	Tetratricopeptide repeat protein 38	#N/A	7.99155	#N/A	9.58801	#N/A	9.01605	#N/A	10.0925	#N/A	9.97444
A5D6P2;B7ZNY3;E0CX45;E0CXL4;E0CXR8;E0CY24;E0CZ83;E0CZE2;E9PYJ2;F6S7Z1;F6TSJ9;G3XA13;Q99NH2	Pard3	Par-3 (Partitioning defective 3) homolog (C. elegans);Par-3 family cell polarity regulator;Par-3 family cell polarity regulator (Fragment);Par-3 family cell polarity regulator;Par-3 family cell polarity regulator (Fragment);Par-3 family cell polarity regulator;Par-3 family cell polarity regulator (Fragment);Par-3 family cell polarity regulator (Fragment);Par-3 family cell polarity regulator;Par-3…	#N/A	#N/A	#N/A	#N/A	#N/A	#N/A	#N/A	#N/A	#N/A	#N/A
A6H5Z3	Exoc6b	Exocyst complex component 6B	11.7306	11.9698	11.9412	11.9975	11.7843	11.7276	12.0431	12.3648	11.8689	12.0495
A6H611	Mipep	Mitochondrial intermediate peptidase	#N/A	11.4083	12.7307	12.3834	12.0328	#N/A	12.3762	12.5681	11.4277	12.2912
A6H630	Armt1	Damage-control phosphatase ARMT1	12.7285	12.4148	12.7156	12.8699	12.1414	12.5904	12.5638	12.5484	12.3904	12.5393
A6H6A9	Rabgap1l	Rab GTPase-activating protein 1-like	12.1761	12.2901	12.0323	12.1313	11.9664	11.9739	12.0895	12.089	12.2907	11.7624
A6H8H2	Dennd4c	DENN domain-containing protein 4C	14.6938	#N/A	#N/A	#N/A	#N/A	#N/A	#N/A	15.9213	#N/A	15.6186
A6P3E4;G3X8U9;Q7TSJ7;Q91Y86	Mapk8	Stress-activated protein kinase JNK;Stress-activated protein kinase JNK;Stress-activated protein kinase JNK;Mitogen-activated protein kinase 8	13.391	12.4228	13.2802	12.9197	13.4603	#N/A	13.3932	14.0537	13.7814	12.8782
A6PW47;Q99K74	Med24	Mediator of RNA polymerase II transcription subunit 24	10.4506	10.0277	10.1218	10.119	10.3404	10.2787	10.5256	10.9846	10.5452	11.0817
A6PWS5	Gsn	Gelsolin (Fragment)	14.4055	14.8872	15.0198	14.94	14.5564	14.6814	14.4947	14.6361	15.1673	14.658
A6X8Z5	Arhgap31	Rho GTPase-activating protein 31	9.76943	10.4631	10.562	10.2819	10.2418	9.67906	10.4918	8.95683	10.1803	10.0142
A7ISP9;F8WJ93;Q3UMY5	Eml4	EMAP-like protein 4;Echinoderm microtubule associated protein like 4;Echinoderm microtubule-associated protein-like 4	13.5192	13.8272	13.3486	13.3806	13.1579	13.0926	13.2841	12.9554	13.6367	13.1377
A7M7S6	Hba-x	Hemoglobin subunit zeta (Fragment)	13.4975	13.8187	13.7732	13.5567	13.7022	13.9162	13.0514	13.8403	13.701	13.9771
A7YY80	Epb41l3	130kDa Protein 4.1B MEF cell isoform	#N/A	#N/A	#N/A	#N/A	#N/A	#N/A	#N/A	#N/A	#N/A	#N/A
A8C756	Thada	tRNA (32-2'-O)-methyltransferase regulator THADA	13.5237	13.6181	13.5333	13.7221	13.711	14.1119	13.6065	14.2245	13.9095	14.0334
A8DIL0;Q9JL15	Lgals8	Galectin;Galectin-8	12.2203	11.9803	13.3175	12.1591	12.121	11.8784	12.6989	12.0086	12.2593	11.9419
A8DUK4;P02088;P02089	Hbb-bs;Hbb-b1;Hbb-b2	Beta-globin;Hemoglobin subunit beta-1;Hemoglobin subunit beta-2	14.9525	#N/A	#N/A	#N/A	#N/A	#N/A	16.1002	15.4105	15.5033	13.7222
A8Y5F6;Q62011	Pdpn	Podoplanin	12.3443	13.7744	12.4686	12.6832	13.0962	#N/A	#N/A	#N/A	#N/A	12.4661
A8Y5H7	Sec14l1	SEC14-like protein 1	13.193	13.0787	13.4551	13.6761	13.298	13.6891	13.5661	13.4511	13.4926	13.5459
A8Y5J3;Q9CWS4	Ints11	Integrator complex subunit 11	12.4293	12.5599	13.0727	12.9789	12.6825	12.8217	12.9302	13.2316	12.9215	13.1566
A8Y5T6;Q8CFI5	Pars2	proline--tRNA ligase;Probable proline--tRNA ligase, mitochondrial	12.6277	11.4633	11.473	11.9373	12.7687	#N/A	11.1502	12.1635	12.2361	12.628
B0QZH9;Q8BSN5	Phf23	PHD finger protein 23 (Fragment);PHD finger protein 23	10.9583	12.2843	12.0515	12.4148	11.6769	12.4597	12.4732	12.2348	12.0741	12.1265
B0QZL1	Eno1	Alpha-enolase (Fragment)	13.0024	12.4099	13.4541	12.7581	13.4701	#N/A	12.137	13.4114	13.3842	12.979
B0QZP3;Q8R3P0;V9GXG0	Aspa	Aspartoacylase (Fragment);Aspartoacylase;Aspartoacylase (Fragment)	12.2677	12.2886	12.3751	13.035	12.1276	12.2939	13.0051	12.0533	12.2389	10.2727
B0QZP8;H3BIZ8;H3BJ78;H3BJY1;H3BKF4;O55101	Syngr2;Syngr2;Syngr2;Syngr2;Gm20708;Syngr2	Synaptogyrin 2;Synaptogyrin 2;Synaptogyrin 2 (Fragment);Synaptogyrin 2;Predicted gene 20708;Synaptogyrin-2	14.841	14.2128	14.8192	14.6892	14.6279	13.4981	14.973	14.0993	14.0248	14.1458
B0QZT2;Q5SS80	Dhrs13	Dehydrogenase/reductase (SDR family) member 13;Dehydrogenase/reductase SDR family member 13	12.5386	12.8337	12.6974	12.7876	12.8365	12.3195	12.6053	12.1484	11.7393	12.5443
B0QZV7;Q99MK9	Rassf1	Ras association (RalGDS/AF-6) domain family member 1;Ras association domain-containing protein 1	11.7042	12.0057	12.0079	11.6513	11.5832	#N/A	11.9031	11.5963	11.7724	10.9386
B0R058;Q8C0L9	Gpcpd1	Glycerophosphocholine phosphodiesterase 1;Glycerophosphocholine phosphodiesterase GPCPD1	10.8271	10.3546	9.77728	10.3133	10.1515	10.2472	10.8172	10.3302	10.906	#N/A
B0R091;P61022	Chp1	Calcineurin B homologous protein 1	13.5564	13.3445	13.72	13.6572	13.8414	13.4544	13.5104	13.9339	13.8223	13.9259
B0R0S4;Q8VCH5	Rabepk	Rab9 effector protein with kelch motifs	13.2253	12.5373	12.4829	12.7253	13.18	13.5254	11.9805	12.7771	12.8503	13.2493
B0V2N1	Ptprs	Receptor-type tyrosine-protein phosphatase S	13.46	13.6114	13.2371	13.8212	13.0644	13.3859	13.5061	13.6204	13.3655	13.6388
B1APX2	5031439G07Rik	RIKEN cDNA 5031439G07 gene	12.1785	12.1619	12.5037	12.1416	12.233	12.0455	12.1237	11.81	12.1326	11.954
B1AQD4;Q0PD20	Rab34	RAB34, member RAS oncogene family (Fragment);Rab34	#N/A	#N/A	#N/A	#N/A	#N/A	#N/A	#N/A	#N/A	#N/A	#N/A
B1AQF4;Q9D7X3	Dusp3	Dual specificity protein phosphatase;Dual specificity protein phosphatase 3	#N/A	#N/A	#N/A	#N/A	#N/A	#N/A	#N/A	#N/A	#N/A	#N/A
B1AQR8;G3X9T7;O08573	Lgals9	Galectin;Galectin;Galectin-9	14.6928	14.8801	14.8147	14.8128	14.4892	14.7907	14.7047	14.7692	14.7742	14.6715
B1AQY2;F8VQ11;Q69ZH9	Arhgap23	Rho GTPase activating protein 23;Rho GTPase activating protein 23;Rho GTPase-activating protein 23	11.1965	11.7361	8.18558	10.7146	10.6286	11.8819	#N/A	10.46	9.62264	10.6515
B1AQY9;B1AQZ0;B7ZC46;Q8CHH9	Septin8	Septin;Septin-8;Septin;Septin-8	15.1334	14.6492	15.0157	14.7827	15.1186	14.8349	14.9981	15.2721	15.2292	15.0646
B1AQZ2;P28741;Q3TET1;Q3UI47	Kif3a	Kinesin-like protein;Kinesin-like protein KIF3A;Kinesin-like protein;Kinesin-like protein	14.1053	14.298	14.3114	14.2041	14.3463	14.0974	14.1541	14.3467	13.8642	13.9664
B1AR13;B2RWE3;Z4YKM2	Cisd3	CDGSH iron-sulfur domain-containing protein 3, mitochondrial;CDGSH iron sulfur domain 3;CDGSH iron sulfur domain 3	15.0637	14.4009	14.8657	14.8201	14.7547	14.0116	14.6332	14.682	14.7787	14.4958
B1AR17;E9Q614	Chd3	DNA helicase	10.1396	11.7062	11.3321	11.7679	#N/A	11.5387	9.44008	10.4277	10.8906	11.3176
B1AR74;Q0VF62;Q8CCN5	Bcas3	BCAS3 microtubule associated cell migration factor	11.7305	12.8974	12.4487	12.5577	11.9682	12.2398	12.7005	11.9168	12.995	12.3049
B1ART1;B1ART2	Vps13d	Vacuolar protein sorting 13D	11.1535	11.6293	11.7352	11.5598	11.6065	11.9705	11.4701	11.9345	11.737	12.0334
B1ARU4	Macf1	Microtubule-actin crosslinking factor 1	#N/A	#N/A	#N/A	#N/A	#N/A	#N/A	#N/A	#N/A	#N/A	#N/A
B1AS37;Q9D032	Ssbp3	Single-stranded DNA binding protein 3;Single-stranded DNA-binding protein 3	12.0728	11.9411	11.5784	11.9649	11.6657	12.0282	10.3875	11.7283	11.8797	12.1673
B1ASC8;Q2VPQ9;V9GX42;V9GXH6	Meaf6	Chromatin modification-related protein MEAF6 (Fragment);Chromatin modification-related protein MEAF6;Chromatin modification-related protein MEAF6;Chromatin modification-related protein MEAF6 (Fragment)	10.5437	10.4681	9.92011	10.994	10.2963	11.2451	10.7145	11.3183	10.7643	10.8859
B1ASP2	Jak1	Tyrosine-protein kinase	9.08034	12.2104	10.9573	11.8492	11.2126	11.8699	10.8674	11.1483	10.6423	11.5175
B1ASZ3;Q64516	Gk	glycerol kinase;Glycerol kinase	13.2188	13.1307	13.2118	13.0285	13.1099	13.1495	13.1826	13.1697	13.0521	13.1757
B1AT82	Prpsap1	Phosphoribosyl pyrophosphate synthetase-associated protein 1	#N/A	#N/A	#N/A	#N/A	#N/A	#N/A	#N/A	#N/A	#N/A	#N/A
B1AT92;Q60631	Grb2	Growth factor receptor bound protein 2;Growth factor receptor-bound protein 2	15.1021	15.4439	15.486	15.5166	15.2563	15.6099	15.2726	16.0327	15.4417	15.7527
B1ATD1;Q60787	Lcp2	Lymphocyte cytosolic protein 2	14.3884	14.5038	14.7964	14.5432	14.5274	14.4149	14.5824	14.1982	14.6481	14.1641
B1ATD4;B1ATD5;Q8K296;R4GML8	Mtmr3	Phosphatidylinositol-3-phosphate phosphatase (Fragment);Phosphatidylinositol-3-phosphate phosphatase;Myotubularin-related protein 3;Phosphatidylinositol-3-phosphate phosphatase (Fragment)	12.3871	11.5584	12.0272	12.5194	12.4449	12.5079	12.0649	12.8061	12.507	12.367
B1ATI0;B1AV77;P47740	Aldh3a2	Aldehyde dehydrogenase;Aldehyde dehydrogenase;Aldehyde dehydrogenase family 3 member A2	15.0687	15.3644	14.9282	14.8316	15.1374	15.0593	14.88	14.9448	14.9354	14.9741
B1ATP7;Q80Y81	Elac2	Zinc phosphodiesterase ELAC protein 2	15.0987	15.134	14.984	14.9603	15.0976	15.0087	15.0827	15.1295	15.0613	14.8621
B1ATY1	Actg1	Actin, gamma, cytoplasmic 1	#N/A	#N/A	#N/A	#N/A	#N/A	#N/A	#N/A	#N/A	#N/A	#N/A
B1AU74;Q9CWP6	Mospd2	Motile sperm domain containing 2;Motile sperm domain-containing protein 2	12.8625	13.3582	12.5323	13.0465	13.0163	12.908	12.9206	13.3494	12.701	12.9684
B1AU75	Nasp	Nuclear autoantigenic sperm protein	#N/A	#N/A	#N/A	#N/A	#N/A	#N/A	#N/A	#N/A	#N/A	#N/A
B1AUN2	Eif2b3	eIF-2B GDP-GTP exchange factor subunit gamma	#N/A	13.7332	10.8397	13.2025	14.6886	14.271	14.1739	15.3124	11.3336	14.6216
B1AUX2;Q61191	Hcfc1	Host cell factor C1;Host cell factor 1	16.6432	16.6875	16.651	16.6155	16.4782	16.5213	16.6938	16.2248	16.5802	16.3509
B1AUY7;Q9QY36	Naa10	N-terminal amino-acid N(alpha)-acetyltransferase NatA;N-alpha-acetyltransferase 10	#N/A	#N/A	#N/A	#N/A	#N/A	#N/A	#N/A	#N/A	#N/A	#N/A
B1AV01;O70583	Mid1	E3 ubiquitin-protein ligase Midline-1	13.6656	12.5646	13.5153	12.3178	13.3279	12.5225	13.115	12.3872	13.3301	12.5196
B1AVI2;Q9D0I4;Q9D614	Stx17	Syntaxin 17 (Fragment);Syntaxin-17;Syntaxin 17	12.9024	14.3974	13.6732	14.2685	13.002	14.1001	13.9417	13.8619	13.6379	13.8664
B1AVP5;Q8BHE1	Gemin8	Gem nuclear organelle associated protein 8;Gem-associated protein 8	12.1355	11.6318	11.6915	10.1339	12.2122	12.6864	11.5253	12.7623	11.677	12.4637
B1AVU1;Q922R0	Prkx	Protein kinase, X-linked;cAMP-dependent protein kinase catalytic subunit PRKX	10.9794	10.5039	10.7425	11.472	10.5896	11.6792	10.4337	10.6457	10.6917	10.5223
B1AVZ0	Uprt	Uracil phosphoribosyltransferase homolog	13.2532	12.4827	13.4115	13.1456	13.2755	13.4542	13.7561	13.109	14.1066	13.1177
B1AW21;Q9Z2C5	Mtm1	Myotubularin	10.3402	#N/A	12.0361	11.6756	11.7382	11.944	11.0954	11.8978	11.595	12.2757
B1AWE0;Q6PFA2	Clta	Clathrin light chain	17.4092	17.9885	17.4353	17.7626	17.6549	18.3965	17.2953	18.2324	17.6244	17.8824
B1AXC5;B1AXC7;B1AXC8;Q3TFT3;Q8K2Q5	Chchd7	Coiled-coil-helix-coiled-coil-helix domain-containing protein 7;Coiled-coil-helix-coiled-coil-helix domain-containing protein 7 (Fragment);Coiled-coil-helix-coiled-coil-helix domain-containing protein 7 (Fragment);Coiled-coil-helix-coiled-coil-helix domain-containing protein 7;Coiled-coil-helix-coiled-coil-helix domain-containing protein 7	11.588	11.6014	11.3472	11.3687	10.7992	11.3261	10.3052	11.6117	11.5716	10.5672
B1AXP6	Tomm5	Mitochondrial import receptor subunit TOM5 homolog	14.4634	14.5552	15.1246	14.7869	14.6308	14.6297	14.4721	14.7769	14.5033	14.6237
B1AY13;E9PV45	Usp24	Ubiquitin carboxyl-terminal hydrolase 24;ubiquitinyl hydrolase 1	11.7083	12.5735	12.4983	12.709	12.1401	12.5998	12.2716	12.5997	12.3171	12.5418
B1AYU4;B1AYU7;Q8C5N3	Cwc22	Pre-mRNA-splicing factor CWC22 homolog	13.2507	13.8831	13.7843	13.6531	13.0555	13.6866	13.417	13.5198	13.3985	13.7723
B1AZ14;B1AZ15	Cobll1	Cobl-like 1	#N/A	#N/A	#N/A	#N/A	#N/A	#N/A	#N/A	#N/A	#N/A	#N/A
B1AZ42	Chmp6	Charged multivesicular body protein 6 (Fragment)	#N/A	#N/A	#N/A	#N/A	#N/A	#N/A	#N/A	#N/A	#N/A	#N/A
B1AZ46	Baiap2	Brain-specific angiogenesis inhibitor 1-associated protein 2	#N/A	#N/A	14.8779	#N/A	15.0483	#N/A	15.5272	#N/A	15.6667	14.4917
B1AZI6	Thoc2	THO complex subunit 2	15.6727	15.8606	15.2356	15.3997	16.0782	15.6655	15.1708	15.8028	15.7718	16.122
B1AZP2;B7ZNS2	Dlgap4	Disks large-associated protein 4;DLG associated protein 4	14.9658	14.5231	14.4328	14.166	14.3547	13.8781	11.9759	13.8395	14.8147	13.3987
B1B0C7;E9PZ16	Hspg2	Perlecan (heparan sulfate proteoglycan 2)	15.1608	15.1049	14.6693	14.8429	15.0356	14.815	14.7559	14.8947	15.0582	15.2957
B1B1D8;Q9D773	Mrpl2	Mitochondrial ribosomal protein L2;Large ribosomal subunit protein uL2m	14.172	14.0668	14.4639	14.2534	14.2934	13.3013	14.1698	13.7202	13.7962	14.0213
B1Q2W7;D3YZK4;Q80UV9;S4R1B9	Taf1	Transcription initiation factor TFIID subunit;Transcription initiation factor TFIID subunit;Transcription initiation factor TFIID subunit 1;Transcription initiation factor TFIID subunit 1	10.2563	11.381	10.3553	9.6677	10.8232	9.43844	#N/A	#N/A	10.5699	13.0786
B2C3G8;P42230;P42232	Stat5a;Stat5a;Stat5b	Signal transducer and activator of transcription;Signal transducer and activator of transcription 5A;Signal transducer and activator of transcription 5B	13.4063	13.7229	13.6136	13.8322	13.4927	13.7404	13.7446	13.7144	13.642	13.5946
B2KGA7;Q505B7	Zbtb8os	Protein archease	#N/A	#N/A	#N/A	#N/A	#N/A	#N/A	#N/A	#N/A	#N/A	#N/A
B2LVG5;B2LVG6;E0CXT7;Q8BQZ5	Cpsf4	Cleavage and polyadenylation specificity factor subunit 4	11.8862	11.8438	11.8213	12.8031	11.9589	11.6148	11.6477	11.6984	11.8862	12.3864
B2M1R6	Hnrnpk	Heterogeneous nuclear ribonucleoprotein K	19.4513	19.0888	20.5246	19.9987	19.3982	20.012	21.0125	20.8879	20.9031	21.2323
B2RPU8;D3Z5B1;Q9D1L0	Zbed5;Zbed5;Chchd2	Coiled-coil-helix-coiled-coil-helix domain containing 2-like;Coiled-coil-helix-coiled-coil-helix domain containing 2-like (Fragment);Coiled-coil-helix-coiled-coil-helix domain-containing protein 2	15.8179	16.3621	15.5879	16.1461	15.4414	15.942	15.5663	15.7361	15.6299	15.8511
B2RQ57;F8VQH0;Q4JIM5	Abl2	Tyrosine-protein kinase;Tyrosine-protein kinase;Tyrosine-protein kinase ABL2	11.3121	11.1892	11.0044	10.9459	10.7611	10.0361	10.4813	10.3821	10.5713	10.3588
B2RQC6;E9QAI5	Cad	Multifunctional protein CAD;CAD protein	16.5904	16.4022	16.5774	16.6294	16.6985	16.6285	16.7741	16.5696	16.5888	16.5441
B2RQG2	Phf3	PHD finger protein 3	12.653	12.6839	12.3024	12.286	12.2249	11.6427	11.862	12.1887	12.1909	12.0827
B2RQK7;D3YU08;Q8BWB1	Synpo2l	Synaptopodin 2-like;Synaptopodin 2-like;Synaptopodin 2-like protein	13.4151	12.6029	13.3416	12.6684	13.163	12.2784	13.0711	11.8685	13.4037	12.3301
B2RQS1;Q9ERG2	Strn3	Striatin, calmodulin binding protein 3;Striatin-3	15.3014	15.0087	15.2962	15.0774	15.0398	15.0758	15.3524	14.9794	15.1983	14.9961
B2RR82;E9QNG1;Q9Z0R6	Itsn2	Intersectin 2;Intersectin 2;Intersectin-2	12.3528	13.3334	13.323	13.3067	13.3745	13.5418	13.552	13.0547	13.0907	13.03
B2RR83	Ythdc2	3'-5' RNA helicase YTHDC2	10.7906	11.63	11.3476	11.5607	11.0495	11.6108	10.7956	11.7848	10.7118	11.905
B2RRC9;Q06194	F8	Coagulation factor VIII	14.8172	14.5855	15.1979	14.9704	14.0922	14.8227	15.4575	14.382	15.0281	14.4556
B2RRE2;E9QAX2;K3W4L0;Q9JMH9	Myo18a	Myo18a protein;Myosin XVIIIA;Myosin XVIIIA;Unconventional myosin-XVIIIa	16.4748	17.3326	16.3174	16.4505	16.6046	16.1604	16.3217	16.0299	16.3594	16.3457
B2RRF0	Ptprk	protein-tyrosine-phosphatase	13.2527	13.7832	13.1827	11.9503	12.7157	12.9511	12.9862	11.362	12.2601	13.7712
B2RRI2;F7CVW0;Q689Z5	Sbno1	Sbno1 protein;Strawberry notch 1 (Fragment);Protein strawberry notch homolog 1	13.2906	12.9311	13.0843	13.1489	13.2082	13.2849	12.4103	12.0486	13.2658	13.234
B2RUR8	Otud7b	OTU domain-containing protein 7B	12.2785	12.5067	12.4718	11.6039	12.1379	11.8486	12.2421	12.0248	12.1547	11.9148
B2RVL6	Zcchc24	Zinc finger CCHC domain-containing protein 24	13.7437	14.2676	14.1698	14.2059	14.2321	14.0977	13.6832	13.5741	13.9853	13.9381
B2RWS6	Ep300	Histone acetyltransferase p300	13.0492	12.7527	11.7863	12.0958	12.3582	11.5058	12.6824	11.4529	12.6395	12.2426
B2RXC1	Trappc11	Trafficking protein particle complex subunit 11	13.3574	13.8048	13.9128	13.8069	13.7246	13.9861	13.8717	13.6015	13.7201	13.8247
B2RXQ2;B2RXW8	Ppfia1	Ppfia1 protein	11.8359	12.0782	11.9577	12.0021	11.831	12.0439	12.137	11.8146	12.13	11.6899
B2RXR6;E9QNQ2	Ankrd44	Serine/threonine-protein phosphatase 6 regulatory ankyrin repeat subunit B;Ankyrin repeat domain 44	#N/A	#N/A	#N/A	#N/A	#N/A	#N/A	#N/A	#N/A	#N/A	#N/A
B2RXS4	Plxnb2	Plexin-B2	15.2365	15.2915	15.3242	15.3067	15.2531	15.3452	15.2665	15.2445	15.2346	15.3456
B2RY04	Dock5	Dedicator of cytokinesis protein 5	14.1433	14.2104	13.9148	14.3768	14.3487	14.238	14.6544	14.4041	14.3027	14.0604
B2RY56	Rbm25	RNA-binding protein 25	17.1188	16.9701	17.1827	16.9948	16.6855	16.9246	17.0021	16.9944	17.0574	17.0161
B7FAU9;Q8BTM8	Flna	Filamin, alpha;Filamin-A	20.1166	19.9076	20.2548	19.9426	20.0447	19.7937	20.2357	19.5117	20.1841	19.3936
B7ZBY7;E9PY39;Q9CZY3	Ube2v1;Gm20431;Ube2v1	Ubiquitin-conjugating enzyme E2 variant 1;Predicted gene 20431;Ubiquitin-conjugating enzyme E2 variant 1	14.1351	13.7652	14.022	13.9567	13.8161	13.7782	14.1044	13.695	14.0979	13.8436
B7ZC21;B7ZC22;O70139	Pkig	Protein kinase inhibitor, gamma (Fragment);Protein kinase inhibitor, gamma (Fragment);cAMP-dependent protein kinase inhibitor gamma	13.6551	12.8059	13.2801	12.8352	13.2972	12.9394	13.3889	13.2346	13.5917	13.0501
B7ZC91;H3BK87;H3BLP9;Q5SUS0	Fbxw10	F-box and WD-40 domain protein 10;F-box and WD-40 domain protein 10;F-box and WD-40 domain protein 10;F-box/WD repeat-containing protein 10	14.8519	14.8306	14.6921	14.6107	14.806	14.6966	14.8267	15.2785	14.752	15.1727
B7ZCJ0;B7ZCJ1;Q6DFV3	Arhgap21	Rho GTPase activating protein 21;Rho GTPase activating protein 21;Rho GTPase-activating protein 21	#N/A	#N/A	#N/A	#N/A	#N/A	#N/A	#N/A	#N/A	#N/A	#N/A
B7ZCU0;B7ZCU3;B7ZCU4;J3QNK8;Q8CBW3	Abi1	Abl interactor 1	16.2035	#N/A	16.5131	15.1358	16.0713	14.2066	16.0489	15.1543	15.3279	15.3082
B7ZMP1	Xpnpep3	Xaa-Pro aminopeptidase 3	14.0505	14.1876	14.249	14.0137	14.067	13.8586	14.2829	13.7663	14.1014	14.0007
B7ZNG0;E9QMU1;J3QNW9	Kif7	Kinesin-like protein KIF7;Kinesin family member 7;Kinesin family member 7	11.6713	12.5356	12.1457	11.8357	13.0468	11.9959	12.8032	12.1387	11.6399	12.1145
B7ZNH7;F7D5Y4;K3W4R4;Q80X19	Col14a1	Collagen, type XIV, alpha 1;Collagen, type XIV, alpha 1 (Fragment);Collagen, type XIV, alpha 1;Collagen alpha-1(XIV) chain	11.1667	10.5224	10.7574	11.3656	10.9195	#N/A	11.0843	10.7331	11.2516	11.3476
B7ZNK6;Q64191	Aga	Aga protein;N(4)-(beta-N-acetylglucosaminyl)-L-asparaginase	12.5874	13.5162	12.9944	13.0195	11.9745	13.5338	12.4218	13.3451	11.9348	13.2949
B7ZNL2;Q78ZA7	Nap1l4	Nap1l4 protein;Nucleosome assembly protein 1-like 4	19.9126	19.1281	19.5717	19.4267	19.9464	19.9965	20.0812	20.1519	19.8315	20.1987
B7ZP47;Q65Z40	Wapl	WAPL cohesin release factor;Wings apart-like protein homolog	11.8151	12.155	12.3086	11.9333	11.938	11.5766	12.1203	11.3781	11.9965	12.1064
B7ZWM6	Sorbs2	Sorbin and SH3 domain containing 2	#N/A	#N/A	#N/A	#N/A	#N/A	#N/A	#N/A	#N/A	#N/A	#N/A
B8JJ66;B8JJ67;B8JJ69;F6X1P1	2310061I04Rik	RIKEN cDNA 2310061I04 gene;RIKEN cDNA 2310061I04 gene (Fragment);RIKEN cDNA 2310061I04 gene;RIKEN cDNA 2310061I04 gene (Fragment)	#N/A	5.79193	#N/A	9.47061	#N/A	6.29116	#N/A	#N/A	7.53875	9.24664
B8JJC1;Q8BJ37	Tdp1	Tyrosyl-DNA phosphodiesterase 1	10.4103	10.4162	11.194	11.1779	10.6995	11.0035	10.5983	10.4654	10.813	11.025
B8JJH0;J3QQ27	Ccdc191	Coiled-coil domain containing 191	14.028	13.4343	14.1198	13.7172	13.7558	13.5094	13.8824	13.4999	14.0002	13.2102
B9EHJ3	Tjp1	Tight junction protein 1	16.0258	17.7876	16.6084	16.8885	18.3093	17.0255	16.4809	18.0139	16.9899	15.457
B9EHX4;Q62388	Atm	Serine-protein kinase ATM	10.0345	11.185	11.0644	11.0634	10.2179	10.8612	10.4483	#N/A	10.6334	10.9199
B9EIX2;Q80U49	Cep170b	AW555464 protein;Centrosomal protein of 170 kDa protein B	12.5174	#N/A	12.8883	#N/A	#N/A	#N/A	12.5786	12.6362	12.8469	#N/A
B9EJ80	Pdzd8	PDZ domain-containing protein 8	11.1536	12.5183	10.7164	11.9097	11.7636	9.94869	9.34464	#N/A	#N/A	11.0965
B9EJA5;Q9JHA8	Vwa7	D17H6S56E-3 protein;von Willebrand factor A domain-containing protein 7	11.4853	11.2558	12.6219	11.9685	13.0949	12.3688	11.6227	12.7508	9.16239	11.776
B9EJR8	Dnaaf5	Dynein axonemal assembly factor 5	13.812	13.9307	13.7838	14.1885	13.8048	14.0829	14.0693	14.1466	13.9462	14.0847
B9EKI3	Tmf1	TATA element modulatory factor	12.2988	11.7323	11.7549	11.9797	11.7619	12.2208	12.0494	12.002	12.0786	11.6195
B9EKJ3	Mon2	Protein MON2 homolog	14.7508	15.9017	15.7047	15.9228	15.8815	16.261	15.0479	16.3481	14.8102	15.839
C0HKD8;C0HKD9	Mfap1a;Mfap1b	Microfibrillar-associated protein 1A;Microfibrillar-associated protein 1B	13.625	13.4356	13.6727	13.6069	13.5949	13.5809	13.4605	13.4702	13.6015	13.4187
D2DFA9;Q923Z0	Gprc5b	G protein-coupled receptor family C group 5 member B variant 2;G-protein coupled receptor family C group 5 member B	12.1977	11.1635	12.1352	11.5955	12.0021	11.7784	12.5979	11.3687	12.5965	11.2849
D3YTQ3;F6VQH5;Q9Z130	Hnrnpdl	Heterogeneous nuclear ribonucleoprotein D-like;Heterogeneous nuclear ribonucleoprotein D-like (Fragment);Heterogeneous nuclear ribonucleoprotein D-like	16.4452	15.756	15.9121	15.3103	16.0709	15.0259	16.0241	16.0059	15.9511	16.0339
D3YTR6;Q8R0G7	Spns1	Protein spinster homolog 1	12.3004	12.3651	12.6957	13.2711	12.4448	12.2608	12.683	12.3718	11.6419	12.9226
D3YTS1;D3YWT0;D3Z569;Q9R0P6	Sec11a	Signal peptidase complex catalytic subunit SEC11;Signal peptidase complex catalytic subunit SEC11;Signal peptidase complex catalytic subunit SEC11;Signal peptidase complex catalytic subunit SEC11A	15.9846	15.97	16.0156	16.3598	16.2626	15.8266	15.9195	16.0875	16.0227	16.2517
D3YTU2;Q3U0K8	Ogfod1	Prolyl 3-hydroxylase OGFOD1	11.9412	12.2198	11.8911	12.1737	11.7319	12.0806	12.1868	12.2995	11.9609	12.1745
D3YTX1;D3Z4D3;Q91V88	Npnt	Nephronectin	11.3743	8.077	11.6675	9.17268	11.1585	#N/A	11.4585	9.3822	11.3651	9.33752
D3YU00;Q9EPQ7	Stard5	StAR-related lipid transfer (START) domain containing 5;StAR-related lipid transfer protein 5	#N/A	7.28861	#N/A	8.88256	7.46418	8.56941	7.27324	9.18615	9.11487	8.81
D3YU01;D6RCU3;F6YLP9;Q8BUL6	Plekha1	Pleckstrin homology domain containing, family A (phosphoinositide binding specific) member 1;Pleckstrin homology domain containing, family A (phosphoinositide binding specific) member 1;Pleckstrin homology domain containing, family A (phosphoinositide binding specific) member 1 (Fragment);Pleckstrin homology domain-containing family A member 1	9.05752	9.74674	7.82309	9.41654	10.1668	10.0448	9.59174	10.7887	10.0121	10.2418
D3YU12;Q8K2T1	Nmral1	NmrA-like family domain-containing protein 1	15.3907	14.4857	15.0568	14.5889	15.4508	14.5013	15.3713	15.0129	15.4401	14.9219
D3YU17;Q8VCM8	Ncln	Nicalin;BOS complex subunit NCLN	15.6207	15.7331	15.6094	15.7308	15.5063	15.6521	15.5041	15.6392	15.4226	15.5852
D3YU56;E9QP59;Q9WU40	Lemd3	LEM domain containing 3;LEM domain containing 3;Inner nuclear membrane protein Man1	12.8065	13.088	#N/A	11.8432	12.4894	11.4401	14.0799	10.7917	11.5705	12.081
D3YU58;Q9WVM3	Anapc7	Anaphase promoting complex subunit 7;Anaphase-promoting complex subunit 7	13.8891	13.862	13.7213	13.7189	13.6889	13.6772	13.5161	13.7912	13.7322	14.0185
D3YU89;D3Z1U0;E9QL53;F6SBR5;P49025	Cit	Citron Rho-interacting kinase	12.1246	12.4152	12.4563	12.6853	12.1007	12.3782	12.6151	12.2588	12.4173	12.2787
D3YUD3;D3YUL8;D3Z230;E9Q9A0;F6V2U0;Q3UEQ1	Inpp4a	phosphatidylinositol-3,4-bisphosphate 4-phosphatase;phosphatidylinositol-3,4-bisphosphate 4-phosphatase;phosphatidylinositol-3,4-bisphosphate 4-phosphatase;phosphatidylinositol-3,4-bisphosphate 4-phosphatase;phosphatidylinositol-3,4-bisphosphate 4-phosphatase;phosphatidylinositol-3,4-bisphosphate 4-phosphatase	#N/A	#N/A	#N/A	#N/A	#N/A	#N/A	#N/A	#N/A	#N/A	#N/A
D3YUE7;Q8CB44	Gramd4	GRAM domain containing 4;GRAM domain-containing protein 4	14.1121	15.3646	#N/A	14.0446	14.806	12.4876	#N/A	#N/A	#N/A	13.0429
D3YUJ1;Q9CY62	Rnf181	E3 ubiquitin-protein ligase RNF181	13.3116	13.6001	12.0959	13.7873	13.5213	12.1571	12.8589	13.4806	13.6676	13.3876
D3YUJ3;E9Q226	Ccnyl1	Cyclin Y-like 1	12.1165	12.2424	13.1605	11.7465	12.8198	13.1363	13.5731	13.0163	12.3476	12.474
D3YUM1;Q91YT0	Ndufv1	NADH dehydrogenase [ubiquinone] flavoprotein 1, mitochondrial;NADH dehydrogenase [ubiquinone] flavoprotein 1, mitochondrial	#N/A	#N/A	#N/A	#N/A	#N/A	#N/A	#N/A	#N/A	#N/A	#N/A
D3YUP0;F6ZLN8;F8WI64;Q0P5W1	Vps8	VPS8 CORVET complex subunit;VPS8 CORVET complex subunit (Fragment);VPS8 CORVET complex subunit;Vacuolar protein sorting-associated protein 8 homolog	13.074	12.0544	11.9118	11.7402	11.4796	11.9439	11.8005	12.5926	11.7841	11.1111
D3YUP1;Q9WVG6	Carm1	Histone-arginine methyltransferase CARM1	14.1779	14.1966	14.5703	14.4808	14.5665	14.8477	14.8226	14.8202	14.439	14.5796
D3YUS5;E9PW37	Rasal2	RAS protein activator like 2	10.6875	10.9676	10.5652	9.9928	10.6097	10.4196	10.3849	9.85117	10.3006	9.39413
D3YUW8;D3YUX1;Q0VGT3;Q8BZH4	Pogz	Pogo transposable element with ZNF domain	11.4178	12.0652	11.411	11.39	11.4216	10.9432	11.1587	10.625	11.382	11.1503
D3YUW9;D3Z3N5;D3Z5Q2;F7BX07;Q3TSM1;Q9D666	Sun1	Sad1 and UNC84 domain containing 1 (Fragment);Sad1 and UNC84 domain containing 1 (Fragment);Sad1 and UNC84 domain containing 1 (Fragment);Sad1 and UNC84 domain containing 1 (Fragment);Sad1 and UNC84 domain containing 1;SUN domain-containing protein 1	14.3019	13.9199	14.6404	14.7241	15.0377	15.1663	14.9575	13.3496	15.0119	13.6592
D3YUY3;F8WI18;P70182	Pip5k1a	Phosphatidylinositol-4-phosphate 5-kinase, type 1 alpha;Phosphatidylinositol-4-phosphate 5-kinase, type 1 alpha;Phosphatidylinositol 4-phosphate 5-kinase type-1 alpha	12.5399	12.3641	12.8298	12.8154	12.2641	11.7905	12.8701	11.5022	12.7781	12.4636
D3YV21;Q8BGV0	Nars2	asparagine--tRNA ligase;Asparaginyl-tRNA synthetase	14.3862	15.1633	14.112	15.0698	14.8119	15.1573	14.8552	15.1718	14.678	15.2409
D3YV22	Ecm1	Extracellular matrix protein 1 (Fragment)	#N/A	#N/A	#N/A	#N/A	#N/A	#N/A	#N/A	#N/A	#N/A	#N/A
D3YV69	Rab6a	RAB6A, member RAS oncogene family	11.0139	10.8721	10.3937	10.6357	10.8898	11.6596	10.7623	11.106	10.5355	10.9544
D3YVC9;Q8C0K5	Slc25a16	Solute carrier family 25 (mitochondrial carrier, Graves disease autoantigen), member 16 (Fragment);Solute carrier family 25 member 16	12.9037	13.5042	#N/A	10.8656	#N/A	11.7982	12.2292	12.8036	11.3051	11.9539
D3YVL0;D3Z3E8;E9PW39;P23249	Mov10	RNA helicase;RNA helicase;RNA helicase;Putative helicase MOV-10	14.7249	14.7523	14.6221	14.2138	14.922	14.4002	14.5443	13.7497	14.6103	14.1481
D3YVM8;O55102	Bloc1s1	Biogenesis of lysosome-related organelles complex 1 subunit 1	12.5397	13.0601	12.9701	13.0095	12.8974	13.1671	11.4629	13.2919	13.6698	13.5059
D3YVS7;Q8K353	Cystm1	Cysteine-rich and transmembrane domain-containing protein 1 (Fragment);Cysteine-rich and transmembrane domain-containing protein 1	14.0808	12.7495	13.7239	13.9335	14.0035	12.7524	14.3666	13.3785	14.2783	13.6709
D3YVU0;P62069	Usp46	Ubiquitin carboxyl-terminal hydrolase 46	#N/A	#N/A	#N/A	#N/A	#N/A	#N/A	#N/A	#N/A	#N/A	#N/A
D3YVU1;Q99LG0	Usp16	ubiquitinyl hydrolase 1;Ubiquitin carboxyl-terminal hydrolase 16	11.0556	11.2122	12.0464	11.5069	11.3025	8.9622	11.2893	11.6699	12.2783	11.0289
D3YVW2	Golim4	Golgi integral membrane protein 4	#N/A	#N/A	#N/A	#N/A	#N/A	#N/A	#N/A	#N/A	#N/A	#N/A
D3YVY9;Q14AI0	Dscc1;DSCC1	Sister chromatid cohesion protein DCC1	11.7569	11.4305	12.394	12.0627	12.4001	11.498	12.7923	11.8208	12.1601	10.9415
D3YVZ5;E9Q425;Q8CHB8	Ttll5	Tubulin--tyrosine ligase-like protein 5;Tubulin--tyrosine ligase-like protein 5;Tubulin polyglutamylase TTLL5	#N/A	#N/A	#N/A	#N/A	#N/A	#N/A	#N/A	#N/A	#N/A	#N/A
D3YW42;G3X927;Q8VC31	Ccdc9	Coiled-coil domain containing 9;Coiled-coil domain-containing protein 9;Coiled-coil domain-containing protein 9	10.6181	11.9298	12.5227	12.5122	11.9147	11.9047	12.3612	12.1013	12.409	12.0068
D3YWB6;P59024	Fkbp14	peptidylprolyl isomerase;Peptidyl-prolyl cis-trans isomerase FKBP14	9.0029	10.5385	10.3604	10.0388	9.80253	9.92993	10.5322	9.27241	10.2156	9.9937
D3YWB8;Q9Z1M4	Rps6kb2	non-specific serine/threonine protein kinase;Ribosomal protein S6 kinase beta-2	10.7383	10.6624	10.7467	11.0228	10.8241	10.7858	10.7551	10.6779	10.7932	11.044
D3YWC2;D3Z6F1;Q9JM93	Arl6ip4	ADP-ribosylation factor-like protein 6-interacting protein 4;ADP-ribosylation factor-like protein 6-interacting protein 4 (Fragment);ADP-ribosylation factor-like protein 6-interacting protein 4	9.86373	10.3483	9.60976	10.5509	10.2299	10.1545	10.3039	9.41508	10.3106	9.94893
D3YWF6;Q7TQI3	Otub1	ubiquitinyl hydrolase 1;Ubiquitin thioesterase OTUB1	17.5382	17.5708	17.5355	17.6215	17.3433	17.6189	17.5786	17.7399	17.4689	17.5045
D3YWG7;Q8K0V2	Dcun1d3	DCN1-like protein (Fragment);DCN1-like protein 3	8.61343	9.16592	9.61169	8.87447	9.99929	9.34098	8.9697	9.36846	9.628	9.11044
D3YWH4;D3Z6X7;D6RGM8;Q9DBU0	Tm9sf1	Transmembrane 9 superfamily member (Fragment);Transmembrane 9 superfamily member;Transmembrane 9 superfamily member;Transmembrane 9 superfamily member 1	12.724	12.4433	13.1747	13.2392	13.5155	11.7282	13.0263	13.2936	13.4691	13.2795
D3YWI4;E9Q1I6;F8WHT5;G3UVW1;P19258	Mpv17	Protein Mpv17	9.02621	9.27046	9.32424	9.16806	9.17668	9.74321	9.04815	9.69071	9.49292	9.54185
D3YWI8;D3Z157;Q8K057	Ift80	Intraflagellar transport 80 (Fragment);Intraflagellar transport 80 (Fragment);Intraflagellar transport protein 80 homolog	#N/A	#N/A	#N/A	2.02313	5.76194	6.40132	#N/A	#N/A	#N/A	6.25384
D3YWJ4	Fntb	Protein farnesyltransferase subunit beta	#N/A	#N/A	#N/A	#N/A	#N/A	#N/A	#N/A	#N/A	#N/A	#N/A
D3YWK1;Q80W47	Wipi2	WD repeat domain phosphoinositide-interacting protein 2	14.4889	14.5897	14.7267	14.8039	14.6691	14.9565	14.7	15.1272	14.6351	15.1185
D3YWR2;Q9QUN3	Blnk	B cell linker;B-cell linker protein	12.7142	13.5064	12.8576	13.2417	12.3911	13.5128	12.5086	13.3732	12.5975	13.3674
D3YWR7;Q8BVI4	Qdpr	Quinoid dihydropteridine reductase;Dihydropteridine reductase	#N/A	#N/A	#N/A	#N/A	#N/A	#N/A	#N/A	#N/A	#N/A	#N/A
D3YWS8	Leng8	Leukocyte receptor cluster (LRC) member 8	8.82211	8.21258	#N/A	#N/A	11.2245	#N/A	#N/A	10.2077	10.3835	10.422
D3YWT1;D3Z3N4	Hnrnph3	Heterogeneous nuclear ribonucleoprotein H3	12.0601	12.0323	11.7263	11.7471	11.9568	12.2376	11.9723	12.086	11.862	12.3839
D3YWX2	Ylpm1	YLP motif containing 1	#N/A	#N/A	#N/A	#N/A	#N/A	#N/A	#N/A	#N/A	#N/A	#N/A
D3YX08;D3Z0I8;D3Z3Z2;D3Z7P2;Q3UBX0	Tmem109	Transmembrane protein 109;Transmembrane protein 109 (Fragment);Transmembrane protein 109 (Fragment);Transmembrane protein 109 (Fragment);Voltage-gated monoatomic cation channel TMEM109	15.4941	15.5615	14.4887	15.2534	15.2898	13.7568	14.085	13.121	14.1267	14.5222
D3YX27;Q9JIY5	Htra2	HtrA serine peptidase 2;Serine protease HTRA2, mitochondrial	#N/A	#N/A	#N/A	#N/A	#N/A	#N/A	#N/A	#N/A	#N/A	#N/A
D3YXA8;Q8R3L5	Slco3a1	Solute carrier organic anion transporter family member;Solute carrier organic anion transporter family member 3A1	11.4716	11.3682	11.1266	11.1239	11.4864	11.2513	11.4706	10.6952	10.968	10.8856
D3YXK2;S4R1M2	Safb	Scaffold attachment factor B1;Scaffold attachment factor B	15.4332	15.2549	15.2807	15.165	15.1307	15.2277	15.3126	14.9275	15.1912	15.0023
D3YXN0;D3Z0D6;P61967	Ap1s1	Adaptor protein complex AP-1, sigma 1 (Fragment);AP complex subunit sigma (Fragment);AP-1 complex subunit sigma-1A	14.1068	13.3513	14.1669	#N/A	14.4809	14.9575	13.5122	15.8759	14.4228	14.8081
D3YXP6;Q9D1G2	Pmvk	Phosphomevalonate kinase	14.4238	14.5259	14.4306	14.4514	14.2791	14.4515	14.2363	14.4509	14.3489	14.3085
D3YXZ3;Q91YS4	Klc2	Kinesin light chain	14.0051	14.0024	14.5326	13.7862	13.7823	13.8494	13.9589	13.9505	13.9383	13.5333
D3YXZ5;Q91WT8	Rbm47	RNA-binding protein 47	#N/A	#N/A	#N/A	#N/A	#N/A	#N/A	#N/A	#N/A	#N/A	#N/A
D3YY02	Tia1	Cytotoxic granule-associated RNA binding protein 1	#N/A	#N/A	#N/A	#N/A	#N/A	#N/A	#N/A	#N/A	#N/A	#N/A
D3YY09;F6T9K1;Q9D6N5	Drap1	Dr1 associated protein 1 (negative cofactor 2 alpha);Dr1 associated protein 1 (negative cofactor 2 alpha);Dr1-associated corepressor	14.4619	14.375	14.0236	14.3772	14.2635	14.5874	14.5435	14.3326	14.5057	13.9734
D3YY41;P42337	Pik3ca	Phosphatidylinositol-4,5-bisphosphate 3-kinase catalytic subunit alpha;Phosphatidylinositol 4,5-bisphosphate 3-kinase catalytic subunit alpha isoform	10.0712	10.0495	9.92314	9.59938	10.1885	9.69871	9.60481	10.1005	10.5207	10.3505
D3YYB0;D6RH49	Rps27l	40S ribosomal protein S27	#N/A	#N/A	#N/A	#N/A	#N/A	#N/A	#N/A	#N/A	#N/A	#N/A
D3YYD2;Q9D2L9	Fam111a	Family with sequence similarity 111, member A;Serine protease FAM111A	11.6174	11.6203	11.3073	10.3058	11.5063	10.7366	11.5175	9.87135	11.1968	10.7179
D3YYE2;Q3UZW7	Eef2kmt	Eukaryotic elongation factor 2 lysine methyltransferase (Fragment);Protein-lysine N-methyltransferase EEF2KMT	9.48333	9.18971	8.00733	9.47552	9.7538	10.4979	8.56801	10.0302	8.99102	9.95516
D3YYK0;Q8K4F5	Abhd11	Protein ABHD11;sn-1-specific diacylglycerol lipase ABHD11	10.1451	10.1585	10.0306	10.2842	10.7302	10.9351	10.6304	11.0186	10.3367	11.2357
D3YYK8;E9Q6X0;Q8R001	Mapre2	Microtubule-associated protein RP/EB family member 2 (Fragment);Microtubule-associated protein RP/EB family member 2;Microtubule-associated protein RP/EB family member 2	9.8417	10.9574	10.646	10.5815	10.2572	10.7279	10.6966	10.3642	10.3786	10.7485
D3YYL1;Q921K9	Bcl7b	B cell CLL/lymphoma 7B;B-cell CLL/lymphoma 7 protein family member B	14.2909	13.9067	13.9867	12.7934	12.3238	14.2136	13.565	14.2279	13.2468	14.4835
D3YYP4;P43135	Nr2f2	Nuclear receptor subfamily 2, group F, member 2;COUP transcription factor 2	#N/A	#N/A	#N/A	#N/A	#N/A	#N/A	#N/A	#N/A	#N/A	#N/A
D3YYT0;P15116	Cdh2	Cadherin-2	13.0276	12.9648	12.7156	13.0657	13.1836	13.2886	12.9709	12.9497	12.8232	12.6917
D3YYT1	Glyr1	Cytokine-like nuclear factor N-PAC	13.3135	14.1338	13.496	13.2962	14.0886	12.7477	14.1179	12.8139	13.5676	13.3821
D3YYW8;Q91V81	Rbm42	RNA-binding protein 42	11.418	11.7242	11.4257	11.2252	11.6515	12.1297	11.1743	11.4518	11.6594	11.2792
D3YZ00;E9PUH7;P70257	Nfix	Nuclear factor 1 (Fragment);Nuclear factor 1;Nuclear factor 1 X-type	11.5807	11.8213	11.3137	9.62243	11.5655	#N/A	10.1403	9.90967	10.717	8.3173
D3YZ08;E9QM06;F6VIR4;O35144	Terf2	Telomeric repeat-binding factor;Telomeric repeat binding factor 2;Telomeric repeat binding factor 2 (Fragment);Telomeric repeat-binding factor 2	10.3689	10.9174	10.7384	10.4622	10.7864	10.0529	9.77719	10.4441	10.3905	10.7169
D3YZ09;Q9CY66	Gar1	H/ACA ribonucleoprotein complex subunit (Fragment);H/ACA ribonucleoprotein complex subunit 1	15.7859	15.5008	15.6167	15.4956	15.7139	15.2652	15.7541	15.4211	15.514	15.5034
D3YZ20;O08740;Q6PI63	Polr2j	Polymerase (RNA) II (DNA directed) polypeptide J;DNA-directed RNA polymerase II subunit RPB11;Polymerase (RNA) II (DNA directed) polypeptide J	12.5096	12.8302	12.3249	13.0106	13.1225	13.1196	13.1441	13.4068	13.1424	12.8894
D3YZ54;Q9QXE0	Hacl1	2-hydroxyacyl-CoA lyase 1	#N/A	#N/A	#N/A	#N/A	#N/A	#N/A	#N/A	#N/A	#N/A	#N/A
D3YZC7;D3YZC8;Q8R3B7	Brd8	Bromodomain containing 8;Bromodomain containing 8;Bromodomain-containing protein 8	12.6015	12.8889	12.2541	13.0592	12.5124	12.9003	12.3694	13.3133	13.0393	13.0751
D3YZC9	Sf1	Splicing factor 1	#N/A	#N/A	#N/A	#N/A	#N/A	#N/A	#N/A	#N/A	#N/A	#N/A
D3YZP9	Ccdc6	Coiled-coil domain-containing protein 6	15.1802	15.2521	15.0322	15.2267	15.1477	15.167	15.1545	15.253	15.1238	15.1697
D3YZR1;Q9JHE7	Tssc4	U5 small nuclear ribonucleoprotein TSSC4 (Fragment);U5 small nuclear ribonucleoprotein TSSC4	12.6345	12.4952	12.5039	11.3535	13.5152	12.8457	12.2068	13.7823	11.4566	14.1038
D3YZS5;P97473	Tarbp2	TARBP2, RISC loading complex RNA binding subunit (Fragment);RISC-loading complex subunit TARBP2	#N/A	#N/A	#N/A	#N/A	#N/A	#N/A	#N/A	#N/A	#N/A	#N/A
D3YZZ5;E9Q7G1	Tmed7	Transmembrane p24 trafficking protein 7	15.1579	15.3104	15.2964	15.3019	15.2632	15.3073	15.2509	15.3692	15.1733	15.3263
D3Z030;F7AI27;Q6EDY6	Carmil1	Capping protein regulator and myosin 1 linker 1;Capping protein regulator and myosin 1 linker 1 (Fragment);F-actin-uncapping protein LRRC16A	10.886	11.357	10.8788	11.9157	11.4936	11.674	11.8259	10.6905	11.4343	11.8191
D3Z041;P41216	Acsl1	Long-chain-fatty-acid--CoA ligase;Long-chain-fatty-acid--CoA ligase 1	13.7363	13.9877	13.7955	14.4357	13.8356	14.6736	13.8925	14.8386	13.8983	14.7559
D3Z065;Q8R087	B4galt7	Xylosylprotein beta1,4-galactosyltransferase, polypeptide 7 (galactosyltransferase I) (Fragment);Beta-1,4-galactosyltransferase 7	11.8291	13.4599	12.4504	12.9658	12.4625	12.3994	11.9466	12.4833	11.8126	12.9259
D3Z0F5;O88545	Cops6	COP9 signalosome complex subunit 6	16.0092	16.062	15.9148	16.173	16.0499	16.4894	15.9023	16.6243	15.9984	16.6015
D3Z0I5;Q922Y2	Trim59	Tripartite motif-containing 59 (Fragment);Tripartite motif-containing protein 59	10.2462	12.1719	#N/A	#N/A	#N/A	#N/A	#N/A	#N/A	#N/A	#N/A
D3Z0M6;O88485;Q3TYJ3	Dync1i1	Dynein cytoplasmic 1 intermediate chain 1;Cytoplasmic dynein 1 intermediate chain 1;Dynein cytoplasmic 1 intermediate chain 1	12.0434	12.9444	12.5103	12.8021	12.0478	#N/A	12.2619	#N/A	12.3165	11.3562
D3Z0M9	Ddx23	RNA helicase	15.646	15.9369	15.5674	15.5303	15.5913	15.3479	15.4623	15.0233	15.4954	15.2711
D3Z0T0;Q62311	Taf6	Transcription initiation factor TFIID subunit 6	10.2005	10.5254	10.7946	10.6935	10.3041	10.1331	10.7361	10.151	10.4564	10.0183
D3Z0U4;Q9JKP8	Chrac1	Chromatin accessibility complex 1;Chromatin accessibility complex protein 1	15.8359	15.9924	16.4221	16.2154	16.337	15.8855	16.6985	16.1312	16.1383	15.8302
D3Z0V7;E9QLZ1;P62500	Tsc22d1	TSC22 domain family protein 1	16.5583	#N/A	#N/A	#N/A	16.2284	#N/A	#N/A	#N/A	#N/A	15.6678
D3Z0X5;D3Z4N0;E9PWB1;Q6PDH0	Phldb1	Pleckstrin homology like domain, family B, member 1;Pleckstrin homology like domain, family B, member 1;Pleckstrin homology like domain, family B, member 1;Pleckstrin homology-like domain family B member 1	13.4609	13.2858	14.0886	13.5582	13.7202	13.523	13.4573	14.0159	13.38	14.2306
D3Z132;Q5U4D9	Thoc6	THO complex 6;THO complex subunit 6 homolog	15.4984	15.4231	15.5413	15.4473	15.4191	15.4896	15.6048	15.5269	15.5003	15.4435
D3Z194;F8WH20	Osbpl3	Oxysterol-binding protein	16.4986	15.0289	15.2464	16.1026	15.2219	17.2413	16.4897	16.406	16.0599	15.5596
D3Z1C5;P70662	Ldb1	LIM domain binding 1;LIM domain-binding protein 1	11.7172	12.2008	11.7187	12.03	11.0174	12.0724	11.4588	11.9484	12.1633	11.8575
D3Z1F7;Q9DBN4	4833439L19Rik;P33monox	Putative monooxygenase p33MONOX	#N/A	#N/A	#N/A	#N/A	#N/A	#N/A	#N/A	7.93458	6.84018	6.91994
D3Z1G7;Q9D273	Mmab	Methylmalonic aciduria (cobalamin deficiency) cblB type homolog (human);Corrinoid adenosyltransferase MMAB	10.1601	11.1421	10.2656	10.8008	10.3449	10.6158	10.1504	10.7028	10.505	10.7356
D3Z1N4;D3Z1W6;E9Q4Y5;E9Q7L2;E9Q7L3;F8VQD1;Q8BSQ9	Pbrm1	Polybromo 1;Polybromo 1;Polybromo 1;Polybromo 1;Polybromo 1;Polybromo 1;Protein polybromo-1	14.8102	14.9208	13.9106	14.0769	14.2559	13.3002	14.4251	13.1208	13.6917	13.9253
D3Z216;D3Z564;Q99K90	Tab2	TGF-beta activated kinase 1/MAP3K7 binding protein 2 (Fragment);TGF-beta activated kinase 1/MAP3K7 binding protein 2 (Fragment);TGF-beta-activated kinase 1 and MAP3K7-binding protein 2	10.8564	10.5447	11.0144	10.8581	10.4448	11.0061	10.7943	10.5354	10.9331	10.4681
D3Z2B3;D3Z7X0;Q8K370	Acad12;Acad12;Acad10	Acyl-Coenzyme A dehydrogenase family, member 12;Acyl-Coenzyme A dehydrogenase family, member 12;Acyl-CoA dehydrogenase family member 10	10.071	#N/A	#N/A	9.68888	10.1745	10.1322	#N/A	10.5496	9.85398	10.6341
D3Z2E3;E9Q632;O54916	Reps1	RalBP1 associated Eps domain containing protein;RalBP1 associated Eps domain containing protein;RalBP1-associated Eps domain-containing protein 1	#N/A	#N/A	#N/A	#N/A	#N/A	#N/A	#N/A	#N/A	#N/A	#N/A
D3Z2H9	Tpm3-rs7	Tropomyosin 3, related sequence 7	#N/A	#N/A	#N/A	#N/A	#N/A	#N/A	#N/A	#N/A	#N/A	#N/A
D3Z2J6;Q9D710	Tmx2	Thioredoxin-related transmembrane protein 2	12.6245	13.3838	10.6976	12.2319	12.7857	11.651	10.1118	10.3198	11.2648	12.0118
D3Z2K2;Q9CR88	Mrps14	Mitochondrial ribosomal protein S14;Small ribosomal subunit protein uS14m	12.6576	12.2007	12.0173	12.0706	12.7931	13.088	12.2142	13.0706	12.6067	12.9347
D3Z2M7;P18872	Gnao1	Guanine nucleotide-binding protein G(o) subunit alpha (Fragment);Guanine nucleotide-binding protein G(o) subunit alpha	15.2237	15.0981	15.4327	15.0941	15.4498	14.7776	15.2061	14.648	15.3785	14.746
D3Z2R5	Selenon	Selenoprotein N	11.5181	12.9431	10.3805	11.7533	9.78171	10.9746	10.2221	11.5402	10.8128	11.7924
D3Z2W0;E9QM75;Q9WUU8	Tnip1	TNFAIP3 interacting protein 1;TNFAIP3 interacting protein 1;TNFAIP3-interacting protein 1	11.6758	11.0776	12.2735	11.4535	11.8658	11.1857	12.4536	11.7888	12.0523	11.4041
D3Z2Z1;F8WIA1;Q922J3	Clip1	CAP-GLY domain containing linker protein 1;CAP-GLY domain containing linker protein 1;CAP-Gly domain-containing linker protein 1	#N/A	#N/A	#N/A	#N/A	#N/A	#N/A	#N/A	#N/A	#N/A	#N/A
D3Z3A0;Q9DCL8	Ppp1r2	Protein phosphatase 1, regulatory inhibitor subunit 2;Protein phosphatase inhibitor 2	14.224	13.8557	14.2081	13.7819	14.1696	13.9278	14.002	14.1787	14.0854	13.7596
D3Z3B4;E9Q7X0;G3XA39;Q3UXF4;Q9WU00	Nrf1	Nuclear respiratory factor 1	#N/A	#N/A	#N/A	#N/A	#N/A	#N/A	#N/A	#N/A	#N/A	#N/A
D3Z3Q3;Q921U8	Smtn	Smoothelin	14.2668	13.4517	14.2276	13.5344	13.96	13.3888	14.255	13.1435	14.1163	13.394
D3Z3V2;Q11204	St3gal2	Gal-NAc6S;CMP-N-acetylneuraminate-beta-galactosamide-alpha-2,3-sialyltransferase 2	#N/A	11.7174	11.7996	12.2709	12.075	11.652	12.2205	12.0335	12.3563	11.6608
D3Z417;H3BL22;H3BLR1;P56581	Tdg	Thymine DNA glycosylase (Fragment);Thymine DNA glycosylase (Fragment);Thymine DNA glycosylase (Fragment);G/T mismatch-specific thymine DNA glycosylase	12.1874	12.7908	10.5044	12.0821	11.935	11.9793	11.7857	11.6084	11.7793	11.4296
D3Z456;F6W7C7;Q99N95	Mrpl3	Large ribosomal subunit protein uL3m	13.8218	13.6722	13.6822	13.6444	13.782	11.6358	13.4858	12.4291	13.6284	13.0927
D3Z479;Q91WE1	Snx15	Sorting nexin 15;Sorting nexin-15	#N/A	#N/A	#N/A	#N/A	#N/A	#N/A	#N/A	#N/A	#N/A	#N/A
D3Z497;Q9WTZ1	Rnf7l;Rnf7	Ring finger protein 7 like;RING-box protein 2	14.0097	12.5552	14.1872	12.5786	13.9502	12.0941	14.205	12.173	13.9891	12.256
D3Z499;E9Q6S8;Q0PMG2	Mdga1	MAM domain containing glycosylphosphatidylinositol anchor 1;MAM domain containing glycosylphosphatidylinositol anchor 1;MAM domain-containing glycosylphosphatidylinositol anchor protein 1	17.695	17.6188	17.8781	17.9236	17.7727	17.3935	17.8131	17.6984	17.6897	17.638
D3Z4B2;Q9CWZ7	Napg	Gamma-soluble NSF attachment protein (Fragment);Gamma-soluble NSF attachment protein	13.4103	11.2988	12.7965	12.6043	13.0695	13.1105	13.2795	13.4308	13.2057	13.0056
D3Z4D1;O88824	Jtb	Jumping translocation breakpoint;Protein JTB	11.7761	11.7869	11.8354	11.3065	11.7259	11.6666	11.7165	11.4452	11.5447	11.2187
D3Z4I3;Q62176	Rbm24;Rbm38	RNA-binding protein 24;RNA-binding protein 38	12.8707	12.7374	13.0342	13.2413	13.0323	13.2302	13.4056	12.4079	13.0052	12.589
D3Z4J9;Q05BC3	Eml1	Echinoderm microtubule associated protein like 1;Echinoderm microtubule-associated protein-like 1	15.0812	14.4721	14.8858	14.7029	14.6523	14.1634	15.2718	14.686	14.8728	14.4299
D3Z4L9;Q61333	Tnfaip2	Tumor necrosis factor, alpha-induced protein 2;Tumor necrosis factor alpha-induced protein 2	13.094	13.4533	13.3421	13.5503	13.2912	13.4141	13.1072	13.2907	13.191	13.1105
D3Z4P2;P59481	Lman2l	Lectin, mannose-binding 2-like;VIP36-like protein	#N/A	#N/A	#N/A	#N/A	#N/A	#N/A	#N/A	#N/A	#N/A	#N/A
D3Z4U0;Q9R020	Zranb2	Zinc finger Ran-binding domain-containing protein 2	14.6383	14.8019	14.7967	14.9587	14.9285	14.8465	15.4139	14.6918	14.7362	14.9658
D3Z4V1;Q922V4	Plrg1	Pleiotropic regulator 1	16.6019	16.6289	16.4764	16.3768	16.6574	16.3985	16.456	16.4692	16.534	16.7266
D3Z512;P56542	Dnase2a;Dnase2	Deoxyribonuclease-2-alpha	11.9951	11.7734	12.2414	11.6145	12.3496	12.4626	11.8844	12.3298	12.004	12.4199
D3Z553	Churc1	Churchill domain containing 1	#N/A	#N/A	#N/A	#N/A	#N/A	#N/A	#N/A	#N/A	#N/A	#N/A
D3Z5F0;Q9Z0X0	Cdc42ep5	CDC42 effector protein (Rho GTPase binding) 5 (Fragment);Cdc42 effector protein 5	10.8607	11.3501	11.047	10.7375	11.8669	12.141	12.4182	11.3766	11.5493	12.6938
D3Z5F7	Gm20521	Predicted gene 20521	#N/A	#N/A	#N/A	#N/A	#N/A	#N/A	#N/A	#N/A	#N/A	#N/A
D3Z5H3;D6RFV4;Q9D8V7	Sec11c	Signal peptidase complex catalytic subunit SEC11;SEC11 homolog C, signal peptidase complex subunit;Signal peptidase complex catalytic subunit SEC11C	10.0542	#N/A	9.17027	10.001	10.2588	#N/A	9.73848	9.7454	10.0688	10.0252
D3Z5I1	Zc3hav1	Zinc finger CCCH type, antiviral 1	15.6484	15.7835	15.3061	15.3908	15.5847	16.3456	15.5563	15.5702	15.1427	15.9091
D3Z5I9;Q9CXK9	Rbm33	RNA binding motif protein 33;RNA-binding protein 33	11.5868	11.4055	11.2948	11.2227	11.459	11.1037	11.5949	11.0461	11.6256	11.3939
D3Z5K6;G3X8S1;Q9CQV7	Dnajc19	Mitochondrial import inner membrane translocase subunit TIM14	12.0547	12.983	12.8831	12.9968	12.8633	12.9434	13.0957	12.8552	13.0444	12.7748
D3Z5N5;Q9Z1T6	Pikfyve	1-phosphatidylinositol-3-phosphate 5-kinase;1-phosphatidylinositol 3-phosphate 5-kinase	10.8764	10.872	10.5486	10.9496	10.3477	10.7911	11.0517	10.977	11.0269	10.8668
D3Z5N6;Q61103	Dpf2	Double PHD fingers 2;Zinc finger protein ubi-d4	12.9418	13.1632	13.1812	13.4371	12.9858	13.0863	13.5177	12.8789	12.6394	13.2212
D3Z5U5;Q9Z257	P2rx4	P2X purinoceptor	#N/A	#N/A	#N/A	#N/A	#N/A	#N/A	#N/A	#N/A	#N/A	#N/A
D3Z600;O09012	Pex5	Peroxisomal targeting signal 1 receptor	14.4585	14.6611	14.7706	14.731	14.7879	14.5435	14.6308	14.7533	14.4132	14.5802
D3Z632;Q64362	Aktip	AKT-interacting protein	#N/A	#N/A	#N/A	#N/A	#N/A	8.89131	#N/A	8.5184	#N/A	8.46237
D3Z644;Q9CZS3	Cep20	Centrosomal protein 20	11.3134	11.1651	11.3657	10.9124	11.185	11.0436	11.3847	10.5707	10.9101	10.6632
D3Z645;Q9QZ88	Vps29	Vacuolar protein sorting-associated protein 29	16.8575	15.7219	16.9536	16.5349	16.9721	14.3611	17.0921	16.1767	17.1373	15.8929
D3Z656;Q8CHC4	Synj1	phosphoinositide 5-phosphatase;Synaptojanin-1	13.8422	#N/A	#N/A	#N/A	14.0302	14.0879	#N/A	14.6995	14.749	12.8123
D3Z667;P0C6F1	Dnah2	Dynein, axonemal, heavy chain 2;Dynein axonemal heavy chain 2	11.3998	10.3011	#N/A	#N/A	11.4381	11.5448	#N/A	11.6655	11.6533	11.7107
D3Z687;Q9DCT6	0610010K14Rik;Bap18	RIKEN cDNA 0610010K14 gene;Chromatin complexes subunit BAP18	#N/A	#N/A	#N/A	#N/A	#N/A	#N/A	#N/A	#N/A	#N/A	#N/A
D3Z6D2;E2QRQ3;Q8CJ67	Stau2	Double-stranded RNA-binding protein Staufen homolog 2	12.8045	13.5093	13.4042	13.0659	13.0084	13.2867	13.0145	13.0149	13.3583	13.1705
D3Z6G3;Q6PER3	Mapre3	Microtubule-associated protein, RP/EB family, member 3;Microtubule-associated protein RP/EB family member 3	15.3622	15.4413	14.9557	15.0815	15.4476	15.3201	14.8581	15.6844	15.4466	15.3943
D3Z6H3;Q9WUB4	Dctn6	Dynactin subunit 6	#N/A	#N/A	#N/A	#N/A	#N/A	#N/A	#N/A	#N/A	#N/A	#N/A
D3Z6I0;Q5FWX6;Q8K1Y2	Prkd3	Protein kinase D3;Serine/threonine-protein kinase;Serine/threonine-protein kinase D3	14.0143	14.618	14.1007	14.745	14.2851	14.7907	14.2555	15.1342	13.6941	14.448
D3Z6I4;Q921W4	Cryzl1	Crystallin, zeta (quinone reductase)-like 1;Quinone oxidoreductase-like protein 1	13.3416	12.7381	11.6067	11.918	14.6281	15.0657	12.6861	14.8377	13.738	14.8485
D3Z6U8;E9QNF5	Fmr1	Fragile X messenger ribonucleoprotein 1	#N/A	#N/A	#N/A	#N/A	#N/A	#N/A	#N/A	#N/A	#N/A	#N/A
D3Z6W2;Q06180	Ptpn2	Tyrosine-protein phosphatase non-receptor type;Tyrosine-protein phosphatase non-receptor type 2	12.5541	12.9212	12.6635	12.4573	12.5944	12.8773	12.6826	12.0511	12.6746	12.3703
D3Z6W7;Q3UHH8	Gxylt1	Glucoside xylosyltransferase 1	11.1789	11.9182	10.6853	11.7909	11.5805	11.8833	11.4076	12.0046	11.5061	11.9449
D3Z723;P63139	Nfyb	Nuclear transcription factor Y subunit beta (Fragment);Nuclear transcription factor Y subunit beta	13.5641	13.1234	13.6262	13.4416	13.3029	13.3816	13.0837	13.8066	12.4287	13.5706
D3Z767;Q9D6K7	Ttc33	Tetratricopeptide repeat domain 33 (Fragment);Tetratricopeptide repeat protein 33	9.98408	8.23191	9.25468	9.82792	10.0549	10.698	10.589	10.4131	10.3414	10.3837
D3Z774;Q61188;Q6AXH7	Ezh2	Histone-lysine N-methyltransferase EZH2	9.79026	8.12901	9.05678	9.14416	9.40935	6.67751	9.64205	7.15005	8.86091	7.71051
D3Z780;Q61749	Eif2b4	Translation initiation factor eIF-2B subunit delta;Translation initiation factor eIF2B subunit delta	15.1301	15.2804	14.8631	14.9768	15.1209	15.5352	14.7198	14.7153	14.7053	14.784
D3Z783	Akt1	non-specific serine/threonine protein kinase	#N/A	#N/A	#N/A	#N/A	#N/A	#N/A	#N/A	#N/A	#N/A	#N/A
D3Z793;D3Z7S8;Q80ZM7	Gtf2a2	Transcription initiation factor IIA gamma chain (Fragment);Transcription initiation factor IIA gamma chain (Fragment);Transcription initiation factor IIA subunit 2	12.3296	11.915	13.1438	12.8237	11.8681	12.0776	13.1381	12.0965	12.7803	12.5323
D3Z794;H7BWX9;P61957	Sumo2	Small ubiquitin-like modifier 2;Small ubiquitin-like modifier 2;Small ubiquitin-related modifier 2	13.9954	14.2243	14.0854	13.9963	13.9129	14.0444	14.0922	13.8409	14.0786	13.7768
D3Z7B5	Cip2a	Cell proliferation regulating inhibitor of protein phosphatase 2A	#N/A	#N/A	#N/A	#N/A	#N/A	#N/A	#N/A	#N/A	#N/A	#N/A
D3Z7C0;Q9Z2Q5	Mrpl40	Large ribosomal subunit protein mL40	13.55	13.4471	13.1032	13.4991	13.6751	13.9529	13.088	13.7659	13.1908	13.8411
D3Z7D3;F8WI56;Q8BWT5	Dip2a	Disco interacting protein 2 homolog A;Disco interacting protein 2 homolog A;Disco-interacting protein 2 homolog A	11.0632	10.9561	11.2857	11.0322	10.7265	10.8261	11.2794	10.0943	9.12868	10.5207
D3Z7E5;Q2NL51	Gsk3a	[tau protein] kinase;Glycogen synthase kinase-3 alpha	12.6564	12.8167	13.2077	13.139	12.9955	13.1494	12.9201	13.1442	12.9889	13.0914
D3Z7M9;O35381	Anp32a	Acidic leucine-rich nuclear phosphoprotein 32 family member;Acidic leucine-rich nuclear phosphoprotein 32 family member A	18.5207	17.207	17.7782	17.5592	16.9035	18.2277	18.2556	17.8299	17.2032	17.9451
D3Z7N4;Q8C145	Slc39a6	Zinc transporter ZIP6 (Fragment);Zinc transporter ZIP6	9.69611	#N/A	9.66896	9.1887	9.63645	7.46554	9.38493	#N/A	9.07997	8.75269
D3Z7P3	Gls	Glutaminase kidney isoform, mitochondrial	16.0373	15.5004	16.3297	15.9821	15.9177	15.3666	16.3194	15.6388	15.9857	15.7726
D3Z7V3;F8WIH0;H7BX64;Q3URD3	Slmap	Sarcolemma associated protein;Sarcolemma associated protein (Fragment);Sarcolemma associated protein;Sarcolemmal membrane-associated protein	11.2571	12.3164	11.5155	12.1653	12.6896	9.4015	12.8522	11.7403	12.264	11.5453
D5MCW4;Q9CQ89	Cuta	CutA divalent cation tolerance homolog;Protein CutA	12.7476	12.6476	12.6723	13.2181	13.382	14.3335	12.0213	14.797	13.1137	14.3697
D6RDE8;Q3TCG9;Q9CQT7	Desi1	Desumoylating isopeptidase 1	13.0571	11.1429	13.7871	13.4923	14.3373	12.9693	13.5934	13.8027	13.2757	12.6644
D6RG50	Prkab2	Protein kinase, AMP-activated, beta 2 non-catalytic subunit	#N/A	#N/A	#N/A	#N/A	#N/A	#N/A	#N/A	#N/A	#N/A	#N/A
D6RG69;F6WM75;Q9D162	Ccdc167	Coiled-coil domain-containing protein 167;Coiled-coil domain-containing protein 167 (Fragment);Coiled-coil domain-containing protein 167	11.0132	11.3025	10.7168	10.7861	11.4438	11.0167	9.72845	11.026	10.1868	11.1305
D6RG95;E9Q5K9	Ythdc1	YTH domain-containing family protein;YTH domain-containing protein 1	8.79371	9.00039	10.7658	9.63988	9.06742	10.3539	9.57791	10.1411	10.0482	9.82126
D6RHN2;P17563;Q63836	Selenbp1;Selenbp1;Selenbp2	Methanethiol oxidase;Methanethiol oxidase;Selenium-binding protein 2	10.9013	10.154	11.4923	10.8567	11.4447	11.0286	11.1807	11.4958	11.6414	11.6613
D6RIK7;P51943	Ccna2	Cyclin A2;Cyclin-A2	13.5158	12.988	13.4805	13.0387	13.0292	12.9471	13.2127	12.6219	13.2854	12.5734
D6RIN4	Dynll2	Dynein light chain	#N/A	#N/A	#N/A	#N/A	#N/A	#N/A	#N/A	#N/A	#N/A	#N/A
D9J2V6;P41778	Pbx1	Pre B cell leukemia homeobox 1;Pre-B-cell leukemia transcription factor 1	12.7143	12.5496	12.5465	12.6144	12.5831	12.4119	12.4515	12.1274	12.327	12.3963
E0CX39;E0CZ04;Q923B0	Ggact	Gamma-glutamylaminecyclotransferase (Fragment);Gamma-glutamylaminecyclotransferase (Fragment);Gamma-glutamylaminecyclotransferase	8.90059	12.4618	11.3367	11.452	12.0104	13.0825	12.285	12.7909	12.3779	11.9103
E0CX53;E9Q6Q8;Q8BYJ6	Tbc1d4	TBC1 domain family, member 4;TBC1 domain family, member 4;TBC1 domain family member 4	#N/A	#N/A	#N/A	#N/A	#N/A	#N/A	#N/A	#N/A	#N/A	#N/A
E0CXA9;Q6PEB6	Mob4	MOB-like protein phocein	#N/A	#N/A	#N/A	#N/A	#N/A	#N/A	#N/A	#N/A	#N/A	#N/A
E0CXC7;Q8CIF6	Sidt2	SID1 transmembrane family, member 2 (Fragment);SID1 transmembrane family member 2	12.1785	12.9049	12.8368	13.0254	12.1733	12.4774	12.1978	12.6357	11.7946	12.4268
E0CXE7;Q5SUQ9	Ctc1	CST complex subunit CTC1	14.2255	14.378	13.8009	13.975	14.1866	13.2607	14.6022	14.0926	13.8412	13.861
E0CXK0	Impdh1	Inosine monophosphate dehydrogenase 1 (Fragment)	#N/A	#N/A	#N/A	#N/A	#N/A	#N/A	#N/A	#N/A	#N/A	#N/A
E0CXM9;Q9DB43	Zfpl1	Zinc finger protein-like 1 (Fragment);Zinc finger protein-like 1	#N/A	#N/A	#N/A	#N/A	#N/A	#N/A	#N/A	#N/A	#N/A	#N/A
E0CXS2;E0CXS9;E0CXU1;E0CY14;F6TS96;F8WIE2;J3KMT7;Q08122;Q3TY99	Tle3	Transducin-like enhancer of split 3;Transducin-like enhancer of split 3;Transducin-like enhancer of split 3;Transducin-like enhancer of split 3;Transducin-like enhancer of split 3 (Fragment);Transducin-like enhancer of split 3;Transducin-like enhancer of split 3;Transducin-like enhancer protein 3;Transducin-like enhancer of split 3	13.0927	13.3017	13.5375	13.5271	13.6065	13.6989	13.5315	13.1787	13.5068	13.3145
E0CXS4;G3XA20	Grip2	Glutamate receptor interacting protein 2	#N/A	#N/A	#N/A	#N/A	#N/A	#N/A	#N/A	#N/A	#N/A	#N/A
E0CXV5;E0CY64;O70422	Gtf2h4	General transcription factor IIH subunit 4 (Fragment);General transcription factor IIH subunit 4;General transcription factor IIH subunit 4	10.9809	11.7267	10.3901	9.38847	10.8237	11.3683	10.9987	9.43809	10.5669	10.3441
E0CY07;Q9CR64	Tmem167;Tmem167a	Protein kish;Protein kish-A	13.5703	14.2947	13.0658	13.5636	14.1236	12.5437	12.7414	12.8706	13.0046	13.7442
E0CY18;Q91X58	Zfand2b	Zinc finger, AN1 type domain 2B (Fragment);AN1-type zinc finger protein 2B	11.074	12.1766	12.006	12.1726	11.4857	11.8458	11.6689	11.809	11.769	12.0773
E0CY45;E0CZC6;E9PUK7;F6TRA6;F8WHN7;Q08775	Runx2	Runt-related transcription factor;Runt related transcription factor 2;Runt-related transcription factor;Runt related transcription factor 2 (Fragment);Runt-related transcription factor;Runt-related transcription factor 2	#N/A	#N/A	#N/A	#N/A	#N/A	#N/A	#N/A	#N/A	#N/A	#N/A
E0CYA3;P54754	Ephb3	Ephrin type-B receptor 3	11.8181	12.0571	11.1966	12.261	11.7181	12.3236	10.5047	12.3807	11.4738	12.4516
E0CYB9;Q6PCP5	Mff	Mitochondrial fission factor	#N/A	#N/A	#N/A	#N/A	#N/A	#N/A	#N/A	#N/A	#N/A	#N/A
E0CYE2	Impdh1	Inosine-5'-monophosphate dehydrogenase	#N/A	#N/A	#N/A	#N/A	#N/A	#N/A	#N/A	#N/A	#N/A	#N/A
E0CYH0;Q9ER69	Wtap	Pre-mRNA-splicing regulator WTAP	13.2093	13.5453	12.9669	13.2859	12.7224	13.279	12.9041	13.0444	12.9544	12.9072
E0CYH7;E0CYM1;Q6P6L0	Filip1l	Filamin A interacting protein 1-like;Filamin A interacting protein 1-like;Filamin A-interacting protein 1-like	14.3456	13.8852	14.3388	14.0204	14.2452	13.8832	14.1971	14.0753	14.3378	13.882
E0CYQ0	Kctd17	Potassium channel tetramerisation domain containing 17	12.2111	12.3501	12.0879	12.681	12.3944	12.7539	12.1884	11.9886	12.1092	12.5858
E0CYQ2;Q9CQ48	Nudcd2	NudC domain containing 2;NudC domain-containing protein 2	15.9916	15.8677	16.1136	15.7566	16.0139	15.6809	16.079	15.5778	16.0363	15.6161
E0CYV0;E9PWE0;F7D432;P23506	Pcmt1	Protein-L-isoaspartate O-methyltransferase;Protein-L-isoaspartate O-methyltransferase;Protein-L-isoaspartate O-methyltransferase;Protein-L-isoaspartate(D-aspartate) O-methyltransferase	14.8825	14.7983	14.8815	14.8957	15.3067	15.3274	15.2227	15.561	15.1596	15.4689
E0CYV9	#N/A	Uncharacterized protein C4orf54 homolog	13.821	13.0783	13.29	13.5106	13.5516	12.5896	13.1121	13.0637	13.5056	12.7172
E0CYX9;Q3TC33	Ccdc127	Coiled-coil domain containing 127 (Fragment);Coiled-coil domain-containing protein 127	13.2884	12.4705	13.2292	12.5899	12.1309	12.4581	13.2907	12.8983	12.8349	12.8244
E0CZ22	Mroh1	Maestro heat-like repeat family member 1	12.7462	13.2747	13.0255	13.4736	13.2072	13.3133	13.0011	13.6583	13.3036	13.4816
E0CZ72;P28740	Kif2a	Kinesin-like protein;Kinesin-like protein KIF2A	15.3891	15.5919	15.0855	14.618	15.2159	15.013	15.072	14.4884	15.0013	14.7711
E0CZ78;E9Q6P2;G3X8U7;P48453	Ppp3cb	Serine/threonine-protein phosphatase;Serine/threonine-protein phosphatase;Serine/threonine-protein phosphatase;Serine/threonine-protein phosphatase 2B catalytic subunit beta isoform	12.5673	12.0646	12.6211	12.4601	12.6408	12.2228	12.6081	12.6741	12.6037	13.0165
E0CZE0;Q8VBW6	Nae1	NEDD8-activating enzyme E1 regulatory subunit	15.1951	14.9047	15.1337	15.0449	15.1195	15.0096	15.2098	15.1354	15.1769	14.9724
E0CZG8;Q9DB40	Med27	Mediator of RNA polymerase II transcription subunit 27	12.3373	12.7269	12.767	12.3946	12.2737	#N/A	12.4931	12.6373	12.2757	12.6719
E1U8D0	Mtcl2	Microtubule cross-linking factor 2	14.1036	14.2738	14.0555	13.917	14.2401	13.7493	13.861	13.4443	14.1429	13.612
E2JF22;E9PUQ9;F7AC58	Piezo1	Piezo-type mechanosensitive ion channel component 1;Piezo-type mechanosensitive ion channel component;Piezo-type mechanosensitive ion channel component	12.5279	12.3694	12.5938	12.3354	12.5599	12.625	12.0923	12.2469	12.3707	12.8299
E3UVT8;H6WZ45	Slc4a7	Anion exchange protein	#N/A	#N/A	#N/A	#N/A	#N/A	#N/A	#N/A	#N/A	#N/A	#N/A
E9PU93;Q91X20	Ash2l	ASH2 like histone lysine methyltransferase complex subunit;Set1/Ash2 histone methyltransferase complex subunit ASH2	13.0532	12.5416	12.5189	11.0126	12.5015	12.4265	12.3472	11.6052	12.6775	11.5921
E9PU96;Q571H0	Urb1	URB1 ribosome biogenesis 1 homolog (S. cerevisiae);Nucleolar pre-ribosomal-associated protein 1	11.2709	11.5415	11.169	11.1761	11.2962	10.5819	11.5262	10.8357	11.3052	10.5582
E9PUA2;Q5BLK4	Tut7	RNA uridylyltransferase;Terminal uridylyltransferase 7	#N/A	#N/A	#N/A	#N/A	#N/A	#N/A	#N/A	#N/A	#N/A	#N/A
E9PUA5;Q9QWT9	Kifc5b;Kifc1	Kinesin-like protein;Kinesin-like protein KIFC1	13.0509	12.0388	13.063	12.5867	12.6942	11.8851	13.0883	11.7027	13.1937	11.6068
E9PUA7	Tpd52	Tumor protein D52	#N/A	#N/A	14.9757	14.8649	15.3404	#N/A	15.0367	14.6879	13.5315	15.0432
E9PUB7;Q2YDW2	Msto1	Protein misato homolog 1	13.888	13.8687	13.4257	14.0316	13.3813	14.1362	14.0076	13.7685	13.4438	13.7077
E9PUD2	Dnm1l	Dynamin-1-like protein	16.8602	15.6538	16.7388	15.8907	16.4966	16.4171	16.3387	16.4809	16.8742	16.504
E9PUE1;Q8BSI6	R3hcc1	R3H and coiled-coil domain-containing protein 1	11.7419	9.95463	12.4774	12.5776	13.2103	11.7241	12.8207	12.6583	13.3221	13.292
E9PUF7;Q61210	Arhgef1	Rho guanine nucleotide exchange factor (GEF) 1;Rho guanine nucleotide exchange factor 1	14.7734	14.6058	14.3294	14.4544	14.3028	14.4063	14.2881	14.4366	14.2078	14.4119
E9PUI7;E9QK36;Q3U3T8	Wdr62	WD repeat domain 62;WD repeat domain 62;WD repeat-containing protein 62	11.7404	11.4141	11.8758	11.9073	11.376	11.6133	12.0603	11.4026	11.379	10.9748
E9PUP9;E9PUQ0;E9PUQ2;E9PUQ4;O09127;Q60629;Q6PFV6	Epha5;Epha5;Epha5;Epha5;Epha8;Epha5;Epha5	receptor protein-tyrosine kinase;receptor protein-tyrosine kinase;receptor protein-tyrosine kinase;receptor protein-tyrosine kinase;Ephrin type-A receptor 8;Ephrin type-A receptor 5;receptor protein-tyrosine kinase	#N/A	#N/A	#N/A	#N/A	#N/A	#N/A	#N/A	#N/A	#N/A	#N/A
E9PUQ7;Q8BNV1	Trmt2a	tRNA (uracil(54)-C(5))-methyltransferase;tRNA (uracil-5-)-methyltransferase homolog A	14.1894	14.4535	13.9184	14.115	14.4327	14.4691	14.4802	14.6142	14.3079	14.7592
E9PUR0;E9Q1M6	Ankhd1	Ankyrin repeat and KH domain containing 1	#N/A	#N/A	#N/A	#N/A	#N/A	#N/A	#N/A	#N/A	#N/A	#N/A
E9PUY1;O35680	Mrps12	Mitochondrial ribosomal protein S12 (Fragment);Small ribosomal subunit protein uS12m	12.4419	12.8915	11.8133	10.7344	12.2114	9.49556	11.028	11.6638	12.3309	12.0445
E9PV12;G3X914;Q9D5V5	Cul5	Cullin-5	14.8733	14.5532	15.3357	14.7597	14.9878	14.0559	14.75	14.3314	14.6839	14.4873
E9PV22;Q505F5	Lrrc47	Leucine rich repeat containing 47;Leucine-rich repeat-containing protein 47	15.0856	15.4773	14.7986	15.0199	15.0068	15.1543	15.0761	15.1112	15.0356	15.1878
E9PV41	Diaph1	Diaphanous related formin 1	16.1839	16.5506	16.2176	15.9092	15.9341	15.8174	15.7473	15.3149	15.7621	15.37
E9PV44;O35143	Atp5if1	ATPase inhibitor, mitochondrial;ATPase inhibitor, mitochondrial	15.0829	15.4729	15.3302	15.35	15.1717	15.6079	15.2796	15.2462	15.0521	14.9758
E9PV58	Tnpo2	Transportin 2 (importin 3, karyopherin beta 2b)	#N/A	#N/A	#N/A	#N/A	#N/A	#N/A	#N/A	#N/A	#N/A	#N/A
E9PV68;E9Q199;E9Q1I2;Q8BGW5;Q8R2Y9	Nabp2;Nabp2;Nabp2;Nabp1;Nabp2	Nucleic acid binding protein 2 (Fragment);Nucleic acid binding protein 2;Nucleic acid binding protein 2 (Fragment);SOSS complex subunit B2;SOSS complex subunit B1	13.1993	13.816	13.7243	12.7337	13.7944	13.4697	14.0245	13.4844	13.9991	13.3853
E9PVA2;Q9DB85	Rrp8	Ribosomal RNA-processing protein 8	11.4175	10.2402	11.3028	11.1118	11.4753	11.0742	11.3143	11.114	11.214	11.2426
E9PVA6	Git2	GIT ArfGAP 2	#N/A	#N/A	#N/A	#N/A	#N/A	#N/A	#N/A	#N/A	#N/A	#N/A
E9PVA8	Gcn1	Stalled ribosome sensor GCN1	15.6351	15.8933	15.6323	15.8002	15.7409	16.0501	15.6762	15.9349	15.7834	15.8645
E9PVB6;P53668	Limk1	LIM domain kinase 1	11.4439	10.2651	12.0371	11.7916	10.7301	10.9568	11.0531	11.6468	10.3406	11.1114
E9PVC5	Eif4g1	Eukaryotic translation initiation factor 4, gamma 1	#N/A	#N/A	#N/A	#N/A	#N/A	#N/A	#N/A	#N/A	#N/A	#N/A
E9PVC7;O35495	Cdk14	Cyclin-dependent kinase 14	10.9489	11.1246	11.1185	10.3742	10.7338	10.7794	10.9953	10.2404	11.167	10.5987
E9PVK4;Q0HA38	Ttc21b	Tetratricopeptide repeat domain 21B;Tetratricopeptide repeat protein 21B	9.66311	10.7632	10.2645	9.88243	9.9484	10.7248	10.2082	9.49	9.76088	10.3561
E9PVN6	S2bpcox16	Cytochrome c oxidase assembly protein COX16 homolog, mitochondrial	#N/A	#N/A	#N/A	#N/A	#N/A	#N/A	#N/A	#N/A	#N/A	#N/A
E9PVU0;E9Q174;E9Q175;Q64331;V9GX76;V9GXM4	Myo6	Unconventional myosin-VI	11.9345	12.6649	12.1594	12.4958	11.9919	12.4606	11.3329	12.1282	11.9047	12.3795
E9PVX6	Mki67	Proliferation marker protein Ki-67	13.1402	13.688	10.6338	12.1248	13.1109	10.4947	10.5784	9.90405	10.6576	11.1429
E9PVZ8;E9QAH1	Golgb1	Golgi autoantigen, golgin subfamily b, macrogolgin 1;Golgi autoantigen, golgin subfamily b, macrogolgin 1	14.8864	14.852	14.888	14.7634	14.7357	14.6224	14.7962	14.3905	14.7874	14.4365
E9PW20;Q9CY57	Chtop	Chromatin target of PRMT1;Chromatin target of PRMT1 protein	14.8516	14.8285	14.0852	14.3059	14.6062	14.4012	14.1988	14.1114	14.1476	14.289
E9PW61;K7N652;L7N2E5;Q80Z08	Vmn2r50;Vmn2r50;Vmn2r39;Vmn2r43	Vomeronasal 2, receptor 50;Vomeronasal 2, receptor 50;Vomeronasal 2, receptor 39;EC2-V2R pheromone receptor protein	#N/A	#N/A	#N/A	#N/A	#N/A	#N/A	#N/A	#N/A	#N/A	#N/A
E9PWB2;E9Q4G7;Q8BK63	Csnk1a1	non-specific serine/threonine protein kinase;non-specific serine/threonine protein kinase;Casein kinase I isoform alpha	#N/A	#N/A	#N/A	#N/A	#N/A	#N/A	#N/A	#N/A	#N/A	#N/A
E9PWC8;E9PZR3;Q61183	Papola	Poly(A) polymerase;Poly(A) polymerase;Poly(A) polymerase alpha	#N/A	#N/A	#N/A	#N/A	#N/A	#N/A	#N/A	#N/A	#N/A	#N/A
E9PWD9;Q8BKF1	Polrmt	DNA-directed RNA polymerase;DNA-directed RNA polymerase, mitochondrial	13.1982	13.1206	13.1892	12.8597	13.0362	12.6201	13.2866	12.8609	13.0412	12.9869
E9PWE8	Dpysl3	Dihydropyrimidinase-like 3	17.5312	17.7663	17.8224	17.9055	17.6417	17.6242	17.8473	17.8128	17.8317	17.8584
E9PWE9;P48025	Syk	Tyrosine-protein kinase;Tyrosine-protein kinase SYK	5.87615	#N/A	6.9708	9.9562	#N/A	8.59183	7.0013	8.72319	7.95628	9.27684
E9PWG4;P05977	Myl1	Myosin light chain 1/3, skeletal muscle isoform;Myosin light chain 1/3, skeletal muscle isoform	#N/A	#N/A	#N/A	#N/A	#N/A	#N/A	#N/A	#N/A	#N/A	#N/A
E9PWG6	Ncapg	Non-SMC condensin I complex, subunit G	15.61	15.5319	15.3514	15.189	15.5329	15.3302	15.3093	15.4045	15.4718	15.4825
E9PWH3;E9QPX0;Q3TDW6;Q3TIZ5;Q9DBR4	Apbb2	Amyloid beta (A4) precursor protein-binding, family B, member 2;Amyloid beta (A4) precursor protein-binding, family B, member 2;Amyloid beta (A4) precursor protein-binding, family B, member 2;Amyloid beta (A4) precursor protein-binding, family B, member 2;Amyloid beta precursor protein binding family B member 2	12.0728	11.8491	12.3161	12.4325	12.2842	11.4893	12.3899	12.3655	12.1283	12.4574
E9PWI3;G3UW40	Mcc	Mutated in colorectal cancers	12.8963	14.2114	12.882	13.9156	13.6745	13.6676	13.4397	13.5845	13.0785	13.7911
E9PWI6;Q8CHG3	Gcc2	GRIP and coiled-coil domain containing 2;GRIP and coiled-coil domain-containing protein 2	#N/A	#N/A	#N/A	#N/A	#N/A	#N/A	#N/A	#N/A	#N/A	#N/A
E9PWN0;Q99PI5	Lpin2	phosphatidate phosphatase;Phosphatidate phosphatase LPIN2	10.5676	#N/A	10.8784	10.7587	10.7884	10.138	10.702	10.4071	10.7089	10.826
E9PWQ3	Col6a3	Collagen, type VI, alpha 3	#N/A	#N/A	#N/A	#N/A	#N/A	#N/A	#N/A	#N/A	#N/A	#N/A
E9PWS4	AU018091	Expressed sequence AU018091	12.1209	11.9111	11.8306	12.175	12.1128	12.3608	11.9365	12.2767	11.7626	12.2895
E9PWW9	Rsf1	Remodeling and spacing factor 1	10.7039	10.3662	10.8147	10.4833	10.5764	10.356	11.0056	10.2889	10.7771	10.1172
E9PX10;Q8BML3;Q9D8C3	Alg13;Glt28d2;Alg13	N-acetylglucosaminyldiphosphodolichol N-acetylglucosaminyltransferase;N-acetylglucosaminyldiphosphodolichol N-acetylglucosaminyltransferase;Putative bifunctional UDP-N-acetylglucosamine transferase and deubiquitinase ALG13	15.3891	15.0745	15.3488	15.6049	15.2393	#N/A	#N/A	16.1261	15.9329	#N/A
E9PX23;F8WHY8;Q8K4B0	Mta1	Metastasis associated 1;Metastasis associated 1;Metastasis-associated protein MTA1	14.0619	14.1082	13.8914	13.743	14.1128	13.7007	13.6855	13.449	13.8188	13.7831
E9PX24;Q3UN90	Lyrm9	LYR motif-containing protein 9 (Fragment);LYR motif-containing protein 9	8.61766	10.4373	8.98969	9.09338	9.61549	10.0058	9.73786	9.31397	9.56954	8.64189
E9PX30;Q8BPM2	Map4k5	Mitogen-activated protein kinase kinase kinase kinase 5	15.5983	15.8188	15.7563	15.1464	15.4103	15.4462	15.5482	14.9906	15.0866	15.3899
E9PX53;E9QPR5;Q8K2V1	Ppp4r1	Protein phosphatase 4, regulatory subunit 1;Protein phosphatase 4, regulatory subunit 1;Serine/threonine-protein phosphatase 4 regulatory subunit 1	14.4475	14.6737	14.5421	14.3374	14.6912	14.8938	14.3444	15.0559	14.3299	14.8663
E9PX68;E9Q585	Slc4a1ap	Solute carrier family 4 (anion exchanger), member 1, adaptor protein;Solute carrier family 4 (anion exchanger), member 1, adaptor protein	#N/A	#N/A	#N/A	#N/A	#N/A	#N/A	#N/A	#N/A	#N/A	#N/A
E9PX91;F7C386;Q8BSF4	Pisd	Phosphatidylserine decarboxylase proenzyme, mitochondrial;Phosphatidylserine decarboxylase (Fragment);Phosphatidylserine decarboxylase proenzyme, mitochondrial	12.0314	11.8395	12.4322	12.7411	12.0936	11.1081	11.9915	12.2073	12.573	12.5502
E9PX94	Cc2d1a	Coiled-coil and C2 domain containing 1A	12.9332	12.9735	13.3567	11.7176	13.764	12.199	13.1196	#N/A	13.8576	12.1867
E9PXB9;Q9CQ85;Z4YN86	Timm22	Translocase of inner mitochondrial membrane 22;Mitochondrial import inner membrane translocase subunit Tim22;Translocase of inner mitochondrial membrane 22 (Fragment)	12.6271	12.4114	12.8276	12.7461	12.6055	12.7235	13.4322	12.3464	13.2982	13.1444
E9PXC2;F6PWU6;F8WI12;Q64705	Usf2	Upstream transcription factor 2;Upstream transcription factor 2 (Fragment);Upstream transcription factor 2;Upstream stimulatory factor 2	15.4048	15.8403	14.9533	13.5498	14.6268	15.0962	15.0508	14.984	16.2024	13.2799
E9PXK7;Q9Z210	Pex11b	Peroxisomal biogenesis factor 11 beta;Peroxisomal membrane protein 11B	11.9881	12.8688	12.3617	11.9731	12.8738	11.9226	12.1296	11.9589	12.1007	12.3769
E9PXP7;Q8BZ60	Ston2	Stonin-2	12.8824	12.6009	12.7766	13.3431	12.9018	13.2868	12.7273	13.6127	12.9204	13.5016
E9PXU2;Q9Z0F8	Adam17	A disintegrin and metallopeptidase domain 17;Disintegrin and metalloproteinase domain-containing protein 17	11.0259	11.5394	10.56	10.3719	10.6396	11.065	9.83264	9.79566	10.3219	10.571
E9PXY8;F8VPX1	Usp7	Ubiquitin carboxyl-terminal hydrolase 7	#N/A	#N/A	14.6395	14.319	#N/A	16.037	#N/A	#N/A	15.1291	#N/A
E9PY28;F6WBW4;P58544	Btbd2;Btbd2;Btbd1	BTB (POZ) domain containing 2;BTB (POZ) domain containing 2 (Fragment);BTB/POZ domain-containing protein 1	10.3899	9.58559	10.7031	10.0268	10.1613	#N/A	10.1577	10.3557	10.9154	8.84113
E9PY48;Q8BSP2	Ncaph2	Condensin-2 complex subunit H2	11.6727	11.8265	12.0344	11.9123	11.6884	11.8756	11.6224	11.1674	11.7132	11.5328
E9PY53;P43252	Ptgir	Prostaglandin I receptor (IP);Prostacyclin receptor	7.66992	#N/A	9.50319	8.74703	8.94397	9.12323	9.78866	8.46881	9.81435	8.22341
E9PY61	Gpr179	G-protein coupled receptor 179	15.1069	14.6621	13.1354	14.0567	14.9768	12.7614	12.739	12.2622	13.1588	13.223
E9PY90;H3BJS0;H3BKH2	Mia2	MIA SH3 domain ER export factor 2	#N/A	#N/A	#N/A	#N/A	#N/A	#N/A	#N/A	#N/A	#N/A	#N/A
E9PYE2;Q8BSA9	Tyw3	tRNA wybutosine-synthesizing protein 3 homolog	9.95163	11.1159	11.7747	11.7984	9.7594	10.9837	10.0211	9.83082	11.0476	11.2801
E9PYG6	Rasa1	RAS p21 protein activator 1	15.7448	15.1926	15.6815	15.4089	15.7981	15.0853	15.7154	15.36	15.7288	15.2096
E9PYH2;Q91V12	Acot7	Acyl-CoA thioesterase 7;Cytosolic acyl coenzyme A thioester hydrolase	17.0756	17.278	17.1557	17.3878	17.0163	17.5808	17.1588	17.7762	17.1881	17.5295
E9PYH6	Setd1a	Histone-lysine N-methyltransferase SETD1A	#N/A	#N/A	#N/A	#N/A	#N/A	#N/A	#N/A	#N/A	#N/A	#N/A
E9PYK3	Parp4	Protein mono-ADP-ribosyltransferase PARP4	12.3034	12.0788	12.4375	12.3769	12.3255	12.0127	11.9278	12.3472	12.4489	12.5486
E9PYL4;F6SUM2;O70496	Clcn7	Chloride channel protein;Chloride channel protein;H(+)/Cl(-) exchange transporter 7	13.0071	13.4052	13.1246	13.6296	13.0539	13.3048	13.0798	13.0838	12.8477	13.1843
E9PYN1;Q8R5M8	Cadm1	Cell adhesion molecule 1	8.88328	#N/A	8.25033	9.33981	8.60371	6.42889	7.96206	8.61494	7.86568	8.84804
E9PYT3;Q91YH5	Atl3	Atlastin GTPase 3;Atlastin-3	14.8318	14.8881	14.5543	14.2188	14.6248	13.9521	13.878	14.6093	14.2115	14.7091
E9PZ00;Q8BFQ1	Psap	Prosaposin	18.6385	19.8146	19.227	19.1191	19.013	20.0404	18.7121	19.9549	18.5683	20.0894
E9PZ21	Rbms1	RNA binding motif, single stranded interacting protein 1	15.3274	14.8398	15.01	14.8513	15.1416	13.802	15.425	14.6617	15.2806	14.6328
E9PZ73;F6QIG2;F6TBI7;F6ZIM6;F7B3M8;P30051;Q3UFP5;Q3USK5;Q6PAQ8	Tead1	TEA domain family member 1;TEA domain family member 1;TEA domain family member 1;TEA domain family member 1;TEA domain family member 1;Transcriptional enhancer factor TEF-1;TEA domain family member 1;TEA domain family member 1;TEA domain family member 1	#N/A	#N/A	#N/A	#N/A	#N/A	#N/A	#N/A	#N/A	#N/A	#N/A
E9PZ88	Man2c1	alpha-mannosidase	#N/A	#N/A	#N/A	#N/A	#N/A	#N/A	#N/A	#N/A	#N/A	#N/A
E9PZD2	Micall2	MICAL-like 2	#N/A	#N/A	#N/A	#N/A	#N/A	#N/A	#N/A	#N/A	#N/A	#N/A
E9PZD8;G3X8Q5;G3X9T8;Q61147	Cp	Ceruloplasmin	10.8408	11.0858	11.0009	10.8358	10.656	11.0748	10.4088	11.5081	10.6913	11.3254
E9PZF0	Nme1nme2	Nucleoside diphosphate kinase	#N/A	#N/A	#N/A	#N/A	#N/A	#N/A	#N/A	#N/A	#N/A	#N/A
E9PZI9;E9QMY1;O54901;Q05D16;Q80VX2	Cd200	CD200 molecule;CD200 molecule;OX-2 membrane glycoprotein;CD200 molecule;CD200 antigen	11.261	#N/A	10.3755	#N/A	10.9341	#N/A	10.3585	#N/A	10.4918	8.10383
E9PZJ8	Ascc3	Activating signal cointegrator 1 complex subunit 3	13.5301	14.1362	13.8505	14.0493	13.8094	14.38	13.7215	14.5659	13.8884	14.4009
E9PZK7;Q8BXL7	Arfrp1	ADP-ribosylation factor related protein 1;ADP-ribosylation factor-related protein 1	12.592	12.5427	12.268	12.381	12.4616	12.4207	12.7075	12.6094	12.6252	12.3708
E9PZM7	Scaf11	SR-related CTD-associated factor 11	#N/A	#N/A	#N/A	#N/A	#N/A	#N/A	#N/A	#N/A	#N/A	#N/A
E9PZS8;Q61387	Cox7a2l	Cytochrome c oxidase subunit 7A2 like;Cytochrome c oxidase subunit 7A-related protein, mitochondrial	13.7322	13.7804	13.927	13.9864	13.7135	13.9484	13.8428	13.8651	13.7379	13.6631
E9PZW0;E9Q557	Dsp	Desmoplakin	14.8162	14.8693	15.1173	14.854	14.7503	14.8829	14.8213	14.8835	14.8878	14.8429
E9Q0A7	Oxr1	Oxidation resistance protein 1	14.841	14.8401	14.4973	14.6643	14.5131	14.0036	13.5696	14.5809	14.4422	14.3967
E9Q0C1	Sh3kbp1	SH3-domain kinase binding protein 1	11.0588	8.82047	12.4059	12.0263	11.9572	11.8539	11.74	11.2119	11.5932	11.775
E9Q0F0	Krt78	Keratin 78	12.5761	12.7343	13.0336	13.6693	13.8262	12.2304	14.1687	13.1788	14.0096	12.1277
E9Q0J5;F8WGN6;Q9QXL2	Kif21a	Kinesin family member 21A;Kinesin family member 21A;Kinesin-like protein KIF21A	#N/A	12.9133	12.9322	8.89993	12.5012	12.0743	12.8234	12.4009	12.8676	9.81685
E9Q0N0;Q9Z0R4	Itsn1	Intersectin 1 (SH3 domain protein 1A);Intersectin-1	#N/A	#N/A	#N/A	#N/A	#N/A	#N/A	#N/A	#N/A	#N/A	#N/A
E9Q0T0;G5E8W7;O35448	Ppt2	Palmitoyl-protein thioesterase 2 (Fragment);Palmitoyl-protein thioesterase 2 (Fragment);Lysosomal thioesterase PPT2	12.6429	12.7767	13.4244	12.2088	12.8685	12.7353	12.9142	12.6858	12.8957	12.9493
E9Q0Y4	Sipa1	Signal-induced proliferation associated gene 1	#N/A	#N/A	#N/A	#N/A	#N/A	#N/A	#N/A	#N/A	#N/A	#N/A
E9Q0Z7;E9Q265;Q8R0F3	Sumf1	Sulfatase modifying factor 1;Sulfatase modifying factor 1;Formylglycine-generating enzyme	13.5311	12.8476	12.8751	13.4654	13.2255	13.4229	13.1314	13.3679	13.2437	13.2144
E9Q137	Tex264	Testis-expressed protein 264 homolog	14.3901	14.8132	13.3431	13.7099	14.5045	13.1607	12.7026	12.6713	13.3049	13.4914
E9Q186;Q9CTH6	Fcf1	FCF1 rRNA processing protein;rRNA-processing protein FCF1 homolog	12.171	12.5285	11.364	11.6643	12.2678	12.1134	11.9853	11.1053	12.2402	11.5247
E9Q1D5;Q62219	Tgfb1i1	Transforming growth factor beta-1-induced transcript 1 protein	13.453	13.1604	13.2138	13.3079	13.3995	13.498	13.354	13.684	13.5519	13.7857
E9Q1G8	Septin7	Septin	17.9965	18.1943	18.146	18.0226	18.0685	17.8164	18.0973	17.7897	17.9897	17.867
E9Q1L5;Q8BUH8	Senp7	SUMO1/sentrin specific peptidase 7;Sentrin-specific protease 7	8.65608	8.41163	8.13097	8.16013	8.08774	#N/A	8.81246	#N/A	7.66193	7.39816
E9Q1P8	Irf2bp2	Interferon regulatory factor 2-binding protein 2	14.0462	14.1415	14.0912	13.9417	14.0645	14.019	14.0107	14.1398	14.2111	13.8018
E9Q1S3;Q01405	Sec23a	Protein transport protein SEC23;Protein transport protein Sec23A	15.7034	15.6404	15.7047	15.7688	15.5364	15.8207	15.6701	15.7125	15.7179	15.7314
E9Q1U6	Ctif	CBP80/20-dependent translation initiation factor	11.3752	11.8319	11.6228	11.8236	11.2425	12.0414	11.9264	11.9258	11.4543	11.1107
E9Q1W7	Tbck	TBC1 domain containing kinase	14.5117	15.1396	14.1727	15.4876	14.8176	15.1088	#N/A	14.8187	15.1881	15.0946
E9Q1Y3;E9Q414	Apob	Apolipoprotein B (Fragment);Apolipoprotein B-100	13.0031	13.6187	13.5183	13.8409	13.1574	13.2188	13.6844	14.2299	13.2791	13.4082
E9Q236;E9Q467	Abcc4	ATP-binding cassette sub-family C member 4;ATP-binding cassette, sub-family C (CFTR/MRP), member 4	13.3972	12.9681	13.1275	13.4409	13.5261	13.4076	13.4259	13.3278	13.4319	13.1622
E9Q284;Q5SU73	Coil	Coilin	8.69161	10.5067	9.45311	9.99971	9.9127	10.6602	9.06366	10.8943	9.66064	10.701
E9Q2A6;Q3UDE9;Q9QVP9	Ptk2b	non-specific protein-tyrosine kinase;non-specific protein-tyrosine kinase;Protein-tyrosine kinase 2-beta	#N/A	#N/A	#N/A	#N/A	#N/A	#N/A	#N/A	#N/A	#N/A	#N/A
E9Q2E4	Hectd4	HECT domain E3 ubiquitin protein ligase 4	#N/A	11.8512	12.8089	12.3982	12.6346	11.7861	13.3354	12.7933	11.85	12.1917
E9Q2S9;Q9CR29	Ccdc43	Coiled-coil domain-containing protein 43	12.6697	13.0243	12.7362	12.8587	12.6322	12.1092	12.7239	12.2261	12.6734	11.7609
E9Q2Y3;O88522;Q7TSS3;Q8VC91	Ikbkg	NF-kappa-B essential modulator	14.0153	13.7809	14.0978	13.8758	13.9805	14.1496	14.4086	14.1672	14.3248	14.1473
E9Q317;O55128	Sap18b;Sap18	Histone deacetylase complex subunit SAP18	#N/A	#N/A	#N/A	#N/A	#N/A	#N/A	#N/A	#N/A	#N/A	#N/A
E9Q368	Tarbp1	TAR RNA binding protein 1	8.93554	9.42422	10.3475	10.3551	9.95587	9.71142	10.152	10.4511	10.2026	10.4508
E9Q3E2;Q8CC35	Synpo	Synaptopodin	11.1225	12.9864	12.2665	13.173	12.0947	13.2396	12.4472	13.2063	12.0679	12.8949
E9Q3F7;H3BJQ1;Q7TN75	Peg10	Paternally expressed 10;Paternally expressed 10;Retrotransposon-derived protein PEG10	11.1032	8.78777	11.2039	9.56548	10.8068	10.147	11.5001	8.94699	11.4568	9.82582
E9Q3G8	Nup153	Nucleoporin 153	18.2795	18.7193	18.42	18.5187	18.4268	18.2344	18.3712	18.1331	18.1706	18.3614
E9Q3Q6;E9Q4G8;Q61490	Alcam	CD166 antigen	11.5178	10.3081	10.8106	11.3662	11.0147	#N/A	11.6692	7.87959	10.5841	9.14103
E9Q3U7;E9Q5H8;G3UWC6	Cox16	Cytochrome c oxidase assembly protein COX16 homolog, mitochondrial;Cytochrome c oxidase assembly protein COX16 homolog, mitochondrial;Cytochrome c oxidase assembly protein COX16 homolog, mitochondrial	#N/A	#N/A	#N/A	#N/A	#N/A	#N/A	#N/A	#N/A	#N/A	#N/A
E9Q3X0	Mvp	Major vault protein	#N/A	#N/A	#N/A	#N/A	#N/A	#N/A	#N/A	#N/A	#N/A	#N/A
E9Q3X4;P59438	Hps5	Hermansky-Pudlak syndrome 5 protein homolog;BLOC-2 complex member HPS5	10.7031	8.90215	9.46032	10.5734	11.0077	11.6083	10.9065	11.5021	10.4766	11.2191
E9Q3Y4	Lrba	LPS-responsive beige-like anchor	#N/A	#N/A	#N/A	#N/A	#N/A	#N/A	#N/A	#N/A	#N/A	#N/A
E9Q3Z2;E9QA02;P28571	Slc6a9	Transporter (Fragment);Transporter (Fragment);Sodium- and chloride-dependent glycine transporter 1	12.5469	13.1266	13.296	13.1484	12.9881	12.2609	13.3255	12.4133	12.9056	12.7771
E9Q411	Nbas	Neuroblastoma amplified sequence	13.8693	14.194	14.1417	14.7525	14.1189	14.682	14.1026	14.7904	14.3027	14.8571
E9Q421;Q8BL63;Q8BXX3;Q9CXY9	Pigk	GPI-anchor transamidase	12.6182	12.3591	11.6887	11.9814	12.3551	12.7239	11.2223	12.4276	11.8952	12.2312
E9Q481;Q6P2K6	Ppp4r3a	SMEK homolog 1;Serine/threonine-protein phosphatase 4 regulatory subunit 3A	13.7077	13.987	13.9226	14.1138	13.6366	14.1577	14.1342	13.7762	14.0328	14.058
E9Q484;Q8K010	Oplah	5-oxoprolinase (ATP-hydrolysing) (Fragment);5-oxoprolinase	9.63199	8.71645	10.0452	8.29791	8.90521	#N/A	10.2279	9.5058	9.64057	#N/A
E9Q496;Q9CQ56	Use1	Vesicle transport protein USE1	12.162	13.0253	11.4246	10.6424	12.2032	#N/A	#N/A	#N/A	9.69854	10.944
E9Q4M2;P54310	Lipe	Hormone-sensitive lipase	9.88095	9.22434	9.89611	8.1047	9.15545	9.439	10.1266	8.59599	10.3135	8.62349
E9Q4P1	Wdfy1	WD repeat and FYVE domain-containing protein 1	13.4703	13.2757	13.6361	13.5235	13.368	13.2735	13.5187	13.6016	13.7002	13.5095
E9Q4Q2	Sf1	Splicing factor 1	#N/A	#N/A	#N/A	#N/A	#N/A	#N/A	#N/A	#N/A	#N/A	#N/A
E9Q4U7;O70566;Q6W4W7	Diaph2	Diaphanous related formin 2;Protein diaphanous homolog 2;DIA3	11.2942	11.8339	11.1618	10.8189	11.144	9.98117	10.6386	9.61351	10.4176	10.6698
E9Q4V9;Q8BH74	Nup107	Nuclear pore complex protein;Nuclear pore complex protein Nup107	14.1409	14.1885	14.5836	14.3095	14.373	14.1287	14.4939	14.3773	14.313	14.3913
E9Q4X2	Uggt2	UDP-glucose glycoprotein glucosyltransferase 2	13.4034	14.218	13.5907	13.4261	13.6433	14.5899	13.5296	14.0557	13.1324	14.0734
E9Q512	Trip11	Thyroid hormone receptor interactor 11	#N/A	#N/A	#N/A	#N/A	#N/A	#N/A	#N/A	#N/A	#N/A	#N/A
E9Q586	Dctn1	Dynactin subunit 1	#N/A	#N/A	#N/A	#N/A	#N/A	#N/A	#N/A	#N/A	#N/A	#N/A
E9Q5B2;Q9DCS2	Mettl26	Methyltransferase-like 26	12.0915	12.4321	12.5646	12.2822	11.2722	11.7975	12.462	12.0826	12.0544	11.9123
E9Q5D6;P69566	Ranbp9	Ran-binding protein 9	16.6228	16.4963	16.6213	16.5554	16.419	16.181	16.5593	16.3122	16.6537	16.3537
E9Q5D9;F8WH23;Q61581	Igfbp7	Insulin-like growth factor binding protein 7;Insulin-like growth factor-binding protein 7;Insulin-like growth factor-binding protein 7	12.958	14.4799	12.8002	14.4826	12.6047	14.232	12.5873	14.3034	12.7558	14.1858
E9Q5F4	Actb	Actin, beta (Fragment)	13.0817	12.1493	13.6204	13.2619	13.0748	10.6794	13.7816	12.3556	13.2367	12.8685
E9Q5F9	Setd2	Histone-lysine N-methyltransferase SETD2	#N/A	#N/A	#N/A	#N/A	#N/A	#N/A	#N/A	#N/A	#N/A	#N/A
E9Q5G3	Kif23	Kinesin-like protein KIF23	15.79	15.8408	15.4654	15.8188	15.5999	15.8712	15.7366	14.8092	14.9212	15.3508
E9Q5L3;Q9DBL1	Acadsb	Short/branched chain specific acyl-CoA dehydrogenase, mitochondrial;Short/branched chain specific acyl-CoA dehydrogenase, mitochondrial	14.4084	14.7167	14.5678	14.819	14.4036	14.7258	14.7095	14.7133	14.5196	14.601
E9Q605;E9QNL4;Q60680	Chuk	Inhibitor of nuclear factor kappa-B kinase subunit alpha	12.8351	12.3096	12.5675	12.7986	12.7301	13.0502	12.6367	13.1058	12.5895	13.2293
E9Q616	Ahnak	AHNAK nucleoprotein (desmoyokin)	21.5856	21.4598	21.661	21.2178	21.6771	21.1065	21.6246	21.164	21.7487	21.2737
E9Q634	Myo1e	Unconventional myosin-Ie	14.6612	14.9349	14.5133	14.6302	14.8001	14.4313	14.6742	14.4586	14.7205	14.5642
E9Q640;Q6NZN0	Rbm26	RNA binding motif protein 26;RNA-binding protein 26	#N/A	#N/A	#N/A	#N/A	#N/A	#N/A	#N/A	#N/A	#N/A	#N/A
E9Q642;Q8BN58	Arhgap28	Rho GTPase activating protein 28;Rho GTPase-activating protein 28	11.6459	11.4787	11.0713	11.1283	11.6321	9.63076	11.7008	10.5685	11.8449	10.7404
E9Q6E5;F6RDI8;Q3UIX4	Srsf11	Serine and arginine-rich splicing factor 11;Serine and arginine-rich splicing factor 11 (Fragment);Serine and arginine-rich splicing factor 11	#N/A	#N/A	#N/A	#N/A	#N/A	#N/A	#N/A	#N/A	#N/A	#N/A
E9Q6J5	Bod1l	Biorientation of chromosomes in cell division protein 1-like 1	12.4818	12.902	11.7303	11.8554	12.3057	10.5771	11.809	10.2446	11.7454	11.5406
E9Q6M6;Q9D6M3	Slc25a22	Solute carrier family 25 (mitochondrial carrier, glutamate), member 22;Mitochondrial glutamate carrier 1	13.9115	13.7492	13.9912	13.8528	13.9897	14.1127	13.5978	14.5754	13.6099	14.2811
E9Q6R7	Utrn	Utrophin	15.4064	15.1403	15.4558	15.1055	15.3348	15.0462	15.4384	14.8113	15.4458	14.9507
E9Q6U4;Q3UWL8	Pfdn4	Prefoldin subunit 4	13.3494	12.5663	13.3211	12.8426	12.7171	13.2978	13.5768	13.2003	13.3353	13.5201
E9Q6Z3;Q6ZQE4	Nemp1	Nuclear envelope integral membrane protein 1	13.069	14.05	#N/A	10.2299	11.3639	11.7409	12.1106	#N/A	#N/A	#N/A
E9Q704;F8VQA4;P97467	Pam	Peptidylglycine alpha-amidating monooxygenase;Peptidylglycine alpha-amidating monooxygenase;Peptidyl-glycine alpha-amidating monooxygenase	11.8654	10.5581	10.4455	12.3612	9.52541	9.57933	12.6893	10.9383	10.2898	10.7189
E9Q718	Plod2	procollagen-lysine 5-dioxygenase	14.0101	15.7557	14.4548	15.7849	14.1925	16.0516	14.8996	15.3708	14.5894	15.9703
E9Q777	Akap11	A kinase (PRKA) anchor protein 11	12.8161	12.6747	12.9987	12.9387	12.9915	12.6527	13.0667	12.8994	12.6611	12.4631
E9Q794;Q3U3A7;Q3UII8;Q924K8	Mta3	Metastasis associated 3;Metastasis associated 3;Metastasis associated 3;Metastasis-associated protein MTA3	#N/A	#N/A	#N/A	#N/A	#N/A	#N/A	#N/A	#N/A	#N/A	#N/A
E9Q798	Arf4	ADP-ribosylation factor 4	#N/A	#N/A	#N/A	#N/A	#N/A	#N/A	#N/A	#N/A	#N/A	#N/A
E9Q7B0	P4ha1	Prolyl 4-hydroxylase subunit alpha-1	13.5149	14.0188	14.098	13.5498	13.7635	14.3737	14.3099	13.767	13.7681	13.9722
E9Q7D5	Arhgef5	Rho guanine nucleotide exchange factor 5	12.2022	13.1936	11.8427	12.5463	12.4636	12.3227	12.2463	12.5498	12.4276	11.6401
E9Q7E2	Arid2	AT-rich interactive domain-containing protein 2	12.0729	11.7764	12.2496	11.8158	12.1322	12.1686	11.8589	11.9516	12.0817	11.827
E9Q7E9;Q3V3Q7	Pacs2	Phosphofurin acidic cluster sorting protein 2	12.7191	13.7084	12.8625	#N/A	13.1757	11.8537	13.7688	11.5973	13.1195	#N/A
E9Q7G0	Numa1	Nuclear mitotic apparatus protein 1	15.2194	15.251	15.1834	14.8656	15.1158	14.5609	15.023	14.464	15.1439	14.7719
E9Q7K1;Q64520	Guk1	guanylate kinase;Guanylate kinase	12.6213	12.0398	12.6379	12.2709	12.3723	12.7751	12.5199	12.617	12.5962	12.5771
E9Q7L1	Urb2	URB2 ribosome biogenesis 2 homolog (S. cerevisiae)	10.3049	10.9323	11.8801	11.524	11.9247	11.3916	11.2217	12.0461	11.9369	11.7691
E9Q7M2	Tsc22d2	TSC22 domain family protein 2	13.6364	13.3898	13.6545	13.3078	13.2341	13.3707	13.3789	13.1021	13.3826	13.2245
E9Q7N5;Q8C1C2;Q8R2Q4	Gfm2	Ribosome-releasing factor 2, mitochondrial;G elongation factor, mitochondrial 2;Ribosome-releasing factor 2, mitochondrial	13.0485	12.873	12.9237	13.0438	13.3732	12.4582	12.8786	12.4663	12.6959	12.5799
E9Q7Q3	Tpm3	Tropomyosin 3, gamma	#N/A	#N/A	#N/A	#N/A	#N/A	#N/A	#N/A	#N/A	#N/A	#N/A
E9Q804;E9QKG6;Q99NH0	Ankrd17	Ankyrin repeat domain 17;Ankyrin repeat domain 17;Ankyrin repeat domain-containing protein 17	#N/A	#N/A	#N/A	#N/A	#N/A	#N/A	#N/A	#N/A	#N/A	#N/A
E9Q827;P56212	Arpp19	cAMP-regulated phosphoprotein 19	15.4698	15.5378	15.1238	14.7304	14.4559	14.3189	14.567	15.1073	15.2508	15.1922
E9Q828;F7AAP4;Q6Q477	Atp2b4	Calcium-transporting ATPase;Calcium-transporting ATPase;Plasma membrane calcium-transporting ATPase 4	11.6627	12.673	11.3108	12.9748	11.19	12.4577	11.4134	12.7271	10.989	12.7067
E9Q852	Afdn	Afadin, adherens junction formation factor	11.4288	11.3008	11.9063	11.5533	11.6124	#N/A	11.0075	11.6455	11.6414	11.9583
E9Q855;O35609;Q3UXS0	Scamp3	Secretory carrier-associated membrane protein;Secretory carrier-associated membrane protein 3;Secretory carrier-associated membrane protein	16.2579	16.383	16.1811	16.1939	16.1204	16.1483	16.0253	16.0814	16.1003	16.2299
E9Q8A3;Q8BKC8	Pi4kb	Phosphatidylinositol 4-kinase beta	#N/A	#N/A	#N/A	#N/A	#N/A	#N/A	#N/A	#N/A	#N/A	#N/A
E9Q8A5;Q8K119	Pms1	PMS1 homolog 1, mismatch repair system component (Fragment);PMS1 homolog 1, mismatch repair system component	9.06065	8.18661	8.83418	8.5302	8.90163	8.90608	9.93897	9.76888	9.70904	9.51616
E9Q8D0	Dnajc21	DnaJ homolog subfamily C member 21	13.6512	13.4932	13.0294	12.742	13.5253	12.2645	13.0087	12.5896	12.8831	12.8325
E9Q8I7	Nfxl1	Nuclear transcription factor, X-box binding-like 1	8.92868	9.61176	#N/A	7.68397	9.23101	7.29325	#N/A	#N/A	#N/A	7.98625
E9Q8N5;Q08EB5;Q08EB6;Q8BRT1	Clasp2	CLIP associating protein 2;CLIP associating protein 2;CLIP associating protein 2;CLIP-associating protein 2	13.0804	13.0131	12.6772	12.5937	13.0779	13.1505	12.7168	12.9815	12.8167	12.909
E9Q8Q6	Ccdc141	Coiled-coil domain-containing protein 141	12.6013	12.3295	12.3706	11.5403	12.5533	12.405	12.3328	11.8975	12.6355	12.0951
E9Q8R5;Q99JY4	Trabd	TraB domain containing;TraB domain-containing protein	#N/A	#N/A	#N/A	#N/A	#N/A	#N/A	#N/A	#N/A	#N/A	#N/A
E9Q8Z5	Ctnnd1	Catenin (cadherin associated protein), delta 1	#N/A	#N/A	#N/A	#N/A	#N/A	#N/A	#N/A	#N/A	#N/A	#N/A
E9Q912	Rap1gds1	Rap1 GTPase-GDP dissociation stimulator 1	15.6348	15.5532	15.5367	15.6136	15.6807	15.7625	15.6508	16.0016	15.8268	15.72
E9Q933;Q8BK08	Tmem11	Transmembrane protein 11;Transmembrane protein 11, mitochondrial	14.2808	13.8301	14.248	14.1218	14.2761	14.3544	13.9623	14.3623	14.5217	14.2983
E9Q9A9;F7CFL3	Oas2	2'-5'-oligoadenylate synthase 2;2'-5' oligoadenylate synthetase 2 (Fragment)	#N/A	11.1738	11.6711	11.8602	11.4543	10.7369	10.644	10.9154	10.7464	11.2643
E9Q9B0;O35071	Kif1c	Kinesin family member 1C;Kinesin-like protein KIF1C	13.844	12.7739	13.9607	13.1627	13.5303	11.4884	13.9872	12.91	13.8645	12.8985
E9Q9C0;E9Q9C1;E9Q9C2;E9Q9C7;E9QK41;Q8K4G5	Ablim1	Actin-binding LIM protein 1	#N/A	#N/A	#N/A	#N/A	#N/A	#N/A	#N/A	#N/A	#N/A	#N/A
E9Q9C3;Q9QZQ1	Afdn	Afadin, adherens junction formation factor;Afadin	#N/A	#N/A	#N/A	#N/A	#N/A	#N/A	#N/A	#N/A	#N/A	#N/A
E9Q9C5;P63082	Atp6v0c	V-type proton ATPase proteolipid subunit (Fragment);V-type proton ATPase 16 kDa proteolipid subunit c	12.0732	12.3754	12.4008	12.9195	12.2918	12.6568	10.5542	12.6971	11.7784	13.1044
E9Q9D5	Rabl2	Rab-like protein 2A	10.8386	10.2975	10.8529	9.10409	10.6698	10.7419	9.96813	10.4751	10.6261	10.1427
E9Q9H0;H7BWY4;Q811D0	Dlg1	Discs large MAGUK scaffold protein 1;Discs large MAGUK scaffold protein 1;Disks large homolog 1	#N/A	#N/A	#N/A	#N/A	#N/A	#N/A	#N/A	#N/A	#N/A	#N/A
E9Q9J4;Q6ZQB6	Ppip5k2	Inositol hexakisphosphate and diphosphoinositol-pentakisphosphate kinase;Inositol hexakisphosphate and diphosphoinositol-pentakisphosphate kinase 2	12.4454	12.775	12.5851	12.1003	12.1869	11.6487	12.5463	11.3417	12.5053	11.6933
E9Q9V3;F8VQL9	Ncor2	Nuclear receptor co-repressor 2	#N/A	#N/A	#N/A	#N/A	#N/A	#N/A	#N/A	#N/A	#N/A	#N/A
E9Q9Y2;F7C134;Q8CHB6	Ncor1	Nuclear receptor co-repressor 1;Nuclear receptor co-repressor 1 (Fragment);MKIAA1047 protein (Fragment)	#N/A	#N/A	#N/A	#N/A	#N/A	#N/A	#N/A	#N/A	#N/A	#N/A
E9QA46;Q9QXY9	Pex3	Peroxisomal assembly protein PEX3;Peroxisomal biogenesis factor 3	11.3986	11.8046	11.2656	10.5918	10.852	10.5415	11.4688	10.6513	10.333	10.6692
E9QAD4;Q7TQK5	Ccdc93	Coiled-coil domain-containing protein 93	14.069	14.4717	14.1325	14.0252	14.014	13.8971	13.996	13.8898	14.014	13.6288
E9QAE3	Btaf1	B-TFIID TATA-box binding protein associated factor 1	13.7286	14.1142	13.8388	14.0947	13.883	14.0687	14.0302	14.3078	14.1313	14.1938
E9QAF9;Q0VGY8	Tanc1	Tetratricopeptide repeat, ankyrin repeat and coiled-coil containing 1;Protein TANC1	13.4461	13.139	13.4131	12.8201	13.2627	12.666	12.9813	12.4848	13.5029	12.9345
E9QAG2;Q9D4J7	Phf6	PHD finger protein 6	12.8364	13.4228	12.9474	12.778	13.1478	12.2801	12.3541	11.9011	12.6619	12.5558
E9QAQ5;Q9WV60	Gsk3b	Glycogen synthase kinase-3 beta	15.0574	14.6665	15.2225	14.8673	15.0112	14.8509	15.112	14.8241	15.2026	14.7474
E9QAS4;E9QAS5;Q6PDQ2	Chd4	DNA helicase;DNA helicase;Chromodomain-helicase-DNA-binding protein 4	15.8703	16.6343	15.4026	15.4934	15.9505	15.2823	14.7541	14.7013	15.243	15.3343
E9QAT0;P35922;Q6AXB7	Fmr1	Fragile X messenger ribonucleoprotein 1;Fragile X messenger ribonucleoprotein 1;Fragile X mental retardation syndrome 1 homolog	#N/A	#N/A	#N/A	#N/A	#N/A	#N/A	#N/A	#N/A	#N/A	#N/A
E9QAT4	Sec16a	Protein transport protein Sec16A	14.6291	14.6362	14.0477	14.1011	14.4383	14.8225	14.3642	14.7475	14.4607	14.6132
E9QAU9;Q8BVU0	Lrch3	Leucine-rich repeats and calponin homology (CH) domain containing 3;DISP complex protein LRCH3	#N/A	#N/A	#N/A	#N/A	#N/A	#N/A	#N/A	#N/A	#N/A	#N/A
E9QB02;Q68FL6	Mars1	Methionine--tRNA ligase, cytoplasmic;Methionine--tRNA ligase, cytoplasmic	16.737	16.7774	16.8748	16.7417	16.8112	16.7713	16.7767	16.7331	16.8294	16.6901
E9QJS0;G5E8U5;G5E8U8;Q80ZK0	Mrps10	Small ribosomal subunit protein uS10m	11.2696	11.022	11.6327	10.0151	8.5985	11.7808	10.6815	11.5565	10.1851	11.3593
E9QJS7;E9QMJ5;Q9Z0M6	Adgre5	Adhesion G protein-coupled receptor E5	15.6341	14.0258	15.9258	10.0083	15.4718	14.454	16.2179	13.2964	15.8436	13.6137
E9QJT2;Q3UMQ8	Naf1	H/ACA ribonucleoprotein complex non-core subunit NAF1	11.8079	12.0085	11.1178	11.9348	12.079	12.6558	11.9441	12.869	11.7704	12.5671
E9QJT5;P56376	Acyp1	Acylphosphatase;Acylphosphatase-1	14.6139	14.8969	15.0199	14.6735	14.7837	15.0531	15.0666	14.991	15.0753	14.887
E9QJU7;Q3UD40;Q5U3L0	Sh3bp2	SH3-domain binding protein 2	12.7602	13.259	12.8786	12.6416	12.1476	12.8223	13.0291	13.3104	12.7497	12.9618
E9QJU8;Q8CG79	Trp53bp2;Tp53bp2	Transformation related protein 53 binding protein 2;Apoptosis-stimulating of p53 protein 2	12.8594	12.8893	12.7775	13.2419	12.8499	12.9743	12.8916	13.3245	12.8038	13.1702
E9QJV4	Prpf39	Pre-mRNA processing factor 39	#N/A	#N/A	#N/A	#N/A	#N/A	#N/A	#N/A	#N/A	#N/A	#N/A
E9QJW0;Q91VS7	Mgst1	Microsomal glutathione S-transferase 1	#N/A	#N/A	#N/A	#N/A	#N/A	#N/A	#N/A	#N/A	#N/A	#N/A
E9QJX9;Q9QXJ2	Stat2	Signal transducer and activator of transcription	13.2117	13.2067	13.3707	12.4535	12.49	13.7641	13.5515	13.1553	13.3068	13.2616
E9QK04;P97798;Q7TQG5	Neo1	Neogenin	11.2502	10.3862	10.9144	11.312	11.3501	#N/A	10.6561	10.8825	#N/A	10.324
E9QK83	Utp20	UTP20 small subunit processome component	#N/A	#N/A	#N/A	#N/A	#N/A	#N/A	#N/A	#N/A	#N/A	#N/A
E9QK89;Q5PSV9	Mdc1	Mediator of DNA damage checkpoint protein 1	12.3451	13.158	12.4274	12.266	12.642	11.7619	11.8975	11.1752	11.9938	11.7537
E9QKE4	Rab3gap2	RAB3 GTPase activating protein subunit 2	#N/A	15.8499	#N/A	#N/A	#N/A	16.7746	#N/A	15.6279	#N/A	14.7411
E9QKE9;H3BJQ9;H3BK24;H3BLS0;P53564	Cux1	Homeobox protein cut-like;Homeobox protein cut-like;Homeobox protein cut-like;Homeobox protein cut-like;Homeobox protein cut-like 1	#N/A	#N/A	#N/A	#N/A	#N/A	#N/A	#N/A	#N/A	#N/A	#N/A
E9QKG2;Q9WV86	Katna1	Katanin p60 ATPase-containing subunit A1	#N/A	#N/A	#N/A	#N/A	#N/A	#N/A	#N/A	#N/A	#N/A	#N/A
E9QKI4;E9QKI5;Q9D1F4	Akt1s1	AKT1 substrate 1 (proline-rich);AKT1 substrate 1 (proline-rich);Proline-rich AKT1 substrate 1	11.7866	13.4375	13.2008	12.928	12.5634	13.4648	12.715	13.6927	13.1385	13.0944
E9QKK8;F6Q8D3;Q9QZW0	Atp11c	Phospholipid-transporting ATPase;Phospholipid-transporting ATPase;Phospholipid-transporting ATPase 11C	14.9394	15.4175	14.6989	13.8334	14.8699	15.1709	14.6228	15.3281	13.1314	14.7102
E9QKR0;P62880	Gnb2	Guanine nucleotide binding protein (G protein), beta 2;Guanine nucleotide-binding protein G(I)/G(S)/G(T) subunit beta-2	#N/A	#N/A	#N/A	#N/A	#N/A	#N/A	#N/A	#N/A	#N/A	#N/A
E9QL65	Cog3	Conserved oligomeric Golgi complex subunit 3	13.9027	#N/A	#N/A	12.8696	13.976	14.3303	13.353	14.4004	13.8104	14.5016
E9QL80;Q91YX5	Lpgat1	Lysophosphatidylglycerol acyltransferase 1;Acyl-CoA:lysophosphatidylglycerol acyltransferase 1	11.8358	12.8894	11.722	10.4542	12.3993	12.1198	#N/A	#N/A	11.0719	11.7244
E9QLB8;Q566J8	Coq8b	Coenzyme Q8B;Atypical kinase COQ8B, mitochondrial	8.6393	8.95575	8.28126	8.82893	8.99862	9.01433	8.6389	9.41154	8.40011	9.17162
E9QLK3;Q8C3R1	Brat1	BRCA1-associated ATM activator 1	11.82	12.4131	12.1783	12.2686	11.6387	12.7476	12.0572	12.9386	12.1686	12.9845
E9QLL2;Q8BZ98	Dnm3	dynamin GTPase;Dynamin-3	13.5193	13.9157	13.4345	13.95	13.3354	14.1153	14.0029	13.7777	13.6297	14.0821
E9QLS6;Q6PF93	Pik3c3	Phosphatidylinositol 3-kinase catalytic subunit type 3	#N/A	#N/A	#N/A	#N/A	#N/A	#N/A	#N/A	#N/A	#N/A	#N/A
E9QLT6;P53762;Q3ULM2;Q8CEC2	Arnt	Aryl hydrocarbon receptor nuclear translocator	11.666	11.9267	11.4374	11.4911	11.6311	11.9228	11.8532	11.937	11.8721	8.1315
E9QM38;P55012	Slc12a2	Solute carrier family 12, member 2;Solute carrier family 12 member 2	15.2809	15.635	15.4415	15.7995	14.7028	15.6421	15.2731	15.3085	14.8109	15.4653
E9QM77;O70305	Atxn2	Ataxin 2;Ataxin-2	#N/A	#N/A	#N/A	#N/A	#N/A	#N/A	#N/A	#N/A	#N/A	#N/A
E9QM90;Q148V7	Relch	RAB11 binding and LisH domain, coiled-coil and HEAT repeat containing;RAB11-binding protein RELCH	#N/A	#N/A	#N/A	#N/A	#N/A	#N/A	#N/A	#N/A	#N/A	#N/A
E9QMA2;Q3TNH5	Arb2a	Family with sequence similarity 172, member A;Cotranscriptional regulator ARB2A	11.6031	12.6348	11.7695	12.5753	11.2363	12.0758	12.6346	12.2566	12.5607	12.1439
E9QMB7;Q8CES0	Naa30	N(alpha)-acetyltransferase 30, NatC catalytic subunit;N-alpha-acetyltransferase 30	13.1971	13.1404	13.3188	13.141	13.2414	13.0469	13.351	13.1294	13.2968	13.2883
E9QMC2;Q3UVX5	Grm5	Glutamate receptor, metabotropic 5;Metabotropic glutamate receptor 5	14.1062	10.7319	14.6411	14.6451	14.2323	14.4964	14.289	14.5764	13.2724	14.6784
E9QME5;E9QP19;Q99PP7	Trim33	Tripartite motif-containing 33;Tripartite motif-containing 33;E3 ubiquitin-protein ligase TRIM33	13.3642	12.7213	13.1297	13.2156	12.8409	13.1602	13.2068	13.5655	13.1899	13.4234
E9QMH1;Q3U5C5;Q99J72	Apobec3	single-stranded DNA cytosine deaminase;single-stranded DNA cytosine deaminase;DNA dC->dU-editing enzyme APOBEC-3	#N/A	#N/A	13.1664	#N/A	#N/A	#N/A	#N/A	#N/A	#N/A	#N/A
E9QMH7;Q9DBZ1	Ikbip	IKBKB interacting protein;Inhibitor of nuclear factor kappa-B kinase-interacting protein	14.8073	15.2528	15.0963	15.4293	14.957	15.0679	15.0068	15.1668	15.1903	15.0959
E9QMK9;Q8BH86	Dglucy	D-glutamate cyclase;D-glutamate cyclase, mitochondrial	14.3633	14.6357	14.6694	14.7788	14.7301	15.032	14.865	14.9799	14.5973	14.9642
E9QMV2;Q4KML4	Abracl	Costars family protein ABRACL	#N/A	17.492	18.0497	17.3024	17.178	17.8501	16.5234	18.8845	17.7602	18.475
E9QMX4;Q8BLK9	Rps6kc1	non-specific serine/threonine protein kinase;Ribosomal protein S6 kinase delta-1	10.6841	#N/A	10.7182	11.0958	11.0226	#N/A	11.2245	11.655	11.7406	11.5961
E9QN12;P05622	Pdgfrb	Platelet-derived growth factor receptor beta	13.0718	14.3771	13.6138	14.3035	13.8971	14.997	14.0618	14.4038	13.1884	13.8272
E9QN31	Nop2	NOP2 nucleolar protein	15.9332	16.7724	14.8669	15.8733	16.1108	15.5265	15.0763	14.815	14.8394	15.2788
E9QN44;Q8CIM3	D2hgdh	D-2-hydroxyglutarate dehydrogenase, mitochondrial;D-2-hydroxyglutarate dehydrogenase, mitochondrial	10.3738	10.7834	11.2985	10.7868	11.2191	10.9649	10.6511	12.0704	11.0676	11.4451
E9QN63;H3BJY2;H3BL41;Q9QWY8	Asap1	ArfGAP with SH3 domain, ankyrin repeat and PH domain1;ArfGAP with SH3 domain, ankyrin repeat and PH domain1;ArfGAP with SH3 domain, ankyrin repeat and PH domain1;Arf-GAP with SH3 domain, ANK repeat and PH domain-containing protein 1	#N/A	#N/A	#N/A	#N/A	#N/A	#N/A	#N/A	#N/A	#N/A	#N/A
E9QN70;P02469	Lamb1	Laminin B1;Laminin subunit beta-1	15.3426	15.3579	15.1798	15.1238	15.3129	15.0996	15.2643	15.2566	15.1775	15.2568
E9QNH7;Q5XG73	Acbd5	Acyl-CoA-binding domain-containing protein 5	12.6354	12.6622	12.3151	12.2773	12.9184	12.8082	12.067	13.1172	12.5426	13.0069
E9QNN1	Dhx9	RNA helicase	#N/A	#N/A	#N/A	#N/A	#N/A	#N/A	#N/A	#N/A	#N/A	#N/A
E9QNP0	Kxd1	KxDL motif-containing protein 1	#N/A	#N/A	#N/A	#N/A	#N/A	#N/A	#N/A	#N/A	#N/A	#N/A
E9QNV2;F8WJB0;Q80YQ2	Med23	Mediator of RNA polymerase II transcription subunit 23	#N/A	#N/A	#N/A	#N/A	#N/A	#N/A	#N/A	#N/A	#N/A	#N/A
E9QNW6;Q8VDG7	Pafah2	Platelet-activating factor acetylhydrolase;Platelet-activating factor acetylhydrolase 2, cytoplasmic	9.87135	10.5764	9.82949	10.1737	9.74409	9.12583	9.73916	10.4844	8.14319	10.6956
E9QNX9;Q60751	Igf1r	Tyrosine-protein kinase receptor;Insulin-like growth factor 1 receptor	11.7058	11.5697	11.7942	11.4562	11.9568	11.8018	11.8607	11.5629	#N/A	11.3446
E9QNY8;Q9JLC8	Sacs	Sacsin	12.6554	12.0556	12.3566	12.0661	12.6258	12.6397	12.5213	12.8306	12.7993	12.4317
E9QP46;Q6ZWQ0	Syne2	Spectrin repeat containing, nuclear envelope 2;Nesprin-2	12.3037	12.9646	10.6853	12.4635	12.6703	11.9906	11.6491	11.2747	11.6144	12.2217
E9QP84;G3UW74;Q6PGF3	Med16	Mediator of RNA polymerase II transcription subunit 16	10.3231	10.2784	#N/A	9.97954	11.1624	11.3942	8.87026	10.7598	#N/A	11.1107
E9QPC5;G3UYS3;Q3UIK4	Mettl14	N6-adenosine-methyltransferase non-catalytic subunit	10.1938	11.0548	10.4893	10.6331	9.13763	10.6872	10.0446	9.79081	10.1509	9.26459
E9QPD7;G5E8R3;Q05920	Pcx;Pcx;Pc	Pyruvate carboxylase;Pyruvate carboxylase;Pyruvate carboxylase, mitochondrial	12.734	14.5398	12.9677	14.263	12.1047	14.8904	13.4008	14.5026	12.9084	14.6213
E9QPI5;Q6A026	Pds5a	PDS5 cohesin associated factor A;Sister chromatid cohesion protein PDS5 homolog A	13.4369	13.7723	13.3361	13.4385	13.7302	13.5666	13.3642	13.6492	13.5732	13.8236
E9QPX1;P39061	Col18a1	Collagen, type XVIII, alpha 1;Collagen alpha-1(XVIII) chain	12.8693	12.0568	13.1493	11.8862	12.7963	11.7883	13.0612	11.958	13.0972	12.0564
E9QPX3;Q9CXZ1	Ndufs4	NADH dehydrogenase [ubiquinone] iron-sulfur protein 4, mitochondrial;NADH dehydrogenase [ubiquinone] iron-sulfur protein 4, mitochondrial	14.0454	13.5599	14.4834	13.0657	14.4376	13.4181	14.0783	13.0592	14.2594	12.7823
E9QQ10;Q70FJ1	Akap9	A kinase (PRKA) anchor protein (yotiao) 9;A-kinase anchor protein 9	11.151	11.6192	11.5603	11.7818	10.7822	11.6912	11.4307	11.0842	10.8488	10.7337
E9QQ38;F8WHP5;F8WIJ5;Q80YA3	Ddhd1	DDHD domain containing 1;DDHD domain containing 1;DDHD domain containing 1;Phospholipase DDHD1	10.3254	9.75792	#N/A	11.1043	9.83433	#N/A	10.9672	11.4129	10.0059	10.3213
F2Z3U3	Raph1	Ras association (RalGDS/AF-6) and pleckstrin homology domains 1	14.7844	15.0477	14.5707	14.8438	14.8441	15.0061	14.7128	14.818	14.903	14.9027
F2Z3W0;F2Z3X2;Q9EP53	Tsc1	TSC complex subunit 1;TSC complex subunit 1;Hamartin	#N/A	#N/A	#N/A	#N/A	#N/A	8.07274	#N/A	7.78883	#N/A	7.16069
F2Z3X3;Q8R3V6	Cuedc1	CUE domain containing 1;CUE domain-containing protein 1	10.4297	9.84452	11.037	9.78843	9.88056	9.95453	10.5124	9.39385	9.55542	10.0718
F2Z3X6;Q3TRL2;Q9Z2A0	Pdpk1	3-phosphoinositide-dependent protein kinase 1	#N/A	#N/A	#N/A	#N/A	#N/A	#N/A	#N/A	#N/A	#N/A	#N/A
F2Z4B3;O35207;Q9CPY4	Cdk2ap1;Cdk2ap1;Cdk2ap2	CDK2 (cyclin-dependent kinase 2)-associated protein 1;Cyclin-dependent kinase 2-associated protein 1;Cyclin-dependent kinase 2-associated protein 2	13.7796	13.6238	13.96	13.4203	13.6879	13.5674	13.9012	13.4744	13.7468	13.6
F6QC57;F6RDS0;Q5U430	Ubr3	E3 ubiquitin-protein ligase;E3 ubiquitin-protein ligase (Fragment);E3 ubiquitin-protein ligase UBR3	10.0797	10.4935	9.94676	10.0104	5.8767	10.544	9.71438	10.6267	9.86698	10.5443
F6QCI0;Q8BQ46	Taf15	TATA-box binding protein associated factor 15 (Fragment);TAF15 RNA polymerase II, TATA box binding protein (TBP)-associated factor	10.0469	11.7302	10.9128	10.5977	10.2919	11.1707	10.0399	10.806	10.4003	10.4322
F6QKK2;Q8VEH3	Arl8a	ADP-ribosylation factor-like 8A (Fragment);ADP-ribosylation factor-like protein 8A	13.417	13.7027	13.4628	13.7995	13.7868	13.8439	13.5277	14.1088	13.6319	13.7835
F6R7Y0;Q61420	Slc35a1	Solute carrier family 35 (CMP-sialic acid transporter), member 1 (Fragment);CMP-sialic acid transporter	#N/A	11.8182	11.7024	10.1993	11.5019	#N/A	11.4454	11.0123	11.1719	10.4055
F6RDM4	Gls	glutaminase (Fragment)	10.722	10.3562	10.2803	10.6156	10.7599	10.982	10.2458	10.9839	10.0928	11.2788
F6RJ39;Q9JIX8	Acin1	Apoptotic chromatin condensation inducer 1 (Fragment);Apoptotic chromatin condensation inducer in the nucleus	15.4105	14.4267	15.5574	15.1929	15.4776	15.5033	15.7538	15.3201	15.4942	15.585
F6RJV6;Q9JJK2	Lancl2	LanC (bacterial lantibiotic synthetase component C)-like 2 (Fragment);LanC-like protein 2	13.3429	13.2812	13.3543	13.1516	13.2053	12.8127	13.2804	13.2876	13.312	13.2516
F6RK81;F6UIS1;Q9CQE7	Ergic3	Endoplasmic reticulum-Golgi intermediate compartment protein (Fragment);Endoplasmic reticulum-Golgi intermediate compartment protein (Fragment);Endoplasmic reticulum-Golgi intermediate compartment protein 3	14.5629	14.9206	14.6433	14.7498	14.7804	14.851	14.6178	13.5985	14.3175	14.3662
F6RN19;Q8CIV2	Tmem259	Transmembrane protein 259 (Fragment);Membralin	#N/A	11.4501	#N/A	#N/A	10.1564	#N/A	#N/A	#N/A	#N/A	#N/A
F6RV17	Ppp2r2d	Serine/threonine-protein phosphatase 2A 55 kDa regulatory subunit B	#N/A	#N/A	#N/A	#N/A	#N/A	#N/A	#N/A	#N/A	#N/A	#N/A
F6RXX6;Q9CWR1	Wdr73	WD repeat domain 73 (Fragment);WD repeat-containing protein 73	9.69232	#N/A	9.68637	10.1662	8.60425	8.62226	9.7454	10.1161	9.56247	9.75178
F6RYG0;G3UXG8;Q6PGD0	Atraid	All-trans retinoic acid induced differentiation factor (Fragment);All-trans retinoic acid induced differentiation factor (Fragment);All-trans retinoic acid-induced differentiation factor	11.2758	11.3667	11.9921	11.6524	11.3438	11.5169	11.3735	11.0142	11.4086	11.1598
F6S1R2;Q8N9S3	Ahsa2	AHA1, activator of heat shock protein ATPase 2 (Fragment);Activator of 90 kDa heat shock protein ATPase homolog 2	15.4689	15.1014	15.53	15.2894	15.6269	15.38	15.2336	15.4939	15.5646	15.0534
F6S7W6;Q6P4S6	Sik3	non-specific serine/threonine protein kinase (Fragment);Serine/threonine-protein kinase SIK3	#N/A	#N/A	#N/A	#N/A	#N/A	#N/A	#N/A	#N/A	#N/A	#N/A
F6SAX2;Q9CRW3	3110009E18Rik;	RIKEN cDNA 3110009E18 gene (Fragment);UPF0538 protein C2orf76 homolog	10.9343	10.7077	11.0322	11.2773	10.9362	10.6464	11.2035	11.3969	11.0277	11.3154
F6SGV3;Q8C5N5	Pdcd2l	Programmed cell death 2-like (Fragment);Programmed cell death protein 2-like	13.2557	12.8736	13.4113	12.8711	12.6724	12.7323	13.4952	12.4487	13.354	12.6553
F6SQH7;Q91VA6	Poldip2	Polymerase (DNA-directed), delta interacting protein 2 (Fragment);Polymerase delta-interacting protein 2	14.4171	14.5222	14.542	14.6517	14.5068	14.6442	14.4813	14.75	14.5244	14.8695
F6SQM4;Q8C0Z1	Fam234a	Family with sequence similarity 234, member A;Protein FAM234A	11.7907	12.1532	12.5462	12.657	11.8374	12.0359	12.401	12.3396	12.3241	12.7827
F6TCF9;Q60739	Bag1	BAG family molecular chaperone regulator 1	13.4828	13.4335	13.6988	13.5016	13.3642	13.875	13.6061	13.8702	13.4372	13.7076
F6TFN2	Lmo7	LIM domain only 7 (Fragment)	15.3095	14.8798	14.8163	14.4358	14.7554	14.8681	15.1717	15.0906	14.7385	15.0408
F6TLV3;Q8BX90	Fndc3a	Fibronectin type III domain containing 3A (Fragment);Fibronectin type-III domain-containing protein 3A	12.2851	12.4022	11.8404	10.0193	12.3668	11.2554	12.0206	#N/A	11.9039	12.4147
F6U529	Gls	glutaminase (Fragment)	12.8269	12.3993	12.384	12.6237	12.8124	12.3378	12.8811	11.5269	12.4249	12.7034
F6U6X3;Q61214	Dyrk1a	Dual specificity tyrosine-phosphorylation-regulated kinase 1A	12.1577	12.8185	10.5969	12.8377	10.9166	12.3306	#N/A	12.7075	11.5267	13.5755
F6U840	Atf1	Activating transcription factor 1 (Fragment)	#N/A	#N/A	#N/A	#N/A	#N/A	#N/A	#N/A	#N/A	#N/A	#N/A
F6UNW2;M0QWV0;Q8VCA6;S4R2H0	Tmem161a	Transmembrane protein 161A (Fragment);Transmembrane protein 161A;Transmembrane protein 161A;Transmembrane protein 161A (Fragment)	9.24453	10.4354	#N/A	#N/A	10.4398	#N/A	#N/A	#N/A	#N/A	10.4699
F6UP77;F7CUP3;Q8JZV7	Amdhd2	N-acetylglucosamine-6-phosphate deacetylase;Amidohydrolase domain containing 2;N-acetylglucosamine-6-phosphate deacetylase	13.7359	13.8722	13.7831	13.7323	13.5273	14.0099	13.9247	14.0614	13.8738	13.9458
F6VAL0;F7B1A4	Mff	Mitochondrial fission factor (Fragment)	14.4236	13.6816	13.7988	13.7508	14.6764	13.9778	13.8643	12.9253	14.2216	14.374
F6VQ19;Q3UMG5	Lrch2	Leucine-rich repeats and calponin homology (CH) domain containing 2 (Fragment);Leucine-rich repeat and calponin homology domain-containing protein 2	13.4245	13.1053	13.2786	13.4289	13.12	13.5189	13.4311	13.8957	13.4418	13.6342
F6VQ81;Q8BKP1	Tpd52l2	Tumor protein D52-like 2 (Fragment);Tumor protein D52-like 2	#N/A	#N/A	#N/A	#N/A	#N/A	#N/A	#N/A	#N/A	#N/A	#N/A
F6VT60;Q3V384	Afg1l	AFG1 like ATPase (Fragment);AFG1-like ATPase	11.6092	11.7174	11.4009	11.3755	8.21226	11.7531	11.8929	11.3808	10.6825	10.7307
F6WIU1	Kri1	Protein KRI1 homolog	#N/A	#N/A	#N/A	#N/A	#N/A	#N/A	#N/A	#N/A	#N/A	#N/A
F6WJB7;Q6ZQ93	Usp34	ubiquitinyl hydrolase 1 (Fragment);Ubiquitin carboxyl-terminal hydrolase 34	10.1316	9.70863	9.87075	10.0291	9.83661	10.0808	10.0432	10.3891	10.1659	10.6152
F6X4N5;F7CJY7;Q8BVI5	Stx16	Syntaxin 16;Syntaxin 16 (Fragment);Syntaxin-16	10.0922	10.4516	10.0264	11.0759	10.4437	10.8073	10.5538	11.1377	10.6764	11.2114
F6XC25;Q8BRN9	Cc2d1b	Coiled-coil and C2 domain containing 1B (Fragment);Coiled-coil and C2 domain-containing protein 1B	13.9168	14.4778	13.7869	14.2688	13.77	14.6785	13.8344	14.3023	13.9448	14.2783
F6XCT0	Macf1	Microtubule-actin crosslinking factor 1 (Fragment)	11.6767	#N/A	11.4987	9.99023	11.7331	#N/A	10.6104	11.2606	11.6965	#N/A
F6XIS3;F7D5Q6;Q9CQ20	Mid1ip1	Mid1 interacting protein 1 (gastrulation specific G12-like (zebrafish)) (Fragment);Mid1 interacting protein 1 (gastrulation specific G12-like (zebrafish)) (Fragment);Mid1-interacting protein 1	14.1491	13.463	#N/A	13.7944	13.7116	13.2553	#N/A	13.4455	#N/A	13.7244
F6Y616	Paip1	Polyadenylate binding protein-interacting protein 1	#N/A	#N/A	#N/A	#N/A	#N/A	#N/A	#N/A	#N/A	#N/A	#N/A
F6YRW4;P59997	Kdm2a	Lysine (K)-specific demethylase 2A;Lysine-specific demethylase 2A	12.3495	12.203	12.306	11.9267	11.8044	11.8871	12.0714	11.8174	11.9997	11.8444
F6YU65;Q8BUW1	Kcnk10	Potassium channel, subfamily K, member 10;Potassium channel, subfamily K, member 10	#N/A	13.2212	13.8096	13.3546	13.7696	12.55	13.1007	12.9425	13.9145	13.1043
F6YVP7;P62270	Rps18-ps6;Rps18	Small ribosomal subunit protein uS13	20.6534	21.0035	20.4464	20.5523	20.6602	20.3095	20.3424	19.8502	20.2694	20.1357
F6YZ95	Ppfibp1	PTPRF interacting protein, binding protein 1 (liprin beta 1) (Fragment)	13.7043	13.6214	13.5615	13.3851	13.2517	13.1059	13.7803	12.6427	13.3574	12.9906
F6Z1E7;Q8VDI7	Ubac1	Ubiquitin associated domain containing 1 (Fragment);Ubiquitin-associated domain-containing protein 1	10.872	#N/A	11.2045	9.20146	10.6449	#N/A	11.1486	10.4242	10.9022	10.1764
F6ZBR8	Wiz	Widely-interspaced zinc finger motifs	12.9821	12.3037	#N/A	12.5031	13.3644	12.4414	10.636	13.029	12.4431	13.3484
F6ZDS4;Q7M739	Tpr	Nucleoprotein TPR	15.548	15.6335	15.6178	15.6519	15.4688	15.7192	15.6087	15.6233	15.6526	15.4987
F6ZFT1;F8WJ64;Q9CR21	Ndufab1	Acyl carrier protein (Fragment);Acyl carrier protein (Fragment);Acyl carrier protein, mitochondrial	13.4136	11.5624	13.1411	13.1015	13.2134	11.9954	13.3966	12.8154	13.4325	12.9583
F6ZGI7;Q9Z224	Mocs2	Molybdopterin synthase sulfur carrier subunit	12.1372	11.8874	12.548	12.5039	11.7655	12.3982	12.5383	12.5722	12.8853	12.3255
F6ZHD8;Q9D6Y9	Gbe1	1,4-alpha-glucan branching enzyme;1,4-alpha-glucan-branching enzyme	14.4232	14.2289	14.2739	14.2074	14.3387	14.0609	14.2151	13.9942	14.41	14.3373
F6ZL86;Q61712	Dnajc1	DnaJ heat shock protein family (Hsp40) member C1 (Fragment);DnaJ homolog subfamily C member 1	14.0794	14.7231	14.3557	14.1762	14.5343	14.7269	15.6144	15.3044	14.6573	14.3996
F6ZQA3	Numa1	Nuclear mitotic apparatus protein 1 (Fragment)	11.2568	12.2103	11.1809	11.7415	11.7985	12.2616	12.919	12.6479	12.2572	12.3441
F7AI87	Psmd4	Proteasome (prosome, macropain) 26S subunit, non-ATPase, 4 (Fragment)	12.937	12.7125	12.5141	12.5717	12.5536	12.8206	12.527	12.897	12.6514	12.7087
F7B209;Q80UP5	Ankrd13a	Ankyrin repeat domain 13a (Fragment);Ankyrin repeat domain-containing protein 13A	10.4045	11.2231	10.6387	11.5805	9.526	11.0796	10.7836	11.1814	10.9591	11.053
F7BGR7	Gm21992	Predicted gene 21992	#N/A	#N/A	#N/A	#N/A	#N/A	#N/A	#N/A	#N/A	#N/A	#N/A
F7BJK1;Q8CFX3	Pcdh1	Protocadherin 1 (Fragment);Protocadherin 1	12.0763	12.8199	12.5998	12.6832	12.1353	12.9185	12.4707	13.2347	12.4382	12.9219
F7BQE4;Q8C033	Arhgef10	Rho guanine nucleotide exchange factor (GEF) 10 (Fragment);Rho guanine nucleotide exchange factor 10	8.72412	11.4627	11.2473	11.1247	10.168	11.1243	10.985	11.0288	10.7834	9.7949
F7BWT7	Tspan15	Tetraspanin-15	11.2178	10.4209	11.1298	11.3569	11.4144	10.3022	11.189	11.5942	11.2351	11.4134
F7CC56;Q9ESK9	Rb1cc1	RB1-inducible coiled-coil 1 (Fragment);RB1-inducible coiled-coil protein 1	#N/A	#N/A	#N/A	#N/A	#N/A	#N/A	#N/A	#N/A	#N/A	#N/A
F7D1I5;G3UXY6;Q78HU7	Gypc	Glycophorin C;Glycophorin C;Glycophorin-C	8.89522	9.50015	8.81791	9.19855	9.49528	10.3022	9.86726	10.2125	9.98717	8.79299
F7DDS0;P0DPD9;P0DPE0	Eef1akmt4;Eef1akmt4-Ece2;Eef1akmt4	EEF1A lysine methyltransferase 4;EEF1AKMT4-ECE2 readthrough transcript protein;EEF1A lysine methyltransferase 4	12.5857	12.8483	12.9528	12.9205	12.4605	12.9308	13.0446	13.0403	12.7253	12.6249
F8VPK0	Skic3	Superkiller complex protein 3	13.2924	13.3795	13.3861	13.539	13.2019	13.571	13.453	13.5298	13.4565	13.5918
F8VPL2;Q61194	Pik3c2a	Phosphatidylinositol-4-phosphate 3-kinase catalytic subunit type 2 alpha;Phosphatidylinositol 4-phosphate 3-kinase C2 domain-containing subunit alpha	11.7074	11.8195	11.1625	11.2869	11.6491	11.8624	10.9742	11.8895	11.863	11.7593
F8VPM7;Q99MI1;V9GXP8	Erc1	ELKS/RAB6-interacting/CAST family member 1;ELKS/Rab6-interacting/CAST family member 1;ELKS/RAB6-interacting/CAST family member 1	13.7288	13.8857	13.9995	13.9094	13.2876	13.7626	#N/A	13.757	12.6916	13.7615
F8VPN4	Agl	Glycogen debranching enzyme	#N/A	#N/A	#N/A	#N/A	#N/A	#N/A	#N/A	#N/A	#N/A	#N/A
F8VPP8	Zc3h7b	Zinc finger CCCH type containing 7B	13.8765	13.849	13.4593	13.336	13.827	13.4103	13.5101	13.4868	13.6487	13.5103
F8VPT6;P97366	Evi5	Ecotropic viral integration site 5;Ecotropic viral integration site 5 protein	8.48643	9.23958	10.4302	#N/A	9.66635	9.88018	9.57289	9.31539	8.69973	9.6505
F8VPU2	Farp1	FERM, ARHGEF and pleckstrin domain-containing protein 1	14.7436	15.3097	14.8295	14.9549	14.8124	15.0953	14.7494	14.9859	14.7326	15.1626
F8VPY2	Taf5	TATA-box binding protein associated factor 5	#N/A	14.0198	14.1861	12.2572	13.7575	12.5674	12.8823	11.8206	13.6992	12.3129
F8VPZ3	Usp32	Ubiquitin carboxyl-terminal hydrolase 32	#N/A	#N/A	#N/A	#N/A	#N/A	#N/A	#N/A	#N/A	#N/A	#N/A
F8VQ05	Fryl	FRY like transcription coactivator	14.3068	13.8729	14.1662	14.3209	14.4223	14.6049	14.4918	14.906	14.7048	14.8854
F8VQ29	Iqgap3	IQ motif containing GTPase activating protein 3	13.3865	13.7813	13.5976	13.3566	13.4953	13.2752	13.4992	12.7844	13.2291	13.0034
F8VQ54;Q8R418	Dicer1	Endoribonuclease Dicer	9.45319	10.1117	9.56201	10.7609	9.23627	#N/A	#N/A	9.38979	9.1174	#N/A
F8VQ93;Q8VDD9	Phip	Pleckstrin homology domain interacting protein;PH-interacting protein	13.2022	13.5423	12.2069	12.0288	13.0015	11.1492	11.3994	11.415	12.0508	11.1923
F8VQ95;Q6Y685	Tacc1	Transforming, acidic coiled-coil containing protein 1;Transforming acidic coiled-coil-containing protein 1	14.3588	13.9231	14.2903	14.0824	14.3938	13.9388	14.2591	13.6043	14.2698	13.804
F8VQB6	Myo10	Unconventional myosin-X	#N/A	#N/A	#N/A	#N/A	#N/A	#N/A	#N/A	#N/A	#N/A	#N/A
F8VQC1	Srp72	Signal recognition particle subunit SRP72	15.1558	15.1201	15.2087	14.9403	15.3063	15.4683	15.7189	15.0136	15.2325	15.5066
F8VQE9;Q8VHH5	Agap3	ArfGAP with GTPase domain, ankyrin repeat and PH domain 3;Arf-GAP with GTPase, ANK repeat and PH domain-containing protein 3	#N/A	#N/A	#N/A	#N/A	#N/A	#N/A	#N/A	#N/A	#N/A	#N/A
F8VQJ3	Lamc1	Laminin, gamma 1	15.1869	15.5942	15.0914	15.454	15.0934	15.5395	15.1329	15.3608	15.2883	15.3492
F8VQL0;P16056	Met	Hepatocyte growth factor receptor	11.1394	9.81157	10.5705	#N/A	9.07273	#N/A	11.3514	#N/A	9.9901	11.1704
F8VQN6;Q8R4H2	Arhgef12	Rho guanine nucleotide exchange factor (GEF) 12;Rho guanine nucleotide exchange factor 12	14.8265	14.7595	14.9259	14.9538	14.692	14.6847	14.8076	14.6682	14.7695	14.6608
F8WGG1;Q9CRA9	Fgfr1op2	FGFR1 oncogene partner 2;FGFR1 oncogene partner 2 homolog	9.9739	9.81844	7.16883	8.88091	9.65562	9.60326	7.63356	9.07449	9.82212	9.87645
F8WGM5;Q64324	Stxbp2	Syntaxin-binding protein 2 (Fragment);Syntaxin-binding protein 2	14.5436	14.1915	15.1143	14.4776	14.6453	14.1695	14.8823	13.6507	14.8842	13.8998
F8WGQ9;Q922M3	Kctd10	Potassium channel tetramerisation domain containing 10;BTB/POZ domain-containing adapter for CUL3-mediated RhoA degradation protein 3	12.8511	12.1285	13.1811	12.9343	12.7472	11.6917	13.3006	12.5646	13.1205	12.5945
F8WGR0;F8WHZ9;Q9QYC0	Add1	Adducin 1 (alpha);Adducin 1 (alpha);Alpha-adducin	#N/A	#N/A	#N/A	#N/A	#N/A	#N/A	#N/A	#N/A	#N/A	#N/A
F8WGT2;Q8BRG8;Q8C214	Tmem209	Transmembrane protein 209	14.296	13.8774	13.7016	13.3994	13.8056	13.6171	13.7734	13.8831	13.449	13.7266
F8WGW3	Srbd1	S1 RNA binding domain 1	#N/A	#N/A	#N/A	#N/A	#N/A	#N/A	#N/A	#N/A	#N/A	#N/A
F8WGX5;Q6PNC0	Dmxl1	Dmx-like 1;DmX-like protein 1	11.4522	10.4864	10.9292	10.5845	11.6121	10.4663	11.6483	#N/A	11.2144	11.0704
F8WHD8;Q9D2G5	Synj2	phosphoinositide 5-phosphatase;Synaptojanin-2	#N/A	#N/A	#N/A	#N/A	#N/A	#N/A	#N/A	#N/A	#N/A	#N/A
F8WHL1;Q5IRJ6	Slc30a9	Proton-coupled zinc antiporter SLC30A9, mitochondrial;Proton-coupled zinc antiporter SLC30A9, mitochondrial	9.46907	9.29294	8.01408	9.57431	9.28389	9.6163	10.116	9.00865	#N/A	#N/A
F8WHP8;P56135	Atp5mf	ATP synthase subunit f, mitochondrial;ATP synthase subunit f, mitochondrial	16.6002	16.5253	15.8958	16.5501	16.4758	16.6758	16.1739	17.0243	16.4009	17.0342
F8WHS8;G3UWE3;Q8C5D8	Pias2	Protein inhibitor of activated STAT 2;Protein inhibitor of activated STAT 2;E3 SUMO-protein ligase PIAS2	#N/A	#N/A	#N/A	#N/A	#N/A	#N/A	#N/A	#N/A	#N/A	#N/A
F8WHT3	Prrc2b	Proline-rich coiled-coil 2B	13.7063	13.1956	12.871	#N/A	12.9676	#N/A	#N/A	#N/A	12.7918	12.1445
F8WHU5;Q4VA53	Pds5b	PDS5 cohesin associated factor B;Sister chromatid cohesion protein PDS5 homolog B	13.5251	14.199	12.8124	13.2586	13.7714	12.776	12.6879	12.702	13.157	13.3383
F8WHU7;Q9D3E6	Stag1	Cohesin subunit SA;Cohesin subunit SA-1	#N/A	#N/A	#N/A	#N/A	#N/A	#N/A	#N/A	#N/A	#N/A	#N/A
F8WHU9;Q62384	Zpr1	ZPR1 zinc finger (Fragment);Zinc finger protein ZPR1	14.4886	14.4652	14.5601	14.3231	14.4882	14.5073	14.5852	14.3172	14.5354	14.307
F8WHW3;Q3TWL2	Pip4p1	Phosphatidylinositol-4,5-bisphosphate 4-phosphatase;Type 1 phosphatidylinositol 4,5-bisphosphate 4-phosphatase	12.7989	10.7919	12.7633	12.729	12.4863	10.9919	11.2088	13.1733	12.3422	13.2095
F8WI14	Ecm1	Extracellular matrix protein 1	#N/A	#N/A	#N/A	#N/A	#N/A	#N/A	#N/A	#N/A	#N/A	#N/A
F8WI30	Snx7	Sorting nexin 7	14.1438	14.4983	14.0024	14.1911	13.7394	13.9724	14.0782	14.0448	14.1296	13.8158
F8WIE5	Hectd1	E3 ubiquitin-protein ligase	16.232	15.9332	16.0236	15.7631	16.0744	15.7358	16.0888	15.6453	16.1019	15.6518
F8WIG5;Q9Z207	Diaph3	Diaphanous related formin 3;Protein diaphanous homolog 3	13.8767	13.6916	12.5028	12.9705	13.2049	12.8405	12.1251	13.7239	12.1594	12.3894
F8WIJ0;Q9JIS8	Slc12a4	Solute carrier family 12, member 4;Solute carrier family 12 member 4	15.1022	15.1483	15.3846	14.8893	15.2273	15.0658	15.1771	14.7134	14.9161	14.7619
F8WIP8	Spp1	Secreted phosphoprotein 1	#N/A	#N/A	#N/A	#N/A	#N/A	#N/A	#N/A	#N/A	#N/A	#N/A
F8WIT2	Anxa6	Annexin	20.4889	18.7083	20.0008	18.8446	19.8368	18.8047	19.9257	19.2161	20.2857	19.3255
F8WIU1;Q9D1K7	Adissp	Adipose-secreted signaling protein	14.8966	#N/A	12.0677	15.8081	15.8602	16.4277	13.8722	11.3224	13.9603	13.4887
F8WIV2;Q60854	Serpinb6a;Serpinb6	Serpin B6	19.9385	20.1906	20.3673	20.3687	20.1875	20.3648	20.2897	20.4419	20.2209	20.4847
F8WJ43;P46662	Nf2	Neurofibromin 2 (Fragment);Merlin	10.6565	9.81852	9.05258	#N/A	9.50139	8.80319	#N/A	9.14166	8.77104	8.83985
F8WJ67;P29037;Q6SJ95;Z4YMT0	Tbp;Tbp;Tbpl2;Tbpl2	TATA-box-binding protein (Fragment);TATA-box-binding protein;TATA box-binding protein-like 2;TATA box-binding protein-like 2 (Fragment)	13.6243	13.6502	13.7918	13.397	13.6248	12.6157	13.8466	13.175	13.8494	13.2032
F8WJA0;Q9ESV0	Ddx24	ATP-dependent RNA helicase;ATP-dependent RNA helicase DDX24	12.331	12.8996	11.7334	12.4239	12.3628	12.479	12.4361	12.0537	12.1976	12.3133
F8WJE3;Q8BQR4	Kansl2	KAT8 regulatory NSL complex subunit 2	11.3165	11.2601	11.0437	10.7699	10.5935	10.581	11.419	9.91554	10.7297	10.2352
F8WJF7;Q8C2K8;Q922B6	Traf7	TNF receptor-associated factor 7;TNF receptor-associated factor 7;E3 ubiquitin-protein ligase TRAF7	#N/A	13.6745	14.1598	13.4903	13.5692	13.9272	13.1554	14.1458	13.3701	14.0227
F8WJG3;P62996	Tra2b	Transformer 2 beta;Transformer-2 protein homolog beta	16.168	16.1341	16.2478	15.9346	16.0859	16.2875	16.2468	16.1167	16.0752	16.0275
F8WJI3;Q8R3Q6	Mix23	Protein MIX23	14.2132	13.7463	13.6206	13.6895	13.6032	13.8985	13.8024	13.983	13.7882	14.026
F8WJK8;Q99L47	St13	Suppression of tumorigenicity 13;Hsc70-interacting protein	19.1172	18.8454	19.1545	18.9565	19.1995	18.9213	19.27	18.9622	19.1596	18.9338
G3UVU2	Sf3a2	Splicing factor 3a, subunit 2	14.9175	15.1133	15.341	14.8627	14.7551	15.4312	14.9912	15.0219	14.4895	15.23
G3UVU9;Q9ERI5	Jmjd6	Bifunctional arginine demethylase and lysyl-hydroxylase JMJD6	15.0846	14.3376	14.971	13.59	14.9783	14.4303	14.8697	14.1244	14.3421	14.0481
G3UVV4;P17710	Hk1	hexokinase;Hexokinase-1	17.8635	18.1718	17.8333	17.83	17.9374	17.7206	17.8783	17.5487	17.8763	17.7259
G3UW70;Q9D1L9	Lamtor5	Ragulator complex protein LAMTOR5	13.4625	13.6607	12.9649	13.3438	13.6184	13.999	13.5547	14.3508	13.7498	14.0634
G3UW85;P84089	Erh	Enhancer of rudimentary homolog	15.2477	15.4385	15.437	15.4492	14.8808	15.2035	15.1634	15.2502	15.1413	15.1573
G3UWD2;Q3UM65	Runx1	Runt-related transcription factor	#N/A	#N/A	#N/A	#N/A	#N/A	#N/A	#N/A	#N/A	#N/A	#N/A
G3UWH0;P60060	Sec61g	Protein transport protein Sec61 subunit gamma	10.7101	#N/A	11.339	10.7915	11.8904	#N/A	11.7664	12.4381	12.3344	12.1612
G3UWH9;Q8R1U1	Cog4	Conserved oligomeric Golgi complex subunit 4 (Fragment);Conserved oligomeric Golgi complex subunit 4	#N/A	#N/A	#N/A	#N/A	#N/A	#N/A	#N/A	#N/A	#N/A	#N/A
G3UWQ7	Prc1	Protein regulator of cytokinesis 1	#N/A	#N/A	#N/A	#N/A	#N/A	#N/A	#N/A	#N/A	#N/A	#N/A
G3UWS4;H3BKU1;Q3TTF6;Q7TNP2	Ppp2r1b	Protein phosphatase 2, regulatory subunit A, beta;Protein phosphatase 2, regulatory subunit A, beta;Protein phosphatase 2, regulatory subunit A, beta;Serine/threonine-protein phosphatase 2A 65 kDa regulatory subunit A beta isoform	#N/A	#N/A	#N/A	#N/A	#N/A	#N/A	#N/A	#N/A	#N/A	#N/A
G3UWX9	Sumo3	Small ubiquitin-like modifier 3	#N/A	#N/A	#N/A	#N/A	#N/A	#N/A	#N/A	#N/A	#N/A	#N/A
G3UWZ0;O88379	Baz1a	Bromodomain adjacent to zinc finger domain 1A;Bromodomain adjacent to zinc finger domain protein 1A	10.8511	11.6154	9.23478	10.7827	11.0973	10.1221	9.55944	#N/A	10.4317	10.2078
G3UX26	Vdac2	Voltage-dependent anion-selective channel protein 2	18.593	17.8828	18.5609	19.2352	18.7083	17.7731	18.3622	18.1194	18.3816	18.3543
G3UXA6;G8JL74;Q8BHD7	Ptbp3	Polypyrimidine tract binding protein 3;Polypyrimidine tract binding protein 3;Polypyrimidine tract-binding protein 3	14.4567	14.5081	#N/A	#N/A	#N/A	#N/A	#N/A	#N/A	#N/A	#N/A
G3UXB4;Q3U308	Ctu2	Cytoplasmic tRNA 2-thiolation protein 2	13.5404	14.0551	13.3885	13.4955	13.6511	13.3243	13.4127	12.9895	13.3926	13.2681
G3UXL2;Q9D7G0	Prps1l3;Prps1	ribose-phosphate diphosphokinase;Ribose-phosphate pyrophosphokinase 1	16.897	17.0809	17.1455	17.1488	17.0019	16.8566	17.0728	16.7317	17.0372	16.7854
G3UXW9	Gps1	G protein pathway suppressor 1	16.828	16.5597	16.7766	16.7218	16.6543	16.2208	16.6187	16.3011	16.5078	16.321
G3UXY2;G3UZK0;G3UZN5;O88508	Dnmt3a	DNA methyltransferase 3A (Fragment);DNA methyltransferase 3A (Fragment);DNA methyltransferase 3A (Fragment);DNA (cytosine-5)-methyltransferase 3A	#N/A	#N/A	8.44537	#N/A	#N/A	#N/A	#N/A	#N/A	#N/A	#N/A
G3UXZ5;P97371	Psme1	Proteasome activator complex subunit 1 (Fragment);Proteasome activator complex subunit 1	#N/A	#N/A	#N/A	#N/A	#N/A	#N/A	#N/A	#N/A	#N/A	#N/A
G3UYC5;O35280	Chek1	Serine/threonine-protein kinase Chk1	8.35316	9.07155	8.34694	8.29373	9.49806	9.3628	8.92571	9.68883	9.30809	9.74178
G3UYG6;Q6Y7W8	Gigyf2	GRB10 interacting GYF protein 2;GRB10-interacting GYF protein 2	14.7281	14.4844	14.5904	14.5291	14.4558	14.3602	14.7893	14.1961	14.7437	14.1151
G3UYM5	Pcbp3	Poly(rC) binding protein 3 (Fragment)	#N/A	#N/A	#N/A	#N/A	#N/A	#N/A	#N/A	#N/A	#N/A	#N/A
G3UYR8;Q9DBF1	Aldh7a1	aldehyde dehydrogenase (NAD(+));Alpha-aminoadipic semialdehyde dehydrogenase	#N/A	#N/A	#N/A	#N/A	#N/A	#N/A	#N/A	#N/A	#N/A	#N/A
G3UYU5;Q8R1F9	Rpp40	Ribonuclease P 40 subunit;Ribonuclease P protein subunit p40	11.3542	12.1634	11.4038	11.7517	11.892	12.3486	11.486	12.2422	11.667	12.1669
G3UYV7;P62858	Rps28	Small ribosomal subunit protein eS28 (Fragment);Small ribosomal subunit protein eS28	19.6112	19.567	19.7566	19.5706	19.565	19.5308	19.7611	19.4132	19.7972	19.3871
G3UZ26;P50431	Shmt1	Serine hydroxymethyltransferase (Fragment);Serine hydroxymethyltransferase, cytosolic	15.6387	15.8842	15.9369	15.6152	15.5255	15.7796	15.7978	15.9685	15.917	16.0013
G3UZ31;Q9D8C6	Med11	Mediator of RNA polymerase II transcription subunit 11	10.5028	8.42508	11.0219	11.4169	10.1793	10.2377	11.2842	10.7918	10.9252	10.7398
G3UZ44;P63013	Prrx1	Paired related homeobox 1;Paired mesoderm homeobox protein 1	13.0569	13.8718	13.396	13.7615	12.8519	14.1451	13.3875	13.382	13.0026	13.2956
G3UZA0;Q8BGA5	Krr1	KRR1 small subunit processome component;KRR1 small subunit processome component homolog	13.5236	14.2182	13.2544	13.3667	13.7287	13.2751	12.9976	11.7532	13.0725	13.2514
G3UZY2;P97493	Txn2	Thioredoxin 2 (Fragment);Thioredoxin, mitochondrial	12.0507	10.4593	11.5438	11.2476	12.3575	11.5941	12.2914	12.1599	12.0812	11.8652
G3UZZ3	Dnm2	dynamin GTPase (Fragment)	15.355	14.377	15.4529	14.3178	15.04	13.8179	15.5263	13.5346	15.3052	14.5129
G3X8P6;Q99MD6	Txnrd3	thioredoxin-disulfide reductase;Thioredoxin reductase 3	8.70953	9.23436	10.3587	10.2765	9.66766	9.46946	11.2586	9.72234	9.63688	8.26672
G3X8P9;O54754	Aox1	aldehyde oxidase;Aldehyde oxidase 1	17.9925	17.9068	18.0543	18.0553	17.928	18.0123	17.8222	17.8235	17.8172	17.8953
G3X8Q0;O89090	Sp1	Trans-acting transcription factor 1;Transcription factor Sp1	11.0382	10.5406	10.926	10.2776	10.8664	9.24503	11.0618	9.50923	10.7298	9.78168
G3X8R0	Reep5	Receptor expression-enhancing protein	#N/A	#N/A	#N/A	#N/A	#N/A	#N/A	#N/A	#N/A	#N/A	#N/A
G3X8R1;Q8VCX6	Kptn	Kaptin;KICSTOR complex protein kaptin	#N/A	12.3162	12.0385	11.754	10.0159	12.4112	11.5287	11.6912	11.5304	11.8339
G3X8R5	Qrich1	Glutamine-rich 1	#N/A	#N/A	#N/A	#N/A	#N/A	#N/A	#N/A	#N/A	#N/A	#N/A
G3X8R8;P59759;Q5DTZ3	Mrtfb	Megakaryoblastic leukemia 2 isoform 3;Myocardin-related transcription factor B;MKIAA1243 protein (Fragment)	12.7054	13.0616	12.626	12.5594	12.329	12.6289	12.2734	12.272	12.4268	12.347
G3X8S2;Q8CFK2	Brf1	B-related factor 1;Transcription factor IIIB 90 kDa subunit	11.1807	11.8811	12.1503	11.0711	11.0316	11.1212	11.7425	11.0218	11.2629	10.4807
G3X8T2;H3BIW0;Q0P678	Zc3h18	Zinc finger CCCH-type containing 18;Zinc finger CCCH-type containing 18;Zinc finger CCCH domain-containing protein 18	13.7593	13.7208	13.9732	13.8177	13.7019	13.8167	14.0469	13.3969	13.8227	13.3178
G3X8T3;P16675	Ctsa	Carboxypeptidase;Lysosomal protective protein	14.8844	15.4825	15.2981	15.2344	15.2273	15.7654	15.2068	15.8373	15.1232	15.5929
G3X8U8;O88622	Parg	poly(ADP-ribose) glycohydrolase;Poly(ADP-ribose) glycohydrolase	#N/A	#N/A	#N/A	#N/A	#N/A	#N/A	#N/A	#N/A	#N/A	#N/A
G3X8V5;Q8K2Y0	Obi1	ORC ubiquitin ligase 1	12.329	11.1644	11.3641	11.0264	11.3323	11.7565	11.5004	10.3586	11.83	9.29059
G3X8X0	Dhx16	RNA helicase	12.193	11.9747	10.9487	12.3815	11.4019	12.5111	11.8735	11.7542	12.0334	12.2789
G3X8X7	Vps16	Vacuolar protein sorting-associated protein 16 homolog	13.5645	13.7624	13.9684	14.2971	13.7838	13.8413	13.8895	13.7185	14.2499	13.5228
G3X8Y3	Naa15	N(alpha)-acetyltransferase 15, NatA auxiliary subunit	#N/A	#N/A	#N/A	#N/A	#N/A	#N/A	#N/A	#N/A	#N/A	#N/A
G3X920	Armc8	Armadillo repeat-containing protein 8	12.375	12.8845	13.8146	13.7821	13.514	13.2796	13.827	13.0073	13.066	13.2675
G3X922	Dnajc13	DnaJ heat shock protein family (Hsp40) member C13	14.839	15.2986	14.6456	14.5832	14.8212	14.3065	14.658	14.188	14.1326	14.2684
G3X926;Q9JJ80	Rpf2	Ribosome production factor 2 homolog	13.8445	14.1536	#N/A	13.5548	14.2503	12.9448	#N/A	#N/A	14.6027	13.9397
G3X928	Sec23ip	Sec23 interacting protein	14.8656	13.797	15.1275	11.5986	15.2149	14.7216	13.5696	15.097	15.2669	14.8032
G3X934;Q3TWF6	Wdr70	WD repeat-containing protein 70	15.6673	15.7494	15.7043	15.3948	15.5031	15.4202	15.572	15.2825	15.3468	15.2009
G3X956	Supt16	FACT complex subunit	17.2205	17.9524	18.1114	17.8866	17.682	17.3656	16.5362	17.4868	17.5979	17.5497
G3X960;Q9DBZ9	Syde1	Synapse defective 1, Rho GTPase, homolog 1 (C. elegans);Rho GTPase-activating protein SYDE1	9.15317	9.41788	8.68463	9.35436	9.08086	9.62464	8.84367	9.13112	9.38902	9.17923
G3X961	Klhdc4	Kelch domain containing 4	#N/A	#N/A	#N/A	#N/A	#N/A	#N/A	#N/A	#N/A	#N/A	#N/A
G3X963	Atad2	ATPase family, AAA domain containing 2	12.9777	14.1334	14.0964	12.9928	13.2005	14.4286	13.6106	12.8099	13.7007	12.5996
G3X972	Sec24c	Sec24 related gene family, member C (S. cerevisiae)	15.0132	14.0866	14.6886	16.3049	16.4525	16.4051	15.1019	14.4388	15.9124	16.3217
G3X977;Q61703	Itih2	Inter-alpha-trypsin inhibitor heavy chain H2	#N/A	13.2433	12.1033	13.3543	#N/A	13.0503	#N/A	13.1763	#N/A	13.2863
G3X9B1	Heatr1	HEAT repeat-containing protein 1	15.6255	15.724	15.5622	15.2706	15.5656	15.3982	15.4673	14.8428	15.2814	15.1452
G3X9G2;Q5SXG1;Q5SXG3;Q9JM52	Mink1	non-specific serine/threonine protein kinase;non-specific serine/threonine protein kinase;non-specific serine/threonine protein kinase;Misshapen-like kinase 1	12.2275	12.9536	11.7107	11.2562	12.2944	#N/A	12.1296	11.5903	#N/A	12.5308
G3X9H5;P42859	Htt	Huntingtin	13.0752	14.47	13.8471	14.1667	13.5963	14.1907	13.7953	13.9472	13.4261	13.7147
G3X9H7;Q8R1S4	Mtss1	MTSS I-BAR domain containing 1;Protein MTSS 1	12.0446	13.0992	12.8931	12.6574	13.0717	13.0568	12.9289	12.8484	13.044	12.8723
G3X9I1;G5E911;Q91VU0	Fam3c	Protein FAM3C	12.9756	11.9208	12.9283	13.0155	12.7206	12.4792	13.1094	12.7542	12.9849	12.3934
G3X9J0	Sipa1l3	Signal-induced proliferation-associated 1-like protein 3	10.1978	10.0916	10.5642	9.91463	9.84695	9.67323	10.5287	9.95757	10.5768	9.7709
G3X9K3	Arfgef1	Brefeldin A-inhibited guanine nucleotide-exchange protein 1	14.2571	13.991	14.1104	13.7873	13.991	14.0497	14.3803	14.3292	14.2546	14.342
G3X9M0;Q9ER88	Dap3	Small ribosomal subunit protein mS29	#N/A	#N/A	#N/A	#N/A	#N/A	#N/A	#N/A	#N/A	#N/A	#N/A
G3X9Q4;Q99M01	Fars2	phenylalanine--tRNA ligase;Phenylalanine--tRNA ligase, mitochondrial	10.5983	#N/A	7.79423	#N/A	12.6196	#N/A	11.3709	12.9667	10.1516	12.5858
G3X9Q6;Q8BWW4	Larp4	La ribonucleoprotein 4;La-related protein 4	#N/A	#N/A	#N/A	#N/A	#N/A	#N/A	#N/A	#N/A	#N/A	#N/A
G3X9U9;Q9CQ92	Fis1	Mitochondrial fission 1 protein	14.9941	14.9777	14.7067	14.7049	14.9983	14.9403	14.7742	14.7741	14.7724	14.7856
G3X9V2;P30999	Ctnnd1	Catenin (cadherin associated protein), delta 1;Catenin delta-1	#N/A	#N/A	#N/A	#N/A	#N/A	#N/A	#N/A	#N/A	#N/A	#N/A
G3X9W0;G5E8G0	Hnrnpd	Heterogeneous nuclear ribonucleoprotein D	10.6217	9.55869	10.5766	10.3758	10.5048	9.24588	10.8585	9.30943	10.3944	9.80898
G3X9X1	Kbtbd2	Kelch repeat and BTB domain-containing protein 2	11.5203	11.9734	12.1136	11.9436	11.5647	12.4559	11.8463	11.581	11.9916	11.4582
G3X9Y5	Ube4a	Ubiquitin conjugation factor E4	12.2958	12.1626	12.454	11.5566	11.9616	12.5084	12.1288	13.1041	12.2551	12.2137
G3X9Z0;Q8R060	Zwilch	Protein zwilch;Protein zwilch homolog	#N/A	#N/A	#N/A	#N/A	#N/A	#N/A	#N/A	#N/A	#N/A	#N/A
G3XA17	Eif4g2	Eukaryotic translation initiation factor 4 gamma 2	#N/A	#N/A	#N/A	#N/A	#N/A	#N/A	#N/A	#N/A	#N/A	#N/A
G5E829	Atp2b1	Plasma membrane calcium-transporting ATPase 1	16.9447	16.4951	16.7438	16.7314	16.8847	16.6203	16.9266	16.497	16.7712	16.5297
G5E833;Q9ER64	Osbpl5	Oxysterol-binding protein;Oxysterol-binding protein-related protein 5	10.1219	9.65529	10.6036	10.5118	10.0656	9.83068	#N/A	10.9324	#N/A	#N/A
G5E850;P56395	Cyb5a	Cytochrome b5	16.0389	16.0001	15.9188	15.9766	15.6635	15.3185	16.043	16.0144	16.094	16.0666
G5E866;Q99NB9	Sf3b1	Splicing factor 3b, subunit 1;Splicing factor 3B subunit 1	16.47	16.6664	16.4868	16.3142	16.4512	16.2594	16.3895	16.1332	16.3906	16.2167
G5E870	Trip12	E3 ubiquitin-protein ligase TRIP12	#N/A	#N/A	#N/A	#N/A	#N/A	#N/A	#N/A	#N/A	#N/A	#N/A
G5E881;Q3TUH1	Tamm41	Phosphatidate cytidylyltransferase, mitochondrial;Phosphatidate cytidylyltransferase, mitochondrial	12.2874	12.6816	12.6437	12.733	13.1257	13.4559	12.8612	13.058	12.8352	13.2564
G5E884	Pak1	non-specific serine/threonine protein kinase	16.6526	16.8027	16.5598	16.9623	17.0142	16.9814	16.9272	17.3522	16.3303	17.0949
G5E895	Akr1b10	Aldo-keto reductase family 1, member B10 (aldose reductase)	#N/A	#N/A	#N/A	#N/A	#N/A	#N/A	#N/A	#N/A	#N/A	#N/A
G5E896	Edc4	Enhancer of mRNA-decapping protein 4	#N/A	#N/A	#N/A	#N/A	#N/A	#N/A	#N/A	#N/A	#N/A	#N/A
G5E897	Poglut3	Protein O-glucosyltransferase 3	11.816	12.1807	11.7275	12.3306	12.0515	12.509	11.5507	12.8948	11.8879	12.5802
G5E8A7	Samd4b	Sterile alpha motif domain containing 4B	#N/A	#N/A	#N/A	#N/A	14.3077	13.3365	#N/A	15.099	13.7382	13.3459
G5E8C3;Q8BHL4	Gprc5a	G protein-coupled receptor, family C, group 5, member A;Retinoic acid-induced protein 3	14.0469	13.4942	14.0919	13.6842	13.8477	13.8058	13.9543	13.7847	14.0858	13.8259
G5E8C4;Q8BRH0	Tmtc3	dolichyl-phosphate-mannose--protein mannosyltransferase;Protein O-mannosyl-transferase TMTC3	15.0037	16.3904	13.3303	14.4006	15.5556	13.4589	13.8073	11.9009	13.2301	14.2029
G5E8F4	Fpgt	Fucose-1-phosphate guanylyltransferase	#N/A	11.4011	11.6774	11.871	12.045	11.2143	11.928	11.781	11.5154	11.5965
G5E8I8	Cherp	Calcium homeostasis endoplasmic reticulum protein	6.11521	#N/A	#N/A	6.6239	5.92766	7.12903	#N/A	6.49573	7.1007	6.82294
G5E8J3;Q8K1X1	Wdr11	WD repeat domain 11;WD repeat-containing protein 11	13.6757	13.333	12.9382	13.1746	13.2124	13.5147	12.9483	13.3733	13.2866	13.2885
G5E8J4;Q62136	Ptpn21	Tyrosine-protein phosphatase non-receptor type;Tyrosine-protein phosphatase non-receptor type 21	11.9513	12.5058	12.6788	11.398	12.5498	11.2285	12.4953	11.2655	11.9954	11.9859
G5E8J9;Q8CFE4	Scyl2	SCY1-like 2 (S. cerevisiae);SCY1-like protein 2	13.8417	13.6435	13.8411	13.5949	13.5448	13.536	13.7795	13.8591	13.9157	13.8801
G5E8L1;Q8BWD8	Cdk19	cyclin-dependent kinase;Cyclin-dependent kinase 19	11.6894	11.5181	11.2799	10.8492	11.1019	11.5283	10.2836	11.2134	10.5982	10.9801
G5E8N7;Q9JLV6	Pnkp	Polynucleotide kinase 3'- phosphatase;Bifunctional polynucleotide phosphatase/kinase	#N/A	#N/A	#N/A	#N/A	#N/A	#N/A	#N/A	#N/A	#N/A	#N/A
G5E8P1	Brd1	Bromodomain-containing protein 1	10.5062	11.5162	10.3375	11.3463	11.2082	11.2122	10.7759	11.2308	11.1849	11.2892
G5E8Q4;O08967	Cyth3	Cytohesin 3;Cytohesin-3	13.3308	12.4411	11.7235	13.2333	13.3526	12.36	12.9915	12.5815	12.6618	12.2369
G5E8R2	Tpm1	Tropomyosin 1, alpha	#N/A	#N/A	#N/A	#N/A	#N/A	#N/A	#N/A	#N/A	#N/A	#N/A
G5E8R4;Q922D4	Ppp6r3	Protein phosphatase 6, regulatory subunit 3;Serine/threonine-protein phosphatase 6 regulatory subunit 3	14.2463	13.9018	14.4097	14.5382	14.2214	14.6185	14.5688	14.5278	14.471	14.4501
G5E8R8	Ubxn7	UBX domain-containing protein 7	13.4518	13.5155	14.0581	13.8959	14.0353	13.5149	14.1119	13.8855	14.0459	13.2457
G5E8S0;Q9D4H9	Phf14	PHD finger protein 14	10.1347	10.3666	10.437	9.97136	11.1905	10.7596	10.4857	10.2768	10.3783	10.9334
G5E8T6;Q9EQJ9	Magi3	Membrane-associated guanylate kinase, WW and PDZ domain-containing protein 3;Membrane-associated guanylate kinase, WW and PDZ domain-containing protein 3	13.2158	13.1412	13.6296	12.8256	13.4011	13.0717	13.2887	12.603	13.3088	12.9522
G5E8U9;O54940;Q91VL0	Bnip2	BCL2/adenovirus E1B interacting protein 2;BCL2/adenovirus E1B 19 kDa protein-interacting protein 2;BCL2/adenovirus E1B 19 kDa-interacting protein 2 alpha	12.5915	12.2647	13.1393	12.9399	12.6432	12.4596	12.5218	13.1422	12.7861	13.0958
G5E8V8;Q9JJT9	Phax	Phosphorylated adapter RNA export protein	13.5348	13.3317	12.9771	13.7546	13.3195	13.9888	13.4694	14.5751	13.4936	13.5373
G5E8V9	Arfip1	Arfaptin-1	15.4351	15.5378	15.4943	15.5415	15.4113	15.4097	15.9134	15.6848	15.7403	15.5166
G5E8W9;O88876	Dhrs3	Dehydrogenase/reductase (SDR family) member 3;Short-chain dehydrogenase/reductase 3	#N/A	13.3369	#N/A	12.465	#N/A	10.2277	#N/A	13.8003	12.0189	14.0862
G5E924	Hnrnpl	Heterogeneous nuclear ribonucleoprotein L (Fragment)	17.5978	18.1639	17.4414	17.5349	16.8361	17.7261	17.2486	17.0022	17.4217	17.0851
G8JL51;Q8K202	Polr1e	Polymerase (RNA) I polypeptide E (Fragment);DNA-directed RNA polymerase I subunit RPA49	14.3438	14.4456	13.4697	14.3368	14.4448	14.2909	13.8476	13.8937	14.0474	14.5005
H3BIX7;H3BL44;H3BLI6;Q3UZR5;Q80XR2;Q8BMS7	Atp2c1	Calcium-transporting ATPase;Calcium-transporting ATPase;P-type Ca(2+) transporter (Fragment);Calcium-transporting ATPase;Calcium-transporting ATPase type 2C member 1;Calcium-transporting ATPase	14.3636	15.362	14.5567	15.0182	14.7207	14.6374	14.5957	14.6382	14.1522	14.3491
H3BIX9;Q921G6	Lrch4	Leucine-rich repeats and calponin homology (CH) domain containing 4;Leucine-rich repeat and calponin homology domain-containing protein 4	#N/A	11.244	#N/A	10.4608	10.7462	9.64842	10.1059	9.59648	#N/A	9.77057
H3BIZ7;Q8BIE6	Frmd4a	FERM domain containing 4A;FERM domain-containing protein 4A	#N/A	#N/A	#N/A	#N/A	#N/A	#N/A	#N/A	#N/A	#N/A	#N/A
H3BJ30;H3BJW3;Q6NVF9	Cpsf6	Cleavage and polyadenylation specificity factor subunit 6	15.6499	15.8594	15.7862	15.8027	15.6734	15.8188	15.8811	15.5728	15.5829	15.5847
H3BJ40;H3BJ45;H3BJU7;H3BJX8;H3BKH9;Q60875	Arhgef2	Rho guanine nucleotide exchange factor 2	15.8746	15.8547	15.8494	15.4176	15.929	15.367	15.7496	15.1305	15.862	15.3519
H3BJ51;Q64FW2	Retsat	All-trans-retinol 13,14-reductase;All-trans-retinol 13,14-reductase	#N/A	#N/A	#N/A	#N/A	7.87582	#N/A	#N/A	#N/A	#N/A	#N/A
H3BJE3;I1E4X1;Q8K1E0	Stx5a;Stx5a;Stx5	Syntaxin 5A (Fragment);Syntaxin 5A;Syntaxin-5	#N/A	#N/A	#N/A	#N/A	#N/A	#N/A	#N/A	#N/A	#N/A	#N/A
H3BJI4	Rwdd4a	RWD domain containing 4A	13.9438	10.8475	14.0729	13.2205	15.1295	10.1373	14.2937	13.5594	14.6111	11.344
H3BJN3;H3BKT0;P70403	Cux1	Protein CASP	#N/A	#N/A	#N/A	#N/A	#N/A	#N/A	#N/A	#N/A	#N/A	#N/A
H3BJP9;H3BLL2;Q811I0;V9GX21	Atpaf1	ATP synthase mitochondrial F1 complex assembly factor 1;ATP synthase mitochondrial F1 complex assembly factor 1;ATP synthase mitochondrial F1 complex assembly factor 1;ATP synthase mitochondrial F1 complex assembly factor 1 (Fragment)	#N/A	#N/A	#N/A	#N/A	#N/A	#N/A	#N/A	#N/A	#N/A	#N/A
H3BJR8	Foxp1	Forkhead box P1	#N/A	#N/A	#N/A	#N/A	#N/A	#N/A	#N/A	#N/A	#N/A	#N/A
H3BJV9	Tsc22d1	TSC22 domain family, member 1	11.2559	8.51144	11.3126	9.94708	10.3273	9.47084	11.0652	9.72665	11.0769	10.0311
H3BK03;P52430	Pon1	Paraoxonase (Fragment);Serum paraoxonase/arylesterase 1	10.0104	11.6699	10.071	11.7064	10.1707	11.7626	9.54008	11.8052	10.354	11.8008
H3BK65	Eps15	Epidermal growth factor receptor pathway substrate 15	#N/A	13.7812	14.0837	14.3596	#N/A	14.0364	#N/A	14.0486	#N/A	14.2662
H3BKH6;Q9R0P3	Esd	S-formylglutathione hydrolase	#N/A	#N/A	#N/A	#N/A	#N/A	#N/A	#N/A	#N/A	#N/A	#N/A
H3BKM2;Q80YV2	Zc3hc1	Zinc finger, C3HC type 1;Zinc finger C3HC-type protein 1	13.7486	13.1697	13.3634	12.8216	13.5899	13.1707	13.1269	13.4905	13.6339	13.4038
H3BL05;H3BLD9;Q8C1M2	Zfp428;Zfp428;Znf428	Zinc finger protein 428 (Fragment);Zinc finger protein 428;Zinc finger protein 428	12.6308	11.3001	12.6414	11.8116	12.6314	11.9327	12.4632	12.074	12.8097	11.7361
H3BL08;Q8C172	Cers6	Ceramide synthase 6	13.3406	13.3975	12.0951	11.8551	13.2108	#N/A	11.7414	#N/A	11.3487	10.9082
H3BL26;O70401;Q99L96	Tspan6	Tetraspanin 6 (Fragment);Tetraspanin-6;Tetraspanin	14.136	14.2964	14.3757	14.5568	14.087	14.2426	14.0947	14.128	14.1314	14.274
H3BL37;O08784	Tcof1	Treacle ribosome biogenesis factor 1;Treacle protein	14.9705	15.3322	15.1578	14.9458	14.7322	14.9463	14.8926	14.7381	15.1317	14.8588
H3BL81;P0CG15	Chtf8	CTF8, chromosome transmission fidelity factor 8;Chromosome transmission fidelity protein 8 homolog	8.68598	9.55909	8.09015	8.66621	9.00805	#N/A	9.3639	7.98237	9.6173	8.95898
H3BL99	Esd	S-formylglutathione hydrolase (Fragment)	9.87839	9.57923	8.76184	10.9707	9.78699	10.2767	9.77363	10.2674	10.1685	10.9087
H3BLB6	Meis1	Meis homeobox 1	#N/A	#N/A	#N/A	#N/A	#N/A	#N/A	#N/A	#N/A	#N/A	#N/A
H3BLL4	Hnrnpk	Heterogeneous nuclear ribonucleoprotein K	#N/A	#N/A	#N/A	#N/A	#N/A	#N/A	#N/A	#N/A	#N/A	#N/A
H3BLR9;Q8K3C0	Rnasek	Ribonuclease, RNase K;Ribonuclease kappa	14.83	14.0144	14.0884	14.6455	14.3446	#N/A	14.2736	13.2883	14.2533	14.0815
H7BWY2;Q9JKC8	Ap3m1	AP-3 complex subunit mu-1	15.104	15.0898	13.9282	15.3075	15.2512	15.9678	14.7903	16.0726	15.1629	16.0967
H7BWY8;Q8C8T8;Z4YL87	Tsr2	Pre-rRNA-processing protein TSR2 homolog	13.2077	12.9068	12.9492	12.8898	12.7215	12.8121	12.4824	13.6004	12.802	13.1039
H7BWZ0;Q9CQS9	Haus2	HAUS augmin-like complex, subunit 2;HAUS augmin-like complex subunit 2	#N/A	11.071	12.0451	10.704	#N/A	#N/A	11.7158	10.9255	#N/A	11.0245
H7BX02;Q4VGL6	Rc3h1	RING-type E3 ubiquitin transferase;Roquin-1	#N/A	#N/A	#N/A	#N/A	#N/A	#N/A	#N/A	#N/A	#N/A	#N/A
H7BX14;Q8BMZ5	Tsen34	tRNA-splicing endonuclease subunit Sen34	11.9439	12.3324	12.5602	11.7998	12.2556	12.5492	12.5182	12.586	12.3779	12.1086
H7BX26;Q6A065	Cep170	Centrosomal protein 170;Centrosomal protein of 170 kDa	15.2858	15.2892	14.9969	14.4167	14.963	14.5485	14.7972	14.1993	14.829	14.5354
H7BX88;P47934	Crat	Carnitine acetyltransferase;Carnitine O-acetyltransferase	12.6932	12.5295	12.2849	12.2987	10.9166	12.8291	13.2634	11.6804	12.6758	12.0654
H7BX94;Q9Z2Q2	Knop1	Lysine rich nucleolar protein 1;Lysine-rich nucleolar protein 1	12.3697	12.7276	12.7564	12.7188	12.2855	12.7499	12.921	12.7758	12.7078	12.5205
H7BX95;Q6PDM2	Srsf1	Serine/arginine-rich splicing factor 1	18.4532	18.4474	18.5205	18.4172	18.4728	18.543	18.5734	18.2815	18.4851	18.3201
H7BXB6;Q80U30;Z4YLG3	Clec16a	C-type lectin domain family 16, member A;Protein CLEC16A;C-type lectin domain family 16, member A	10.4484	9.84991	8.48034	#N/A	10.6468	#N/A	9.96501	9.56099	9.83867	10.2783
H9H9R4;Q9JHJ3	Glmp	Glycosylated lysosomal membrane protein	#N/A	#N/A	#N/A	#N/A	#N/A	#N/A	#N/A	#N/A	#N/A	#N/A
H9KUZ8;Q99NF3	Cep41	Centrosomal protein 41;Centrosomal protein of 41 kDa	11.5073	9.9867	9.76664	10.9609	10.9013	10.9494	11.2889	9.73932	11.3629	10.1284
H9KV00	Son	Son DNA binding protein	16.1809	#N/A	17.0001	16.585	15.2442	16.656	17.6212	#N/A	16.3405	16.5091
H9KV10;Q3U0D9	Hace1	HECT-type E3 ubiquitin transferase (Fragment);E3 ubiquitin-protein ligase HACE1	#N/A	7.23211	#N/A	#N/A	#N/A	8.4085	#N/A	9.23441	7.75525	8.68826
I1E4X5;Q8BWQ6	Vps35l	VPS35 endosomal protein-sorting factor-like	#N/A	#N/A	#N/A	#N/A	#N/A	#N/A	#N/A	#N/A	#N/A	#N/A
I1E4X8;P83093	Stim2	Stromal interaction molecule 2	11.3537	11.588	10.6409	10.7112	11.1321	10.9618	11.2996	10.652	10.6831	10.9168
I7HJQ9;Q9Z2C4	Mtmr1	Phosphatidylinositol-3,5-bisphosphate 3-phosphatase;Myotubularin-related protein 1	11.4627	12.4801	12.8797	12.2991	13.1505	12.6925	12.6146	12.1106	12.093	12.586
I7HJS7;I7HLV5;I7HPY1;Q9D8T0	Fam3a	FAM3 metabolism regulating signaling molecule A;FAM3 metabolism regulating signaling molecule A (Fragment);FAM3 metabolism regulating signaling molecule A;Protein FAM3A	#N/A	#N/A	#N/A	#N/A	#N/A	#N/A	#N/A	#N/A	#N/A	#N/A
J3JS94;Q9CR70	Lage3	L antigen family, member 3;EKC/KEOPS complex subunit Lage3	13.3809	13.1876	13.2226	10.8258	12.1054	12.6392	13.0504	12.5879	12.0636	12.6903
J3KMQ6;Q9CYI0	5730455P16Rik;	RIKEN cDNA 5730455P16 gene;Protein Njmu-R1	13.2238	13.6786	14.074	13.5445	13.6059	13.8207	13.613	14.1149	13.819	13.7984
J3QK52	Noc2l	Nucleolar complex protein 2 homolog	13.2519	13.6717	13.7218	13.9419	12.8808	13.9329	14.0971	13.1807	13.5348	13.4756
J3QM81;Q80UU1	Ankzf1	Ankyrin repeat and zinc finger domain containing 1;tRNA endonuclease ANKZF1	12.401	12.5445	12.5558	12.51	12.5656	12.6529	12.2557	12.853	12.6152	12.6043
J3QMK2	Bbip1	BBSome interacting protein 1	11.464	11.8673	11.8997	11.3415	11.4765	11.8311	11.8857	11.3324	11.6481	11.4613
J3QMM7;K3W4M4;Q9CZ42	Naxd	ATP-dependent (S)-NAD(P)H-hydrate dehydratase	13.4494	12.8633	13.6405	13.622	13.5422	13.7637	13.2082	14.2245	14.1033	14.2105
J3QN19;P20664	Prim1	DNA primase;DNA primase small subunit	11.2019	11.0066	10.5104	11.0316	10.8388	11.3586	10.7936	11.5541	11.2418	11.1837
J3QN85;P16092	Fgfr1	Fibroblast growth factor receptor;Fibroblast growth factor receptor 1	12.6289	12.1307	12.8318	11.6284	12.2611	12.1078	12.6018	12.2211	12.541	12.009
J3QN89;Q3TJ22	Aamp	Angio-associated migratory protein	14.4546	14.5429	14.2879	14.4426	14.3623	14.529	14.3745	14.1927	14.5337	14.3623
J3QNE8;Q5I012	Slc38a10	Solute carrier family 38, member 10;Solute carrier family 38 member 10	10.9772	11.1353	11.5083	11.2171	10.9667	9.70521	11.3427	11.1797	10.5699	10.8896
J3QNT7	Epn2	Epsin 2	#N/A	#N/A	#N/A	#N/A	#N/A	#N/A	#N/A	#N/A	#N/A	#N/A
J3QNW4;Q3TIR1	Trappc13	Trafficking protein particle complex subunit 13	12.9548	13.0775	13.3165	13.2607	13.1448	12.7699	12.763	12.8266	12.8855	12.7289
J3QPB7;Q5VCS6	Tdrd5	Tudor domain-containing protein 5	11.0439	10.8596	11.5957	11.6539	11.5184	11.9819	11.7415	11.8483	11.5596	11.0457
J3QPX1;P52651;Q3UJH4	Rhox5	Reproductive homeobox 5;Homeobox protein Rhox5;Reproductive homeobox 5	13.564	13.5536	13.5177	13.4842	13.2212	13.1106	13.4259	12.8869	13.4768	13.0993
K3W4Q8;P18572	Bsg	Basigin	17.6693	17.1902	18.0413	17.4107	17.5971	15.9194	17.6177	16.6638	17.436	17.3182
K3W4Q9;Q8BH60	Gopc	Golgi associated PDZ and coiled-coil motif containing;Golgi-associated PDZ and coiled-coil motif-containing protein	14.6484	12.9394	#N/A	#N/A	13.4804	9.56825	13.8349	14.6721	13.1691	15.0204
K3W4S6;Q9R062;V9GX26	Gyg1	glycogenin glucosyltransferase;Glycogenin-1;glycogenin glucosyltransferase (Fragment)	14.6009	14.4411	14.9403	14.3805	14.6065	14.2997	14.7674	14.677	14.7869	14.5409
K3W4T3;Q9Z1G4	Atp6v0a1	V-type proton ATPase subunit a;V-type proton ATPase 116 kDa subunit a 1	15.3269	15.9164	15.3185	15.7234	15.5649	15.7774	15.1769	15.8512	15.2817	15.9143
K4DI59;P97386;Q3UC82;Q80ZH7	Lig3	DNA ligase;DNA ligase 3;DNA ligase;DNA ligase	#N/A	#N/A	#N/A	#N/A	#N/A	#N/A	#N/A	#N/A	#N/A	#N/A
K4DI61;Q9D8M7	Phf10	PHD finger protein 10	9.6714	10.8297	10.143	11.0078	11.4955	11.2872	11.7717	10.6341	11.6576	11.1563
K4DI67;Q6ZQK0;Q80W41	Ncapd3	Condensin-2 complex subunit D3	9.0975	#N/A	8.40294	9.78067	8.74703	#N/A	8.539	7.48716	9.65948	9.61034
K4DI77;Q5ND34	Wdr81	WD repeat domain 81 (Fragment);WD repeat-containing protein 81	13.0999	13.3911	13.0816	13.3295	12.7631	13.2948	13.0449	13.146	13.085	12.9832
M0QWK1	Ndfip2	Nedd4 family interacting protein 2	12.5745	13.0472	12.3069	13.052	12.2888	12.8596	12.6807	12.5565	12.904	12.7008
M0QWX4;P59110	Senp1	SUMO1/sentrin specific peptidase 1;Sentrin-specific protease 1	11.9745	11.7764	11.8881	12.062	11.7165	#N/A	11.9124	10.9131	12.139	11.3156
O08528	Hk2	Hexokinase-2	16.4793	16.7478	16.6841	16.4775	16.1202	16.1388	16.757	15.9622	16.3509	16.592
O08529	Capn2	Calpain-2 catalytic subunit	18.0594	18.036	18.2786	18.1625	18.1405	18.1559	18.2714	18.2116	18.2316	18.1901
O08532	Cacna2d1	Voltage-dependent calcium channel subunit alpha-2/delta-1	12.377	12.9431	10.927	12.443	11.3646	12.296	11.7674	#N/A	#N/A	#N/A
O08547	Sec22b	Vesicle-trafficking protein SEC22b	15.5967	16.5588	15.0849	15.2783	15.7873	14.4643	13.9437	13.5156	14.131	15.0141
O08553	Dpysl2	Dihydropyrimidinase-related protein 2	18.518	18.6857	18.5807	18.7097	18.5963	18.7761	18.5933	18.9573	18.6824	18.8261
O08579	Emd	Emerin	#N/A	#N/A	#N/A	#N/A	#N/A	#N/A	#N/A	#N/A	#N/A	#N/A
O08582	Gtpbp1	GTP-binding protein 1	14.6723	14.8737	14.1942	14.0651	14.6945	14.4806	14.3191	14.6703	14.6046	14.5944
O08583	Alyref	THO complex subunit 4	16.6266	16.9612	16.2401	16.5033	16.8226	16.7411	16.4707	16.4597	16.5315	16.597
O08599	Stxbp1	Syntaxin-binding protein 1	15.4103	15.1948	15.441	15.2787	15.4282	15.1532	15.4016	15.1687	15.4749	15.1354
O08600	Endog	Endonuclease G, mitochondrial	9.79891	10.7236	10.5998	10.85	10.4487	11.295	10.4699	11.1135	10.5926	11.3332
O08648	Map3k4	Mitogen-activated protein kinase kinase kinase 4	11.0755	11.1754	11.3715	11.5123	11.4144	12.0322	11.424	11.3434	11.3936	11.718
O08663;Q3UI33	Metap2	Methionine aminopeptidase 2	#N/A	#N/A	#N/A	#N/A	#N/A	#N/A	#N/A	#N/A	#N/A	#N/A
O08709	Prdx6	Peroxiredoxin-6	19.7811	19.231	18.726	19.3664	19.3752	20.193	19.4435	20.0813	19.6056	19.6643
O08715	Akap1	A-kinase anchor protein 1, mitochondrial	12.7891	12.8759	12.664	13.1339	12.6778	12.9412	12.7386	12.9152	12.7532	12.7087
O08734	Bak1	Bcl-2 homologous antagonist/killer	16.6234	14.1081	15.7035	15.4876	16.7194	#N/A	16.174	15.9694	15.6012	16.017
O08736	Casp12	Caspase-12	#N/A	#N/A	#N/A	#N/A	#N/A	#N/A	#N/A	#N/A	#N/A	#N/A
O08738	Casp6	Caspase-6	12.6321	11.8348	12.2804	12.3078	12.6681	12.3963	12.502	13.1429	12.8101	13.0083
O08749	Dld	Dihydrolipoyl dehydrogenase, mitochondrial	16.7798	16.6029	16.5433	16.7516	16.7102	16.5714	16.7344	16.6632	16.7026	16.7693
O08759	Ube3a	Ubiquitin-protein ligase E3A	14.8065	14.7264	14.775	14.8444	14.6476	14.833	14.945	14.5943	14.8086	14.6242
O08795	Prkcsh	Glucosidase 2 subunit beta	16.0237	16.3498	16.1227	16.262	15.9389	16.2998	16.1577	16.0392	16.1151	16.0252
O08797	Serpinb9	SPI6	17.1126	16.4718	17.2861	16.96	17.1791	16.925	17.249	17.3281	17.1855	17.1212
O08800	Serpinb8	Serpin B8	12.0346	12.3673	12.0319	12.4444	12.2037	12.6604	12.0446	12.9767	12.4315	12.4827
O08804	Serpinb6b	NK13	#N/A	#N/A	#N/A	#N/A	#N/A	#N/A	#N/A	#N/A	#N/A	#N/A
O08806	Serpinb9e	NK26	#N/A	13.4118	#N/A	11.9817	#N/A	12.8666	#N/A	12.992	#N/A	13.7173
O08807	Prdx4	Peroxiredoxin-4	17.3757	17.1665	17.0087	17.1071	16.8468	17.0655	16.8942	17.3898	17.0038	17.4648
O08810	Eftud2	116 kDa U5 small nuclear ribonucleoprotein component	19.8026	20.0527	20.1386	19.6547	19.9708	20.5314	19.9544	20.4756	20.9534	20.9025
O08848	RO60	RNA-binding protein Ro60	13.8701	14.1774	13.7556	13.8478	13.9948	14.3144	13.5351	14.1003	13.9159	14.1214
O08856	Ell	RNA polymerase II elongation factor ELL	10.0552	8.85024	9.74109	8.78512	10.1766	8.1225	8.91261	#N/A	#N/A	#N/A
O08911	Mapk12	Mitogen-activated protein kinase 12	12.385	11.6437	12.5688	12.3695	12.4248	12.0183	12.5562	12.3369	12.5924	12.5527
O08912	Galnt1	Polypeptide N-acetylgalactosaminyltransferase 1	14.2786	14.3752	14.3207	14.3173	14.3139	14.041	14.4364	14.3017	14.2891	14.0624
O08915	Aip	AH receptor-interacting protein	15.6905	15.5209	15.7035	15.5584	15.6456	15.496	15.5694	15.7098	15.7934	15.5631
O08917	Flot1	Flotillin-1	#N/A	#N/A	#N/A	#N/A	#N/A	#N/A	#N/A	#N/A	#N/A	#N/A
O08919	Numbl	Numb-like protein	12.6694	12.842	13.2876	12.8357	12.7481	#N/A	13.5848	#N/A	13.6151	12.5583
O08992;Q3TMX0	Sdcbp	Syntenin-1;Syndecan binding protein	13.7275	14.1209	13.8882	14.4025	14.0862	14.3817	13.9887	14.5826	13.776	13.9306
O08997	Atox1	Copper transport protein ATOX1	17.465	16.9929	17.3082	17.0265	17.396	17.3937	17.5849	17.5925	17.6283	17.3577
O09005	Degs1	Sphingolipid delta(4)-desaturase DES1	13.4981	14.5923	11.6793	12.8276	13.5128	12.769	10.3835	12.0487	12.5664	13.2143
O09044;Q9D3L3	Snap23	Synaptosomal-associated protein 23;Synaptosomal-associated protein	13.7311	13.4115	13.7386	13.6867	13.9003	13.7485	13.5556	13.7384	13.7714	13.2434
O09061	Psmb1	Proteasome subunit beta type-1	#N/A	#N/A	#N/A	#N/A	#N/A	#N/A	#N/A	#N/A	#N/A	#N/A
O09106	Hdac1	Histone deacetylase 1	13.6695	13.633	13.5395	13.6824	13.5497	14.0252	13.7776	14.04	13.7513	13.7641
O09110	Map2k3	Dual specificity mitogen-activated protein kinase kinase 3	17.4435	17.1686	17.2527	16.927	17.2617	17.3403	16.8055	17.0215	16.9699	17.3621
O09111	Ndufb11	NADH dehydrogenase [ubiquinone] 1 beta subcomplex subunit 11, mitochondrial	15.8541	15.6557	15.978	15.7526	15.9018	15.5792	15.8131	15.8399	15.7817	15.73
O09117	Sypl1	Synaptophysin-like protein 1	14.6547	13.9827	14.3178	14.2097	14.2223	13.3067	14.1408	13.3771	14.198	13.687
O09131	Gsto1	Glutathione S-transferase omega-1	18.9662	18.3866	19.03	18.9816	18.8719	18.53	18.88	18.7593	18.8933	18.6884
O09167	Rpl21	Large ribosomal subunit protein eL21	19.3182	19.5684	18.7439	19.1543	19.2075	18.9525	18.7515	18.6346	18.767	18.8264
O09172	Gclm	Glutamate--cysteine ligase regulatory subunit	15.9243	15.5825	16.1735	15.8798	15.7748	15.187	16.3644	15.5805	16.0472	16.0368
O09174	Amacr	Alpha-methylacyl-CoA racemase	14.1268	14.008	14.4358	14.0638	14.3143	14.331	13.8903	14.4197	14.2726	14.289
O35074	Ptgis	Prostacyclin synthase	15.2912	15.7844	15.4754	15.7563	15.6864	#N/A	14.1523	16.0453	15.272	15.9542
O35075	Vps26c	Vacuolar protein sorting-associated protein 26C	13.0647	12.5746	12.877	12.6431	12.8859	12.9305	13.0477	12.9715	13.1895	12.7891
O35114	Scarb2	Lysosome membrane protein 2	16.8859	17.069	16.8138	17.3175	17.1552	17.4262	17.041	17.5755	16.8624	17.4712
O35127	Grcc10	Protein C10	13.1972	13.0275	13.4375	13.3605	13.3852	13.9187	13.221	13.6983	13.4539	13.5661
O35129	Phb2	Prohibitin-2	17.8126	17.9489	17.8022	17.8377	17.8867	17.9178	17.9295	17.8193	17.8404	17.7931
O35130	Emg1	Ribosomal RNA small subunit methyltransferase NEP1	13.9751	14.0315	13.9777	13.6134	14.1356	13.8071	13.7628	13.8827	14.077	13.9725
O35134	Polr1a	DNA-directed RNA polymerase I subunit RPA1	14.7943	15.5011	14.901	14.7477	15.168	14.779	15.3789	14.5991	14.8926	14.6325
O35215	Ddt	D-dopachrome decarboxylase	16.1932	16.3748	16.1214	16.2713	16.1659	16.3929	16.4849	16.4263	16.3746	16.2389
O35218	Cpsf2	Cleavage and polyadenylation specificity factor subunit 2	15.4374	15.4289	15.13	15.4156	15.3902	15.6533	15.2993	15.7621	15.4572	15.7181
O35226	Psmd4	26S proteasome non-ATPase regulatory subunit 4	17.155	17.2788	17.2157	17.1133	17.117	17.2764	17.2893	17.0982	17.2706	17.1394
O35239	Ptpn9	Tyrosine-protein phosphatase non-receptor type 9	14.4935	14.34	14.524	14.3163	14.2024	14.18	14.2384	13.837	14.2917	14.3134
O35286	Dhx15	ATP-dependent RNA helicase DHX15	16.333	16.3776	16.5619	16.8191	16.7089	16.7906	16.5203	16.9804	16.5763	16.9801
O35295	Purb	Transcriptional activator protein Pur-beta	16.7805	16.5965	16.8742	16.6256	16.8178	16.5651	16.888	16.3549	16.8065	16.4615
O35316	Slc6a6	Sodium- and chloride-dependent taurine transporter	15.5698	15.1634	15.5954	15.3918	15.5261	15.0352	15.6624	14.9602	15.3927	15.0417
O35326;Q9D8S5	Srsf5	Serine/arginine-rich splicing factor 5;Serine and arginine-rich splicing factor 5	15.2922	15.2688	15.1436	15.0599	15.1961	14.9826	15.0196	14.9319	15.1812	15.0625
O35344	Kpna3	Importin subunit alpha-4	15.3796	14.9344	15.5014	15.1428	15.4231	15.5985	15.3679	15.4904	15.4613	15.5038
O35345;Q4FJZ2	Kpna6	Importin subunit alpha-7;Importin subunit alpha	15.4308	15.4612	15.4397	15.7673	15.4121	15.864	15.4287	15.6963	15.1517	15.7592
O35350	Capn1	Calpain-1 catalytic subunit	15.2241	15.1528	15.5056	15.278	15.2065	15.2951	15.3478	15.2847	15.3021	15.2087
O35375	Nrp2	Neuropilin-2	13.3506	14.4455	13.4083	14.3487	13.2365	14.1851	13.1527	13.6355	13.1763	14.0006
O35379	Abcc1	Multidrug resistance-associated protein 1	15.4092	15.3077	15.2358	15.3886	15.4188	15.4694	15.2665	15.4673	15.1554	15.4295
O35382	Exoc4	Exocyst complex component 4	15.2915	15.4141	15.2843	15.5691	15.6056	15.5819	15.5057	15.6173	15.2414	15.4067
O35405	Pld3	5'-3' exonuclease PLD3	15.5486	16.3415	16.1038	16.4641	15.8109	16.5867	15.8159	16.6921	15.8936	16.6147
O35427	Crcp	DNA-directed RNA polymerase III subunit RPC9	8.49853	8.58081	#N/A	7.87622	8.00427	8.90267	#N/A	9.07969	8.55363	8.60835
O35435	Dhodh	Dihydroorotate dehydrogenase (quinone), mitochondrial	13.5016	13.7498	13.3429	13.7789	13.4657	14.3205	14.1195	13.7606	14.1096	14.2755
O35459	Ech1	Delta(3,5)-Delta(2,4)-dienoyl-CoA isomerase, mitochondrial	15.6523	15.1061	15.4885	15.2407	15.4347	15.3739	15.5631	15.1868	15.4736	15.1226
O35465	Fkbp8	Peptidyl-prolyl cis-trans isomerase FKBP8	14.9646	14.829	14.7733	14.5819	14.7181	14.6099	14.8012	14.536	14.8303	14.5157
O35516	Notch2	Neurogenic locus notch homolog protein 2	15.7744	16.7173	15.703	16.5188	15.7589	16.3336	15.673	15.9818	15.5215	16.3147
O35551	Rabep1	Rab GTPase-binding effector protein 1	#N/A	#N/A	#N/A	#N/A	#N/A	#N/A	#N/A	#N/A	#N/A	#N/A
O35566	Cd151	CD151 antigen	15.3958	15.0995	15.1625	15.2685	15.0927	14.575	15.1577	14.773	15.0664	14.9035
O35593	Psmd14	26S proteasome non-ATPase regulatory subunit 14	17.3536	17.6164	17.6557	17.7711	17.6589	17.8641	17.7399	17.9907	17.6885	17.7729
O35598	Adam10	Disintegrin and metalloproteinase domain-containing protein 10	15.4329	15.7002	15.5622	15.8724	15.5739	15.3644	15.3614	15.4784	15.1237	15.3246
O35604	Npc1	NPC intracellular cholesterol transporter 1	14.325	14.7029	14.0135	14.7106	14.3935	15.1349	14.3564	15.5482	14.2861	15.1587
O35607	Bmpr2	Bone morphogenetic protein receptor type-2	10.4798	10.9546	9.77663	9.70275	9.90293	9.3781	10.5251	9.08484	9.70392	9.38413
O35621	Pmm1	Phosphomannomutase 1	#N/A	#N/A	#N/A	#N/A	#N/A	#N/A	#N/A	#N/A	#N/A	#N/A
O35639	Anxa3	Annexin A3	20.0776	20.1287	20.2909	20.3714	20.111	20.0816	20.2253	20.2181	20.1807	20.2889
O35640	Anxa8	Annexin A8	13.366	15.8357	13.2521	15.7537	13.1163	15.9005	13.541	15.8781	13.4791	15.7422
O35643;Q5SVG4;Q5SVG5	Ap1b1	AP-1 complex subunit beta-1;AP complex subunit beta;AP complex subunit beta	15.5122	15.6553	15.5614	15.6498	15.4856	15.6833	15.6356	15.6896	15.6295	15.5738
O35654	Pold2	DNA polymerase delta subunit 2	13.1731	12.9366	13.1648	13.0363	13.103	13.4623	12.8932	13.5946	13.2142	13.4075
O35655	Ppef1	Serine/threonine-protein phosphatase with EF-hands 1	11.9953	12.7575	12.2249	12.5804	12.0563	12.3035	12.4068	12.4479	12.1347	11.9857
O35657	Neu1	Sialidase-1	11.6469	14.3846	12.3941	12.9176	#N/A	12.5901	12.6141	13.2156	12.3889	12.7582
O35682	Myadm	Myeloid-associated differentiation marker	16.3161	17.1014	16.2414	16.4585	16.123	17.1451	15.8482	16.6347	15.8382	16.5801
O35683	Ndufa1	NADH dehydrogenase [ubiquinone] 1 alpha subcomplex subunit 1	13.8658	13.6456	14.4771	13.3776	13.7039	13.6264	13.1621	13.7078	13.638	13.6229
O35685	Nudc	Nuclear migration protein nudC	17.388	17.2888	17.4483	17.4247	17.3489	17.1728	17.4497	17.2447	17.3864	17.1884
O35691;Q3TUQ5	Pnn	Pinin	14.7888	14.6818	14.8705	14.7682	14.6422	14.5552	14.8995	14.5068	14.6545	14.5173
O35704	Sptlc1	Serine palmitoyltransferase 1	13.3004	13.7264	12.9757	13.4853	13.3939	13.8932	12.9353	13.9735	13.3901	13.6587
O35730	Ring1	E3 ubiquitin-protein ligase RING1	11.3356	10.8227	11.4333	11.2236	11.2948	10.8816	11.4931	11.4129	10.9227	11.0724
O35737;Q8C2Q7	Hnrnph1	Heterogeneous nuclear ribonucleoprotein H;Heterogeneous nuclear ribonucleoprotein H1	18.4478	18.5875	18.6169	18.5696	18.3616	18.5678	18.6148	18.5406	18.5582	18.5548
O35841	Api5	Apoptosis inhibitor 5	16.4476	16.3883	16.5509	16.4179	16.4441	16.2859	16.5015	16.1902	16.4526	16.2524
O35855	Bcat2	Branched-chain-amino-acid aminotransferase, mitochondrial	#N/A	#N/A	#N/A	#N/A	#N/A	#N/A	#N/A	#N/A	#N/A	#N/A
O35857	Timm44	Mitochondrial import inner membrane translocase subunit TIM44	14.6814	14.4681	14.6089	14.5721	14.674	14.6018	14.6302	14.7776	14.8601	14.6443
O35864	Cops5	COP9 signalosome complex subunit 5	15.2451	15.2845	15.4297	15.4638	15.4012	15.5238	15.4001	15.7143	15.5068	15.5575
O35874	Slc1a4	Neutral amino acid transporter A	10.2377	7.98484	#N/A	#N/A	11.2251	12.2115	#N/A	12.1394	8.50295	9.75319
O35887	Calu	Calumenin	#N/A	#N/A	#N/A	#N/A	#N/A	#N/A	#N/A	#N/A	#N/A	#N/A
O35900	Lsm2	U6 snRNA-associated Sm-like protein LSm2	13.2089	12.6068	13.3217	12.8733	12.5444	13.3483	12.8307	14.3621	13.4979	14.0481
O35929	Rem1	GTP-binding protein REM 1	13.3307	13.2867	13.5337	13.0451	13.0386	13.1784	13.4198	12.9903	13.3482	12.5256
O35943	Fxn	Frataxin, mitochondrial	14.2737	14.1722	14.4135	14.7207	14.3869	14.1467	14.8731	14.6531	14.691	14.3826
O35945	Aldh1a7	Aldehyde dehydrogenase, cytosolic 1	12.2086	9.92154	#N/A	#N/A	#N/A	#N/A	#N/A	#N/A	#N/A	#N/A
O35954	Pitpnm1	Membrane-associated phosphatidylinositol transfer protein 1	12.5695	12.5101	12.7185	12.7536	12.3768	12.8702	13.264	12.9504	12.6674	12.5917
O35969	Gamt	Guanidinoacetate N-methyltransferase	15.2676	14.9109	15.2074	14.7437	15.6015	15.1354	15.3035	15.2139	15.5226	15.0482
O35972	Mrpl23	Large ribosomal subunit protein uL23m	13.4785	13.3136	12.5817	12.9266	13.9466	13.743	13.062	13.9164	13.4678	13.8365
O54692	Zw10	Centromere/kinetochore protein zw10 homolog	13.3837	13.6479	13.5579	13.5245	13.5606	13.9024	13.5085	13.7546	13.6026	13.657
O54724	Cavin1	Caveolae-associated protein 1	16.7643	17.4018	16.5117	16.7044	16.5627	16.5029	16.4743	16.2149	16.5933	16.5676
O54734	Ddost	Dolichyl-diphosphooligosaccharide--protein glycosyltransferase 48 kDa subunit	17.6378	17.9522	17.7326	18.0675	17.7299	18.1692	17.8306	18.1861	17.7441	18.1268
O54774	Ap3d1	AP-3 complex subunit delta-1	14.6399	14.8562	14.5952	14.8873	15.0044	14.7208	14.5079	15.0335	14.9513	14.9982
O54775	Ccn4	CCN family member 4	12.6085	12.9052	12.9171	12.7185	12.8963	12.9661	13.0411	12.9395	12.9625	12.6062
O54782	Man2b2	Epididymis-specific alpha-mannosidase	11.8157	13.3053	11.9613	13.5686	12.4763	13.888	12.1966	13.7575	11.9301	13.6691
O54784	Dapk3	Death-associated protein kinase 3	#N/A	#N/A	#N/A	#N/A	#N/A	#N/A	#N/A	#N/A	#N/A	#N/A
O54786	Dffa	DNA fragmentation factor subunit alpha	14.1813	13.3722	12.8233	14.1606	14.3389	15.092	14.4034	13.4595	#N/A	13.4766
O54791	Maff	Transcription factor MafF	12.4168	11.0874	11.9535	11.3363	12.0672	11.6384	13.6709	11.9602	11.8041	13.8203
O54804	Chka	Choline kinase alpha	#N/A	#N/A	13.7282	#N/A	#N/A	#N/A	#N/A	#N/A	#N/A	#N/A
O54825	Bysl	Bystin	14.2401	14.3835	14.1266	14.2427	14.1895	14.1512	13.9136	14.3358	14.2528	14.2263
O54833	Csnk2a2	Casein kinase II subunit alpha'	14.9884	14.8619	15.3459	14.4899	15.0117	14.9019	15.1599	14.4032	15.0516	14.2578
O54879	Hmgb3	High mobility group protein B3	15.6004	17.4037	#N/A	15.1674	#N/A	16.3483	14.7593	14.3081	#N/A	14.7378
O54890	Itgb3	Integrin beta-3	14.0489	14.1383	14.0621	14.2285	13.9719	13.9472	14.0325	13.8324	13.989	13.998
O54931	Pakap	PALM2-AKAP2 fusion protein	#N/A	#N/A	#N/A	#N/A	#N/A	#N/A	#N/A	#N/A	#N/A	#N/A
O54941	Smarce1	SWI/SNF-related matrix-associated actin-dependent regulator of chromatin subfamily E member 1	14.0676	13.7892	14.0083	13.9368	13.8336	14.0536	13.9124	13.8949	13.9547	13.9528
O54946	Dnajb6	DnaJ homolog subfamily B member 6	#N/A	#N/A	#N/A	#N/A	#N/A	#N/A	#N/A	#N/A	#N/A	#N/A
O54950	Prkag1	5'-AMP-activated protein kinase subunit gamma-1	15.2402	14.8311	14.8448	14.9482	14.8393	14.6649	15.4037	14.8567	15.3976	14.8741
O54962	Banf1	Barrier-to-autointegration factor	17.2497	16.9782	17.0071	17.1429	17.3276	17.5146	17.3595	17.7492	17.4474	17.416
O54984	Get3	ATPase GET3	16.1164	16.0482	16.3253	16.056	16.4618	16.4491	16.2758	16.5636	16.2668	16.2408
O54988	Slk	STE20-like serine/threonine-protein kinase	16.7785	16.7434	16.7624	16.5345	16.6957	16.2427	16.7924	16.2947	16.7759	16.3416
O54998	Fkbp7	Peptidyl-prolyl cis-trans isomerase FKBP7	11.8748	12.8071	12.662	12.9606	12.5593	12.6755	12.4783	12.5999	12.6092	12.7433
O55013	Trappc3	Trafficking protein particle complex subunit 3	15.3884	15.8383	15.7204	15.9463	15.5262	15.9007	15.8864	15.7897	15.6153	15.7776
O55022	Pgrmc1	Membrane-associated progesterone receptor component 1	16.1503	16.5005	16.3061	16.3839	16.2323	16.2551	16.1974	16.5531	15.8663	16.3771
O55029	Copb2	Coatomer subunit beta'	17.3304	17.3858	17.4417	17.4384	17.3173	17.4869	17.3676	17.5615	17.3861	17.4937
O55033	Nck2	Cytoplasmic protein NCK2	12.6927	11.406	12.6769	10.9177	12.5691	12.0798	12.2655	12.0979	12.5565	10.9345
O55057	Pde6d	Retinal rod rhodopsin-sensitive cGMP 3',5'-cyclic phosphodiesterase subunit delta	13.2367	13.6052	13.4173	13.4805	13.4437	13.9444	13.3552	14.2647	13.3261	14.1812
O55091	Impact	Protein IMPACT	13.7003	14.0209	13.894	13.8397	13.5386	13.9819	13.6401	13.8019	13.6045	13.8109
O55098	Stk10	Serine/threonine-protein kinase 10	13.5997	14.3647	13.7043	13.6766	13.587	13.8116	13.6717	14.0539	13.5934	13.7837
O55106	Strn	Striatin	14.3356	12.5788	14.3571	15.5959	13.6733	14.8335	12.7366	15.6959	14.8198	16.5889
O55125	Nipsnap1	Protein NipSnap homolog 1	10.6755	9.71747	11.7235	9.43055	10.0365	9.51904	11.1458	9.09645	11.0943	9.92473
O55135	Eif6	Eukaryotic translation initiation factor 6	17.385	17.3423	17.1446	17.2696	17.2418	17.586	17.2934	17.6429	17.4148	17.4878
O55142	Rpl35a	Large ribosomal subunit protein eL33	19.0885	19.3959	18.7312	18.9133	19.1513	18.4483	18.7428	18.0562	18.4942	18.4393
O55143	Atp2a2	Sarcoplasmic/endoplasmic reticulum calcium ATPase 2	16.8513	17.9068	15.6626	16.5251	16.9595	15.8613	15.2717	14.9905	15.4022	16.1219
O55201	Supt5h	Transcription elongation factor SPT5	15.708	15.6603	15.6275	15.6669	15.5062	15.6536	15.6806	15.4832	15.6311	15.564
O55222	Ilk	Integrin-linked protein kinase	16.7526	16.6721	16.7592	16.5935	16.8564	16.7995	16.6136	16.8627	16.8002	16.9712
O55229	Chkb	Choline/ethanolamine kinase	15.6389	#N/A	15.8823	15.3546	15.476	9.92112	15.5121	15.9463	16.0428	#N/A
O55234	Psmb5	Proteasome subunit beta type-5	17.9976	17.9253	18.1659	17.9745	18.0069	17.9598	18.2138	17.9465	18.1434	17.9143
O55236	Rngtt	mRNA-capping enzyme	#N/A	12.2094	10.4132	9.66274	#N/A	12.2805	8.98823	11.7595	9.04923	10.9399
O55239	Nnmt	Nicotinamide N-methyltransferase	#N/A	12.9933	#N/A	12.7134	#N/A	12.8002	#N/A	13.5594	#N/A	14.0326
O55242	Sigmar1	Sigma non-opioid intracellular receptor 1	13.5108	14.5049	12.4706	13.5376	13.3001	12.9083	11.7222	12.1041	10.5259	13.378
O70126	Aurkb	Aurora kinase B	11.1298	10.7273	11.6277	10.8319	10.9758	10.8809	10.9682	10.9127	11.0427	10.2787
O70152	Dpm1	Dolichol-phosphate mannosyltransferase subunit 1	15.3139	15.1403	15.4619	14.9816	14.6568	14.8261	15.0001	14.512	14.8922	14.6956
O70172	Pip4k2a	Phosphatidylinositol 5-phosphate 4-kinase type-2 alpha	#N/A	#N/A	#N/A	#N/A	#N/A	#N/A	#N/A	#N/A	#N/A	#N/A
O70194	Eif3d	Eukaryotic translation initiation factor 3 subunit D	16.7905	17.0148	16.697	16.4297	16.7491	16.5036	16.6502	16.2409	16.6478	16.4525
O70209	Pdlim3	PDZ and LIM domain protein 3	15.5389	13.8627	16.0342	14.1012	15.5778	14.1557	15.9163	13.4257	15.9209	13.4925
O70251	Eef1b	Elongation factor 1-beta	17.9498	19.7268	17.8814	19.7764	16.9475	20.8818	18.947	19.9757	17.7711	19.6572
O70252	Hmox2	Heme oxygenase 2	14.6381	13.8542	14.169	13.9044	14.1728	12.7099	13.9645	13.322	14.0186	13.9396
O70274	Ptp4a2	Protein tyrosine phosphatase type IVA 2	13.3759	13.8708	13.5333	14.0901	13.4833	13.8674	13.4557	13.564	13.1106	13.6749
O70309;Q6PE70	Itgb5	Integrin beta-5;Integrin beta	#N/A	#N/A	#N/A	#N/A	#N/A	#N/A	#N/A	#N/A	#N/A	#N/A
O70310	Nmt1	Glycylpeptide N-tetradecanoyltransferase 1	16.6288	16.7886	16.5885	16.5626	16.6395	16.5401	16.5406	16.3204	16.5148	16.4697
O70318	Epb41l2	Band 4.1-like protein 2	16.388	16.4655	16.2677	15.7675	16.2063	16.7287	16.4462	16.163	16.4477	16.4006
O70325	Gpx4	Phospholipid hydroperoxide glutathione peroxidase GPX4	#N/A	#N/A	#N/A	#N/A	#N/A	#N/A	#N/A	#N/A	#N/A	#N/A
O70333	Cript	Cysteine-rich PDZ-binding protein	12.0115	13.7033	12.7276	12.6874	12.8312	12.4988	11.8899	#N/A	12.2913	10.666
O70373	Xirp1	Xin actin-binding repeat-containing protein 1	11.5412	9.44006	11.2765	10.3554	11.7398	11.1985	11.0774	11.0474	11.7122	10.9284
O70378	Emc8	ER membrane protein complex subunit 8	#N/A	#N/A	#N/A	#N/A	#N/A	#N/A	#N/A	#N/A	#N/A	#N/A
O70400	Pdlim1	PDZ and LIM domain protein 1	17.9412	17.7713	17.9301	17.7685	17.8637	17.5647	17.8709	18.2083	17.9396	17.9967
O70433	Fhl2	Four and a half LIM domains protein 2	16.0106	15.6921	15.9061	15.749	15.8127	15.7672	15.9728	15.7995	15.9445	15.7459
O70435	Psma3	Proteasome subunit alpha type-3	17.7121	17.4497	17.8069	17.5693	17.6026	17.481	17.8653	17.3237	17.6927	17.3167
O70439;Q8BH40	Stx7	Syntaxin-7	15.2643	15.6136	15.2113	15.3602	15.1929	15.1142	15.2134	14.9155	15.026	15.1512
O70475	Ugdh	UDP-glucose 6-dehydrogenase	18.0123	18.5357	18.1207	18.6792	18.0393	18.6887	18.2002	18.926	18.1575	18.7573
O70480;Q8BSN6	Vamp4	Vesicle-associated membrane protein 4	11.2703	10.8135	11.4103	11.246	11.5277	10.1193	11.2798	10.9352	11.0511	11.1984
O70481	Ubr1	E3 ubiquitin-protein ligase UBR1	15.3886	14.9078	15.5296	15.4053	15.156	15.3696	15.5252	15.1802	15.2828	15.3059
O70503	Hsd17b12	Very-long-chain 3-oxoacyl-CoA reductase	16.8885	17.2011	16.3056	16.3353	17.0799	16.1604	16.1496	15.9451	16.4235	16.5394
O70546	Kdm6a	Lysine-specific demethylase 6A	#N/A	#N/A	#N/A	#N/A	#N/A	#N/A	#N/A	#N/A	#N/A	#N/A
O70551	Srpk1	SRSF protein kinase 1	15.1048	14.6594	14.2929	14.8493	15.3988	15.5216	14.7517	15.835	15.1991	15.43
O70572	Smpd2	Sphingomyelin phosphodiesterase 2	13.9784	14.4725	13.9209	14.0314	14.2047	13.7641	13.9893	13.823	13.7927	13.8462
O70578	Cacng1	Voltage-dependent calcium channel gamma-1 subunit	12.8739	11.2212	12.5489	11.8594	12.6107	12.2325	12.4649	11.8112	12.5118	11.8379
O70579	Slc25a17	Peroxisomal membrane protein PMP34	13.3348	13.1423	12.6464	13.0799	13.4145	12.5883	12.8538	12.9173	12.9272	13.2877
O70591	Pfdn2	Prefoldin subunit 2	16.8754	17.1972	16.9093	17.0232	16.564	17.0376	16.8796	16.9919	16.7759	16.9435
O70622	Rtn2	Reticulon-2	12.8338	12.4198	12.1231	11.5875	12.7052	11.1422	12.2542	10.2502	12.1383	10.9806
O88207	Col5a1	Collagen alpha-1(V) chain	11.9099	12.5498	11.2193	12.3697	12.0852	12.5722	11.7218	12.5506	12.5249	12.4931
O88271	Cfdp1	Craniofacial development protein 1	14.8496	14.9688	14.856	14.8973	14.7884	14.9973	14.8983	14.9618	15.0054	14.8512
O88322	Nid2	Nidogen-2	#N/A	#N/A	#N/A	#N/A	#N/A	13.022	#N/A	#N/A	12.0212	12.8692
O88325	Naglu	Alpha-N-acetylglucosaminidase	13.2678	13.4085	13.207	13.9517	13.7349	13.8435	13.3558	14.1254	13.1932	14.0243
O88342	Wdr1	WD repeat-containing protein 1	18.9357	19.0689	18.9967	19.0301	18.9088	19.1065	19.0682	19.1272	19.0188	19.0279
O88396	Grpel2	GrpE protein homolog 2, mitochondrial	10.0378	10.1792	10.4764	10.6567	10.0849	10.8932	10.5587	11.0555	10.4147	10.8172
O88413	Tulp3	Tubby-related protein 3	12.2225	12.215	12.2633	11.7143	12.2829	12.0263	11.9301	12.167	12.1174	12.0469
O88441	Mtx2	Metaxin-2	13.9365	14.1037	13.9134	14.1236	14.1353	14.4472	14.4285	14.4869	14.3537	14.4143
O88456	Capns1	Calpain small subunit 1	17.7896	17.4019	17.7102	18.4599	18.7279	19.8213	18.5144	19.464	18.6207	18.7104
O88512	Ap1g2	AP-1 complex subunit gamma-like 2	11.7696	11.1099	11.2887	11.6502	12.0126	13.1233	11.7076	12.6761	12.304	12.2978
O88531	Ppt1	Palmitoyl-protein thioesterase 1	13.3044	13.9693	13.3562	13.2283	13.7433	14.2855	13.4001	14.4329	13.6688	14.3023
O88532	Zfr	Zinc finger RNA-binding protein	13.5517	13.9418	13.16	13.3726	13.5275	13.115	13.2497	12.8681	13.277	13.1591
O88543	Cops3	COP9 signalosome complex subunit 3	15.6072	15.4338	15.5724	15.6149	15.5082	15.5129	15.496	15.6279	15.7336	15.6393
O88544	Cops4	COP9 signalosome complex subunit 4	16.2779	16.1085	16.3798	16.4683	16.4127	16.8046	16.5772	16.6264	16.3346	16.6001
O88554	Parp2	Poly [ADP-ribose] polymerase 2	8.44048	8.7813	#N/A	8.57448	8.66237	8.98386	7.59201	9.02202	8.94281	8.48541
O88569	Hnrnpa2b1	Heterogeneous nuclear ribonucleoproteins A2/B1	20.004	20.1143	20.1527	20.0533	19.9387	20.1614	20.0583	20.044	20.0033	20.0345
O88587	Comt	Catechol O-methyltransferase	15.8697	15.5287	15.1429	15.2552	15.8741	15.6103	15.181	15.5142	15.465	15.5312
O88597	Becn1	Beclin-1	11.4414	9.97752	11.8199	11.1795	10.9586	10.4595	11.1389	10.9672	12.1922	10.7549
O88630	Gosr1	Golgi SNAP receptor complex member 1	13.8206	13.7062	13.328	13.4533	13.2854	12.8442	13.7691	12.4042	13.3131	13.4808
O88653	Lamtor3	Ragulator complex protein LAMTOR3	12.6194	12.837	12.5351	13.2322	13.4621	13.5426	12.9479	13.8198	13.3794	13.6832
O88665	Brd7	Bromodomain-containing protein 7	13.1219	12.4954	13.3191	12.7077	13.0093	12.4631	13.1972	12.2981	13.2936	12.3137
O88668	Creg1	Protein CREG1	#N/A	#N/A	#N/A	#N/A	#N/A	#N/A	#N/A	#N/A	#N/A	#N/A
O88673	Dgka	Diacylglycerol kinase alpha	13.5748	#N/A	14.3919	13.7866	14.0297	#N/A	13.8748	12.8835	14.3135	13.4419
O88685	Psmc3	26S proteasome regulatory subunit 6A	#N/A	#N/A	#N/A	#N/A	#N/A	#N/A	#N/A	#N/A	#N/A	#N/A
O88693	Ugcg	Ceramide glucosyltransferase	14.0374	14.3789	13.9079	14.0125	14.0379	14.3011	13.8988	14.17	14.0128	14.1885
O88696	Clpp	ATP-dependent Clp protease proteolytic subunit, mitochondrial	15.1419	15.1199	15.3609	15.1403	15.0867	15.0421	15.227	15.2685	15.2101	15.167
O88708	Orc4	Origin recognition complex subunit 4	11.7361	10.8105	11.2645	10.9998	11.0914	11.1446	11.7283	10.9556	10.9115	11.2201
O88736	Hsd17b7	3-keto-steroid reductase/17-beta-hydroxysteroid dehydrogenase 7	11.3845	13.4764	11.6923	13.8462	11.4439	14.6057	#N/A	14.2086	#N/A	14.144
O88738;S4R1L5;S4R2P8	Birc6	Baculoviral IAP repeat-containing protein 6;Baculoviral IAP repeat-containing 6;Baculoviral IAP repeat-containing 6	15.0158	15.364	15.0067	14.8455	15.1294	14.9203	14.8865	15.0233	15.2517	14.886
O88746;Q3UDC3	Tom1	Target of Myb1 membrane trafficking protein;Target of myb1 trafficking protein	14.6744	14.7883	14.6544	14.8325	14.6341	14.9806	14.642	15.2337	14.7887	15.1416
O88792	F11r	Junctional adhesion molecule A	14.9142	15.0235	14.954	14.8604	14.9324	14.7177	14.866	14.9204	14.9471	14.5722
O88796	Rpp30	Ribonuclease P protein subunit p30	13.386	13.3413	13.0531	13.6996	13.6199	13.7613	13.5063	14.0857	13.7099	13.9328
O88811	Stam2	Signal transducing adapter molecule 2	13.9906	14.3899	14.018	14.2806	13.9004	14.4732	14.0311	14.4367	14.0407	14.4908
O88843	Cradd	Death domain-containing protein CRADD	#N/A	#N/A	7.04458	7.41199	6.90461	8.48481	#N/A	8.16769	#N/A	7.05459
O88844	Idh1	Isocitrate dehydrogenase [NADP] cytoplasmic	18.8879	18.6664	18.9562	18.7834	18.9597	18.8578	18.9546	19.0382	18.9758	18.8398
O88845	Akap10	A-kinase anchor protein 10, mitochondrial	10.8616	11.5812	11.5304	11.507	11.2684	11.1954	11.2997	11.4999	11.2556	11.2187
O88848	Arl6	ADP-ribosylation factor-like protein 6	13.3901	#N/A	13.4041	12.8309	13.4018	#N/A	12.9959	#N/A	13.5975	12.2742
O88851	Rbbp9	Putative hydrolase RBBP9	13.9251	13.5929	14.029	13.9282	13.9845	13.9683	13.9646	14.1539	13.7947	13.8427
O88856;Q3TQN1	Tpst2	Protein-tyrosine sulfotransferase 2;Protein-tyrosine sulfotransferase	11.4367	11.6338	11.3291	11.4349	11.4138	11.7032	11.1264	11.9619	11.6986	12.1968
O88874;Q3U3M5	Ccnk	Cyclin-K;Cyclin K	11.7898	12.01	11.8222	12.0237	11.8478	12.5515	11.9049	12.3976	11.9795	12.3339
O88878	Zfand5	AN1-type zinc finger protein 5	11.4175	8.6628	11.2963	#N/A	10.9641	10.2639	12.1985	9.6336	11.1166	10.1103
O88879	Apaf1	Apoptotic protease-activating factor 1	#N/A	#N/A	#N/A	#N/A	#N/A	#N/A	#N/A	#N/A	#N/A	#N/A
O88888	Apba3	Amyloid-beta A4 precursor protein-binding family A member 3	#N/A	#N/A	#N/A	#N/A	#N/A	#N/A	#N/A	#N/A	#N/A	#N/A
O88895	Hdac3	Histone deacetylase 3	13.3037	13.4653	13.2971	12.8571	12.9232	13.6503	13.1945	14.0058	13.1769	13.373
O88935	Syn1	Synapsin-1	12.205	12.2644	11.7527	11.9139	11.8774	12.004	11.8159	11.9675	11.7482	11.9821
O88939	Zbtb7a	Zinc finger and BTB domain-containing protein 7A	10.4732	#N/A	9.92754	10.0577	8.47644	8.77496	#N/A	9.88896	10.2723	10.6948
O88952	Lin7c	Protein lin-7 homolog C	15.4191	15.1119	15.3911	14.7976	15.1569	15.1359	15.4498	15.0458	15.2458	14.818
O88958	Gnpda1	Glucosamine-6-phosphate isomerase 1	15.4253	15.7172	15.3908	15.8813	15.7027	16.2302	15.0938	16.5228	15.477	15.6542
O88967	Yme1l1	ATP-dependent zinc metalloprotease YME1L1	14.7226	14.6067	14.93	15.04	15.0018	15.3048	14.8432	15.1854	14.8637	15.0987
O88983	Stx8	Syntaxin-8	14.4533	14.6185	14.4079	14.6395	14.4977	14.4445	14.1592	14.3793	14.069	14.526
O88986	Gcat	2-amino-3-ketobutyrate coenzyme A ligase, mitochondrial	13.3017	12.5014	13.1458	12.9818	12.913	13.0938	13.2166	12.6178	13.1369	12.764
O88990	Actn3	Alpha-actinin-3	15.4405	14.9216	15.5418	14.9064	15.4125	15.0826	15.54	14.9203	15.5381	14.9028
O89001	Cpd	Carboxypeptidase D	14.3471	14.6926	14.56	14.7595	14.4642	14.7729	14.4177	14.7257	14.3966	14.7051
O89013	Leprot	Leptin receptor gene-related protein	11.4538	11.5443	10.8428	11.7163	10.849	11.1187	10.6543	10.3582	10.4819	10.9869
O89016	Abcd4	Lysosomal cobalamin transporter ABCD4	#N/A	11.8422	#N/A	9.23982	#N/A	12.7522	#N/A	12.0627	12.8926	12.8589
O89017	Lgmn	Legumain	14.3104	14.4667	14.3582	14.8415	14.5611	14.6821	14.557	15.0794	14.6065	15.0939
O89023	Tpp1	Tripeptidyl-peptidase 1	13.875	14.4403	14.2404	14.3968	13.9965	14.489	14.2353	14.6453	14.1404	14.236
O89050	Mkln1	Muskelin	11.9011	11.7478	11.5467	11.3955	12.1395	11.9378	11.9239	12.0955	11.5489	11.9604
O89051	Itm2b	Integral membrane protein 2B	16.8748	15.5756	16.7439	15.9136	16.7697	15.4757	16.1337	15.5127	16.5848	15.8441
O89079	Cope	Coatomer subunit epsilon	#N/A	#N/A	#N/A	#N/A	#N/A	#N/A	#N/A	#N/A	#N/A	#N/A
O89086	Rbm3	RNA-binding protein 3	18.5594	19.7332	18.4773	19.0011	18.0297	19.9209	18.276	18.8367	18.0474	18.9616
O89112	Lancl1	Glutathione S-transferase LANCL1	14.9903	14.4516	15.0463	14.4714	14.5896	14.4427	14.5887	14.5837	15.0151	14.8268
P00158	Mt-Cyb	Cytochrome b	13.3458	12.342	14.3038	13.6145	13.327	12.5778	13.7396	13.8522	13.588	13.6407
P00329	Adh1	Alcohol dehydrogenase 1	10.7033	12.2962	10.6886	12.1722	10.697	12.5622	10.8816	12.7391	10.7551	12.2928
P00375	Dhfr	Dihydrofolate reductase	15.8414	15.8039	16.0211	15.8933	16.0447	16.0382	15.9841	15.9255	16.0115	15.7866
P00405	Mtco2	Cytochrome c oxidase subunit 2	17.1743	17.105	16.7538	17.2049	17.1708	17.782	17.081	17.8079	17.1558	17.8466
P00416	mt-Co3	Cytochrome c oxidase subunit 3	11.6966	11.1857	11.8229	11.3669	11.3573	11.3646	12.3215	11.5922	11.4238	11.014
P00493	Hprt1	Hypoxanthine-guanine phosphoribosyltransferase	16.6574	16.6621	16.7428	16.8292	16.6812	16.8411	16.8362	16.9547	16.8511	16.9096
P01027	C3	Complement C3	13.0906	13.734	13.3453	13.7468	12.6151	13.5852	12.6979	14.1366	12.7721	13.815
P01029	C4b	Complement C4-B	14.7498	15.7157	15.1293	15.7655	14.9752	15.7487	15.3134	15.9887	14.9886	15.7078
P01887	B2m	Beta-2-microglobulin	16.0622	16.8043	16.4921	16.7579	16.0509	16.7233	16.4415	16.5943	16.3177	16.5137
P02463	Col4a1	Collagen alpha-1(IV) chain	12.8076	14.2352	16.6811	14.7462	14.4146	14.9701	13.8699	14.9688	14.1723	14.7685
P02798	Mt2	Metallothionein-2	15.3595	14.4835	15.1862	14.6429	15.1755	14.5324	15.3509	14.6242	15.1374	14.5841
P02802	Mt1	Metallothionein-1	15.7383	15.2026	15.4918	15.2071	15.4852	15.393	15.6291	15.3071	15.3917	15.3567
P03888	Mtnd1	NADH-ubiquinone oxidoreductase chain 1	11.933	11.3996	12.6218	12.6911	13.2093	12.2679	12.8312	13.6369	12.9095	13.3385
P03899	mt-Nd3	NADH-ubiquinone oxidoreductase chain 3	13.4506	12.3386	14.0281	13.5155	13.5754	12.6973	13.7384	13.2594	13.7587	13.2284
P03930	Mtatp8	ATP synthase protein 8	15.9974	16.3134	15.6558	16.2129	15.8823	16.1521	15.8908	15.8275	15.7966	16.162
P03958	Ada	Adenosine deaminase	14.5888	14.3725	14.4707	14.2311	14.5546	14.378	14.4706	14.8107	14.4048	14.5041
P03975	Iap	IgE-binding protein	11.5158	14.1513	11.9109	12.7954	11.6549	12.5626	#N/A	12.1144	#N/A	12.9227
P04095;P04768	Prl2c2;Prl2c3	Prolactin-2C2;Prolactin-2C3	12.6603	12.4736	12.4083	13.1153	12.5887	12.3966	13.0016	13.781	13.1342	13.6677
P04104	Krt1	Keratin, type II cytoskeletal 1	12.5971	13.3761	12.7513	14.3365	14.201	12.3351	14.6788	13.2278	14.9203	11.7033
P04184	Tk1	Thymidine kinase, cytosolic	13.79	13.4437	13.4341	13.203	13.7094	12.9498	14.0397	13.4979	13.9064	13.4927
P04627	Araf	Serine/threonine-protein kinase A-Raf	#N/A	#N/A	#N/A	#N/A	#N/A	#N/A	#N/A	#N/A	#N/A	#N/A
P05063	Aldoc	Fructose-bisphosphate aldolase C	10.0828	11.0597	8.1206	12.3899	10.1521	11.7101	11.4292	11.0424	10.8805	11.2435
P05064	Aldoa	Fructose-bisphosphate aldolase A	#N/A	#N/A	#N/A	#N/A	#N/A	#N/A	#N/A	#N/A	#N/A	#N/A
P05132	Prkaca	cAMP-dependent protein kinase catalytic subunit alpha	13.7178	13.1156	13.7783	13.3104	13.8151	13.4897	13.4114	13.8269	13.946	13.9264
P05201	Got1	Aspartate aminotransferase, cytoplasmic	17.7208	17.7727	18.1302	17.8558	17.8467	17.7849	18.0006	17.6959	17.9066	17.6031
P05202	Got2	Aspartate aminotransferase, mitochondrial	18.7376	18.6016	18.7742	18.778	18.8674	18.839	18.8854	18.786	18.8312	18.8021
P05213	Tuba1b	Tubulin alpha-1B chain	#N/A	#N/A	#N/A	#N/A	#N/A	#N/A	#N/A	#N/A	#N/A	#N/A
P05214	Tuba3a	Tubulin alpha-3 chain	#N/A	#N/A	#N/A	#N/A	#N/A	#N/A	#N/A	#N/A	#N/A	#N/A
P05480	Src	Proto-oncogene tyrosine-protein kinase Src	15.636	15.494	15.6105	15.4319	15.665	15.7703	15.8676	15.7133	15.5231	15.5031
P05533	Ly6a	Lymphocyte antigen 6A-2/6E-1	11.7813	13.6195	11.5637	13.7243	12.4091	14.9901	12.0036	14.3859	12.5326	13.9729
P05627	Jun	Transcription factor Jun	11.9982	12.4025	11.0813	11.4183	11.3674	12.1809	11.5034	12.0211	11.175	11.8191
P06537	Nr3c1	Glucocorticoid receptor	12.6333	11.5815	11.735	12.1189	#N/A	12.8233	#N/A	12.7133	12.2306	11.1358
P06745	Gpi	Glucose-6-phosphate isomerase	18.9761	19.2683	19.0993	19.3912	19.0928	19.6379	19.2094	19.6181	19.1226	19.5371
P06795	Abcb1b	ATP-dependent translocase ABCB1	12.531	13.0626	12.2003	12.3622	12.4485	13.4557	13.0662	13.204	12.6682	13.4601
P06797	Ctsl	Procathepsin L	16.6478	16.6393	16.7776	16.3471	16.467	16.6882	16.5014	16.7692	16.5954	16.6426
P06801	Me1	NADP-dependent malic enzyme	16.0696	15.693	16.0316	16.1003	16.2735	15.9772	16.29	16.0921	16.5954	15.8933
P06837	Gap43	Neuromodulin	8.356	10.1496	8.91185	9.77519	6.98305	9.59328	7.72626	9.48443	7.89014	9.67787
P06869	Plau	Urokinase-type plasminogen activator	12.1559	11.4456	11.884	11.8063	11.8089	11.0972	11.7462	11.3773	12.1862	11.2852
P07356	Anxa2	Annexin A2	#N/A	#N/A	#N/A	#N/A	#N/A	#N/A	#N/A	#N/A	#N/A	#N/A
P07607	Tyms	Thymidylate synthase	13.8569	13.4562	13.3065	13.9115	13.72	14.1536	13.5098	14.5767	13.8789	14.3209
P07724	Alb	Albumin	13.1188	12.6759	13.26	13.8513	13.0433	11.4835	13.183	13.5147	13.1192	13.6728
[truncated: 3,687 more rows]

## Sheet: T-Test
Supplementary table: Welch's ttest between Atoh8 and C2C12 samples. P-value (p) and adjusted p-value (p.fdr) are shown, as well as ttest statistics, as well as log2 fold changes (FC) for the comparison C2C12 vs Atoh8) as well as fold changes for C2C12 vs Atoh8 and fold changes for Atoh8 vs C2C12. Positive values relate to an increased abundance in the group mentioned first. Log2 label free quanti…
Atoh8.0E_01	C2C12_01	Atoh8.0E_04	C2C12_03	Atoh8.0E_05	C2C12_02	Atoh8.0E_02	C2C12_04	Atoh8.0E_03	C2C12_05	C: Welch's T-test Significant C2C12_Atoh8.0E	C: Welch's T-test significant	p	p.fdr	FC Atoh8 vs C2C12	FC C2C12 vs Atoh8	log2 FC C2C12 vs Atoh8	N: Welch's T-test Test statistic C2C12_Atoh8.0E	T: PG.ProteinAccessions	T: PG.Genes	T: PG.ProteinDescriptions
15.8319	16.5501	15.7937	16.4947	15.8898	16.4818	15.826	16.497	15.7759	16.4394	+	C2C12_Atoh8.0E	7.12244e-09	3.21151e-05	0.628871	1.59015	0.669164	0.651973	P17809	Slc2a1	Solute carrier family 2, facilitated glucose transporter member 1
11.628	13.6493	11.7197	13.9042	11.858	13.9909	11.6371	13.7752	11.652	13.6517	+	C2C12_Atoh8.0E	5.01831e-08	0.000113138	0.234023	4.27309	2.09528	1.93938	Q8R3G9	Tspan8	Tetraspanin-8
12.958	14.4799	12.8002	14.4826	12.6047	14.232	12.5873	14.3034	12.7558	14.1858	+	C2C12_Atoh8.0E	1.39201e-07	0.000209219	0.330903	3.02203	1.59552	1.46097	E9Q5D9;F8WH23;Q61581	Igfbp7	Insulin-like growth factor binding protein 7;Insulin-like growth factor-binding protein 7;Insulin-like growth factor-binding protein 7
16.7201	17.9902	16.7704	17.9832	16.6649	18.0849	16.8962	18.0253	16.8054	18.029	+	C2C12_Atoh8.0E	2.41163e-07	0.000271851	0.420122	2.38026	1.25112	1.19937	Q91ZJ5	Ugp2	UTP--glucose-1-phosphate uridylyltransferase
13.366	15.8357	13.2521	15.7537	13.1163	15.9005	13.541	15.8781	13.4791	15.7422	+	C2C12_Atoh8.0E	3.74896e-07	0.000338081	0.180346	5.54489	2.47116	2.28155	O35640	Anxa8	Annexin A8
15.6485	13.7272	15.9155	13.9131	15.8066	13.9903	15.6017	14.2204	15.7341	13.7947	+	C2C12_Atoh8.0E	5.48696e-07	0.000386921	3.51173	0.28476	-1.81218	-1.64359	P16460	Ass1	Argininosuccinate synthase
15.4437	15.9937	15.4641	16.1325	15.3899	16.0854	15.5733	16.0464	15.4686	15.9855	+	C2C12_Atoh8.0E	6.00675e-07	0.000386921	0.668601	1.49566	0.580782	0.558047	Q99JR1	Sfxn1	Sideroflexin-1
15.4701	16.0218	15.4754	16.1244	15.4984	16.1465	15.3128	16.0366	15.3674	16.2047	+	C2C12_Atoh8.0E	7.87113e-07	0.000409665	0.623312	1.60433	0.681973	0.649658	P27046	Man2a1	Alpha-mannosidase 2
15.819	15.0554	15.7811	15.208	15.6223	15.1073	15.7829	14.9958	15.7477	15.0523	+	C2C12_Atoh8.0E	8.76642e-07	0.000409665	1.58756	0.629896	-0.666815	-0.635486	P70460	Vasp	Vasodilator-stimulated phosphoprotein
17.8587	18.4954	18.0067	18.3967	17.9484	18.5078	17.9249	18.448	17.9512	18.5755	+	C2C12_Atoh8.0E	9.08549e-07	0.000409665	0.684593	1.46072	0.546682	0.526475	Q9DAV6	Serpinb9b	R86
17.6443	17.0999	17.5772	17.1687	17.6034	17.0419	17.6912	17.1618	17.6235	17.1928	+	C2C12_Atoh8.0E	1.24628e-06	0.000474071	1.40921	0.709615	-0.494891	-0.478816	Q9R0P5	Dstn	Destrin
20.5976	19.8403	20.5952	19.799	20.3872	19.7343	20.5357	19.572	20.5366	19.7145	+	C2C12_Atoh8.0E	1.26167e-06	0.000474071	1.73922	0.57497	-0.798442	-0.753409	P47739	Aldh3a1	Aldehyde dehydrogenase, dimeric NADP-preferring
15.7434	15.4452	15.6748	15.3385	15.7312	15.3964	15.6781	15.4079	15.7683	15.403	+	C2C12_Atoh8.0E	1.41646e-06	0.000486197	1.24915	0.800542	-0.320951	-0.313066	Q9QUJ7	Acsl4	Long-chain-fatty-acid--CoA ligase 4
19.3426	19.5939	19.2728	19.5989	19.2286	19.6761	19.2666	19.6366	19.2886	19.7025	+	C2C12_Atoh8.0E	1.50959e-06	0.000486197	0.778217	1.28499	0.361755	0.351838	Q9DCD0	Pgd	6-phosphogluconate dehydrogenase, decarboxylating
13.8032	14.8064	14.1448	15.1369	13.8328	14.9063	13.8852	14.9187	13.9805	14.8891	+	C2C12_Atoh8.0E	2.21804e-06	0.000611729	0.499245	2.00302	1.00218	0.925671	Q922H2	Pdk3	[Pyruvate dehydrogenase (acetyl-transferring)] kinase isozyme 3, mitochondrial
20.4907	19.9178	20.5424	20.1087	20.414	20.0235	20.5447	19.9927	20.5322	20.0146	+	C2C12_Atoh8.0E	2.22784e-06	0.000611729	1.40772	0.710367	-0.493364	-0.474696	Q6P5H2	Nes	Nestin
15.4405	14.9216	15.5418	14.9064	15.4125	15.0826	15.54	14.9203	15.5381	14.9028	+	C2C12_Atoh8.0E	2.30636e-06	0.000611729	1.46186	0.684059	-0.547807	-0.524584	O88990	Actn3	Alpha-actinin-3
15.2616	16.1541	15.1791	16.2839	15.014	15.9352	15.3208	16.2246	15.0251	16.1559	+	C2C12_Atoh8.0E	2.81156e-06	0.000704295	0.503266	1.98702	0.990606	0.91269	Q6GQT1	A2m	Alpha-2-macroglobulin-P
12.7837	13.3866	12.6887	13.2487	12.4927	13.547	12.6189	13.3951	12.62	13.4232	+	C2C12_Atoh8.0E	3.4564e-06	0.000786811	0.59077	1.69271	0.759332	0.711396	A0A2I3BRQ3;Q61704	Itih3	Inter-alpha-trypsin inhibitor heavy chain H3
12.8693	12.0568	13.1493	11.8862	12.7963	11.7883	13.0612	11.958	13.0972	12.0564	+	C2C12_Atoh8.0E	3.53128e-06	0.000786811	2.06411	0.48447	-1.04552	-0.962989	E9QPX1;P39061	Col18a1	Collagen, type XVIII, alpha 1;Collagen alpha-1(XVIII) chain
17.6583	17.3413	17.7302	17.3038	17.5866	17.2927	17.7082	17.2075	17.6434	17.2481	+	C2C12_Atoh8.0E	3.66446e-06	0.000786811	1.30735	0.764904	-0.38665	-0.373825	A0A0R4J0Q5;P21619	Lmnb2	Lamin B2;Lamin-B2
14.0097	12.5552	14.1872	12.5786	13.9502	12.0941	14.205	12.173	13.9891	12.256	+	C2C12_Atoh8.0E	4.07974e-06	0.000813202	3.33311	0.30002	-1.73687	-1.5607	D3Z497;Q9WTZ1	Rnf7l;Rnf7	Ring finger protein 7 like;RING-box protein 2
15.3729	15.8838	15.395	15.9113	15.3625	16.0627	15.4693	16.0236	15.375	16.0145	+	C2C12_Atoh8.0E	4.14807e-06	0.000813202	0.667003	1.49924	0.584234	0.561986	Q5SX75;Q60716	P4ha2	procollagen-proline 4-dioxygenase;Prolyl 4-hydroxylase subunit alpha-2
16.3635	15.5824	16.4837	15.7097	16.3974	15.8339	16.4397	15.6466	16.4454	15.7255	+	C2C12_Atoh8.0E	5.7598e-06	0.0010451	1.65444	0.604435	-0.726342	-0.693812	Q02257	Jup	Junction plakoglobin
12.6835	11.8791	12.8578	11.9491	12.7853	11.8985	12.6107	12.1547	12.8867	12.0613	+	C2C12_Atoh8.0E	5.79454e-06	0.0010451	1.71274	0.58386	-0.776306	-0.722971	Q6ZQ73	Cand2	Cullin-associated NEDD8-dissociated protein 2
17.6675	18.0095	17.7321	18.1645	17.6128	18.151	17.7428	18.1137	17.6645	18.0444	+	C2C12_Atoh8.0E	7.31543e-06	0.00126866	0.751214	1.33118	0.412704	0.397402	Q9D2R0	Aacs	Acetoacetyl-CoA synthetase
14.7843	13.6691	15.0769	13.8439	14.7277	14.0118	14.8372	13.9797	14.8452	14.0488	+	C2C12_Atoh8.0E	8.07835e-06	0.00134908	1.92335	0.519926	-0.943622	-0.864449	Q9CQI6	Cotl1	Coactosin-like protein
15.3595	14.4835	15.1862	14.6429	15.1755	14.5324	15.3509	14.6242	15.1374	14.5841	+	C2C12_Atoh8.0E	8.47942e-06	0.00136549	1.58937	0.62918	-0.668456	-0.633357	P02798	Mt2	Metallothionein-2
11.8157	13.3053	11.9613	13.5686	12.4763	13.888	12.1966	13.7575	11.9301	13.6691	+	C2C12_Atoh8.0E	9.27084e-06	0.00144146	0.338749	2.95204	1.56171	1.35407	O54782	Man2b2	Epididymis-specific alpha-mannosidase
13.6797	14.5021	13.8512	14.6093	13.369	14.9542	13.6064	14.7781	13.5796	14.6436	+	C2C12_Atoh8.0E	9.8754e-06	0.00148427	0.472937	2.11445	1.08028	0.97301	Q9D1J1	Necap2	Adaptin ear-binding coat-associated protein 2
13.5751	13.3401	13.6444	13.2662	13.577	13.3563	13.5161	13.2645	13.5606	13.2833	+	C2C12_Atoh8.0E	1.13472e-05	0.0016062	1.20794	0.827858	-0.272544	-0.265063	Q5SUF2	Luc7l3	Luc7-like protein 3
13.5185	13.2343	13.4559	13.2409	13.5182	13.1843	13.5952	13.1563	13.5696	13.276	+	C2C12_Atoh8.0E	1.13991e-05	0.0016062	1.24236	0.804917	-0.313088	-0.303338	Q8R3W5	Tsen15	tRNA-splicing endonuclease subunit Sen15
15.5389	13.8627	16.0342	14.1012	15.5778	14.1557	15.9163	13.4257	15.9209	13.4925	+	C2C12_Atoh8.0E	1.20799e-05	0.00161565	3.97256	0.251727	-1.99007	-1.6849	O70209	Pdlim3	PDZ and LIM domain protein 3
14.8665	13.9346	15.0357	13.8726	14.9362	14.0017	15.0841	13.7335	15.1595	13.5068	+	C2C12_Atoh8.0E	1.21828e-05	0.00161565	2.30791	0.433292	-1.20659	-1.09486	A1BN54	Actn1	Alpha-actinin-1
15.7699	15.0047	15.9347	15.1668	15.7542	15.3029	15.9767	15.2836	15.8792	15.148	+	C2C12_Atoh8.0E	1.27037e-05	0.0016366	1.60408	0.62341	-0.681746	-0.637454	Q9JHU9	Isyna1	Inositol-3-phosphate synthase 1
15.664	15.0388	15.519	14.9543	15.4325	14.798	15.5542	14.936	15.4046	14.8243	+	C2C12_Atoh8.0E	1.31042e-05	0.00164131	1.52055	0.657656	-0.604595	-0.568239	P56394	Cox17	Cytochrome c oxidase copper chaperone
11.6627	12.673	11.3108	12.9748	11.19	12.4577	11.4134	12.7271	10.989	12.7067	+	C2C12_Atoh8.0E	1.54635e-05	0.00186221	0.380334	2.62927	1.39466	1.22417	E9Q828;F7AAP4;Q6Q477	Atp2b4	Calcium-transporting ATPase;Calcium-transporting ATPase;Plasma membrane calcium-transporting ATPase 4
16.1263	15.4768	16.2305	15.5103	16.1348	15.7298	16.2576	15.6233	16.1959	15.5401	+	C2C12_Atoh8.0E	1.56939e-05	0.00186221	1.5294	0.653851	-0.612967	-0.582507	A0A668KLD3;A0A668KLV9;Q9WTQ5	Akap12	A kinase (PRKA) anchor protein (gravin) 12;A kinase (PRKA) anchor protein (gravin) 12;A-kinase anchor protein 12
15.1477	14.417	15.2717	14.3361	15.0899	14.4847	15.3767	14.626	15.0533	14.337	+	C2C12_Atoh8.0E	1.61799e-05	0.00186787	1.67909	0.595559	-0.747683	-0.691796	P08551	Nefl	Neurofilament light polypeptide
14.2641	12.6849	14.3497	13.0805	14.1771	12.9092	14.2079	13.1106	14.3296	13.0937	+	C2C12_Atoh8.0E	1.66429e-05	0.00186787	2.44513	0.408977	-1.28991	-1.18572	Q71FD7	Fblim1	Filamin-binding LIM protein 1
17.466	17.9039	17.5891	18.0892	17.5292	18.0206	17.6543	18.1216	17.6189	18.0281	+	C2C12_Atoh8.0E	1.69844e-05	0.00186787	0.7264	1.37665	0.461164	0.439163	Q64133	Maoa	Amine oxidase [flavin-containing] A
13.8256	12.8268	13.8425	13.1281	13.6133	12.6556	13.961	12.9444	13.9007	12.7778	+	C2C12_Atoh8.0E	1.93736e-05	0.00204778	1.94811	0.513318	-0.962075	-0.875077	Q9D708	S100a16	Protein S100-A16
12.0538	11.1854	12.1882	10.9238	11.8126	10.625	12.1775	10.9449	11.8926	11.0202	+	C2C12_Atoh8.0E	2.01441e-05	0.00204778	2.12148	0.471369	-1.08507	-0.97036	P54751	St3gal1	CMP-N-acetylneuraminate-beta-galactosamide-alpha-2,3-sialyltransferase 1
14.2668	13.4517	14.2276	13.5344	13.96	13.3888	14.255	13.1435	14.1163	13.394	+	C2C12_Atoh8.0E	2.06645e-05	0.00204778	1.7203	0.581294	-0.782661	-0.719916	D3Z3Q3;Q921U8	Smtn	Smoothelin
17.1847	16.2716	16.9178	16.0154	17.0652	15.8188	16.9897	15.8497	16.9907	16.0004	+	C2C12_Atoh8.0E	2.07258e-05	0.00204778	2.05396	0.486864	-1.03841	-0.950766	P97315	Csrp1	Cysteine and glycine-rich protein 1
17.9418	18.1702	17.8545	18.2347	17.9826	18.3138	17.8694	18.2275	17.8615	18.3312	+	C2C12_Atoh8.0E	2.0891e-05	0.00204778	0.782654	1.2777	0.353554	0.340229	Q8BMS1	Hadha	Trifunctional enzyme subunit alpha, mitochondrial
10.7033	12.2962	10.6886	12.1722	10.697	12.5622	10.8816	12.7391	10.7551	12.2928	+	C2C12_Atoh8.0E	2.39551e-05	0.00229816	0.314825	3.17637	1.66738	1.50255	P00329	Adh1	Alcohol dehydrogenase 1
11.7978	11.2805	11.9085	11.3794	11.6971	11.3744	11.8772	11.2951	11.709	11.1968	+	C2C12_Atoh8.0E	2.50389e-05	0.00231519	1.40705	0.710707	-0.492673	-0.467224	Q3TPE9	Ankmy2	Ankyrin repeat and MYND domain-containing protein 2
17.0876	16.663	17.1231	16.7072	16.9493	16.6988	17.0229	16.5853	16.9892	16.6595	+	C2C12_Atoh8.0E	2.51596e-05	0.00231519	1.29384	0.772892	-0.371661	-0.357942	Q9CZ30	Ola1	Obg-like ATPase 1
13.3181	14.8347	13.1699	14.3268	13.278	14.5039	12.9409	14.1967	13.0804	14.3437	+	C2C12_Atoh8.0E	3.01891e-05	0.00272245	0.410735	2.43466	1.28372	1.13671	P19788	Mgp	Matrix Gla protein
18.4775	17.0684	17.9131	16.6915	18.1528	16.5723	17.8712	16.7867	18.1149	17.124	+	C2C12_Atoh8.0E	3.42093e-05	0.00297478	2.3905	0.418323	-1.25731	-1.09148	A2AEX6;A2AEX8;P97447	Fhl1	Four and a half LIM domains 1;Four and a half LIM domains 1;Four and a half LIM domains protein 1
15.6462	15.9694	15.6434	16.0663	15.6661	16.1225	15.638	16.126	15.4412	16.0764	+	C2C12_Atoh8.0E	3.50796e-05	0.00297478	0.724401	1.38045	0.46514	0.442808	Q61578	Fdxr	NADPH:adrenodoxin oxidoreductase, mitochondrial
13.9906	14.3899	14.018	14.2806	13.9004	14.4732	14.0311	14.4367	14.0407	14.4908	+	C2C12_Atoh8.0E	3.60236e-05	0.00297478	0.748422	1.33614	0.418076	0.399932	O88811	Stam2	Signal transducing adapter molecule 2
16.1932	15.816	16.1725	15.856	16.0843	15.824	16.2776	15.6466	16.2591	15.7769	+	C2C12_Atoh8.0E	3.61548e-05	0.00297478	1.33185	0.750835	-0.413432	-0.393672	Q3THK7	Gmps	GMP synthase [glutamine-hydrolyzing]
16.6498	16.2886	16.7633	16.2971	16.6291	16.289	16.6259	16.3002	16.5983	16.4351	+	C2C12_Atoh8.0E	3.62859e-05	0.00297478	1.25812	0.794838	-0.331267	-0.318418	Q922Q4	Pycr2	Pyrroline-5-carboxylate reductase 2
8.51684	10.8954	8.58804	10.1425	9.4556	10.8873	8.49449	10.6617	8.8122	11.0223	+	C2C12_Atoh8.0E	4.11998e-05	0.00331732	0.259102	3.85949	1.94841	1.57397	Q9CPU9;Q9D524	Slc31a2	Protein SLC31A2;Copper transport protein
12.3809	13.7748	12.5979	13.66	12.9855	13.8106	12.6984	14.0607	12.4287	13.5639	+	C2C12_Atoh8.0E	4.22279e-05	0.00334045	0.448845	2.22794	1.15571	1.01657	A0JNY3;Q8BUV3	Gphn	Gephyrin
12.1455	11.6036	12.4704	11.3011	12.1328	11.5911	12.2795	11.431	12.2037	11.2175	+	C2C12_Atoh8.0E	4.35731e-05	0.00338743	1.76233	0.567429	-0.817488	-0.744187	A0A0R4J0I0;P70459	Erf	Ets2 repressor factor;ETS domain-containing transcription factor ERF
17.1682	16.9169	17.3417	16.8918	17.1826	16.8618	17.2036	16.7702	17.1542	16.7691	+	C2C12_Atoh8.0E	4.44886e-05	0.00339999	1.29066	0.774798	-0.368108	-0.351988	P45952	Acadm	Medium-chain specific acyl-CoA dehydrogenase, mitochondrial
17.3256	17.1081	17.4586	17.15	17.3636	17.0717	17.4579	16.9692	17.3692	17.0372	+	C2C12_Atoh8.0E	4.83076e-05	0.00363032	1.25502	0.796799	-0.327713	-0.314823	Q9CR16	Ppid	Peptidyl-prolyl cis-trans isomerase D
17.1634	16.5779	17.0906	16.7309	16.9748	16.4406	17.1041	16.5648	16.9972	16.6087	+	C2C12_Atoh8.0E	5.21729e-05	0.00383444	1.39611	0.716275	-0.481414	-0.454934	Q9EST4	Psmg2	Proteasome assembly chaperone 2
13.4871	14.4832	13.5708	14.6159	13.6834	14.3576	13.9421	14.5939	13.7013	14.4705	+	C2C12_Atoh8.0E	5.32938e-05	0.00383444	0.563602	1.7743	0.827252	0.758976	Q8K157	Galm	Galactose mutarotase
13.1738	11.5318	13.1712	11.2074	13.3369	12.067	12.9376	11.6405	13.3102	11.5147	+	C2C12_Atoh8.0E	5.38198e-05	0.00383444	3.0182	0.331323	-1.59369	-1.37882	Q8CI43	Myl6b	Myosin light chain 6B
15.0576	13.3581	15.2806	14.0722	15.0702	13.3477	15.1289	13.6284	14.837	13.6243	+	C2C12_Atoh8.0E	5.44254e-05	0.00383444	2.76778	0.3613	-1.46873	-1.27744	Q8BGT5	Gpt2	Alanine aminotransferase 2
15.8163	14.7503	15.9071	14.6898	15.9577	14.9377	16.0687	15.2173	16.1358	15.0551	+	C2C12_Atoh8.0E	5.60832e-05	0.00389045	2.06636	0.483943	-1.04709	-0.941247	P21981	Tgm2	Protein-glutamine gamma-glutamyltransferase 2
12.1264	15.1243	12.2051	15.268	12.0537	15.4567	11.6133	15.6355	10.7143	15.6097	+	C2C12_Atoh8.0E	5.79399e-05	0.00394211	0.0782216	12.7842	3.67629	2.84146	P24549	Aldh1a1	Aldehyde dehydrogenase 1A1
14.4669	15.0152	14.5288	14.7734	14.3683	14.9588	14.3377	15.0648	14.5089	14.9258	+	C2C12_Atoh8.0E	5.85765e-05	0.00394211	0.704425	1.4196	0.505483	0.475737	Q8CCJ3	Ufl1	E3 UFM1-protein ligase 1
14.5193	15.8499	14.8138	16.0335	15.2714	16.452	14.7036	16.5995	14.8613	16.3367	+	C2C12_Atoh8.0E	6.22948e-05	0.00400563	0.373601	2.67665	1.42043	1.19849	P70699	Gaa	Lysosomal alpha-glucosidase
9.32349	11.6218	9.97672	11.5275	9.63226	12.0483	10.1401	11.0404	9.80551	12.0356	+	C2C12_Atoh8.0E	6.27879e-05	0.00400563	0.271857	3.6784	1.87908	1.52294	A0A0R4J1M0;D3Z7B6;Q9Z0P7	Sufu	SUFU negative regulator of hedgehog signaling;Suppressor of fused homolog;Suppressor of fused homolog
14.7304	15.3165	14.7955	15.3119	14.8257	15.3196	14.714	15.1242	14.944	15.1697	+	C2C12_Atoh8.0E	6.31263e-05	0.00400563	0.733847	1.36268	0.446449	0.421685	A0A1L1SRX2;O08739	Ampd3	AMP deaminase;AMP deaminase 3
11.5101	10.5547	11.6755	10.7376	11.8771	11.0385	11.9791	10.8264	12.0361	10.9435	+	C2C12_Atoh8.0E	6.40974e-05	0.00400563	1.99365	0.501593	-0.995411	-0.88175	Q148W8	Styxl2	Serine/threonine/tyrosine-interacting-like protein 2
16.7108	17.4901	16.8226	17.5165	16.5844	17.3219	16.7995	17.2587	16.5037	17.1919	+	C2C12_Atoh8.0E	6.46361e-05	0.00400563	0.627807	1.59285	0.671606	0.616949	Q62266	Sprr1a	Cornifin-A
14.3896	13.4123	14.5804	13.6705	14.1529	13.379	14.4963	13.7826	14.5281	13.6949	+	C2C12_Atoh8.0E	6.48506e-05	0.00400563	1.79205	0.558019	-0.841614	-0.757634	Q9DAK9	Phpt1	14 kDa phosphohistidine phosphatase
13.1219	12.4954	13.3191	12.7077	13.0093	12.4631	13.1972	12.2981	13.2936	12.3137	+	C2C12_Atoh8.0E	7.23671e-05	0.00427848	1.66163	0.601818	-0.732601	-0.669961	O88665	Brd7	Bromodomain-containing protein 7
15.5453	14.8976	15.4713	15.138	15.5321	15.0017	15.5646	15.048	15.5693	15.1038	+	C2C12_Atoh8.0E	7.25884e-05	0.00427848	1.41295	0.70774	-0.498708	-0.47694	Q6PGB6	Naa50	N-alpha-acetyltransferase 50
11.2674	10.8618	11.0395	10.6215	11.3524	10.6155	11.2716	10.6131	11.3153	10.4949	+	C2C12_Atoh8.0E	7.30202e-05	0.00427848	1.52404	0.656151	-0.6079	-0.562269	A2A6J4;A2A6J7;P19973	Lsp1	Lymphocyte specific 1;Lymphocyte specific 1;Lymphocyte-specific protein 1
19.1172	18.8454	19.1545	18.9565	19.1995	18.9213	19.27	18.9622	19.1596	18.9338	+	C2C12_Atoh8.0E	7.37655e-05	0.00427848	1.19443	0.837221	-0.256319	-0.248038	F8WJK8;Q99L47	St13	Suppression of tumorigenicity 13;Hsc70-interacting protein
15.7886	17.3602	16.352	17.2644	16.1575	17.466	16.1968	17.6091	16.4688	17.5023	+	C2C12_Atoh8.0E	7.40122e-05	0.00427848	0.421131	2.37456	1.24766	1.10441	Q9QXY6	Ehd3	EH domain-containing protein 3
13.5811	14.6683	13.7722	14.4577	14.0525	14.5211	13.6216	14.7842	13.8018	14.4418	+	C2C12_Atoh8.0E	8.10878e-05	0.00462816	0.570858	1.75175	0.808796	0.731184	Q921J2	Rheb	GTP-binding protein Rheb
15.0673	14.598	15.0138	14.671	15.0151	14.7681	15.0535	14.6666	15.1315	14.7916	+	C2C12_Atoh8.0E	8.2875e-05	0.00467104	1.28091	0.780695	-0.357169	-0.342891	Q80VD1	Fam98b	Protein FAM98B
11.4088	12.2035	11.5738	12.4707	11.1823	12.3862	11.5914	12.1452	11.6325	12.1729	+	C2C12_Atoh8.0E	8.75081e-05	0.00487129	0.575173	1.73861	0.797931	0.722005	Q91Z96	Bmp2k	BMP-2-inducible protein kinase
19.2793	17.9916	18.7191	17.6994	18.9736	17.7564	18.7349	18.0379	19.1016	18.1631	+	C2C12_Atoh8.0E	8.95254e-05	0.00489487	2.0449	0.489022	-1.03203	-0.906447	A0A0G2JEK2;P63254	Crip1	Cysteine-rich protein 1 (intestinal);Cysteine-rich protein 1
18.7577	18.9119	18.6954	18.9022	18.7154	19.0132	18.7317	18.9761	18.7497	18.9272	+	C2C12_Atoh8.0E	9.0103e-05	0.00489487	0.860871	1.16161	0.216131	0.211085	Q61598	Gdi2	Rab GDP dissociation inhibitor beta
16.2281	15.717	16.325	15.8846	16.2462	15.9691	16.4164	15.9387	16.2594	15.8201	+	C2C12_Atoh8.0E	9.19128e-05	0.00493375	1.34644	0.742699	-0.429151	-0.406117	P13439	Umps	Uridine 5'-monophosphate synthase
12.7142	13.5064	12.8576	13.2417	12.3911	13.5128	12.5086	13.3732	12.5975	13.3674	+	C2C12_Atoh8.0E	9.39096e-05	0.00498163	0.579751	1.72488	0.786495	0.718117	D3YWR2;Q9QUN3	Blnk	B cell linker;B-cell linker protein
19.2849	20.3349	19.6107	20.4628	19.3707	20.7117	19.5879	21.0234	19.709	20.7419	+	C2C12_Atoh8.0E	9.77278e-05	0.00512389	0.453043	2.2073	1.14228	0.998944	P34884	Mif	Macrophage migration inhibitory factor
14.5198	14.1341	14.6696	14.09	14.3799	13.9889	14.6578	13.9557	14.5363	14.0377	+	C2C12_Atoh8.0E	0.000100569	0.00521227	1.42544	0.701537	-0.511408	-0.48153	Q8R409	Hexim1	Protein HEXIM1
16.3062	15.6779	16.1001	15.8151	16.0943	15.6929	16.0642	15.6189	16.1207	15.8096	+	C2C12_Atoh8.0E	0.000103639	0.00526789	1.33255	0.750441	-0.41419	-0.391505	P55264	Adk	Adenosine kinase
16.5613	16.1037	16.7673	16.2402	16.5941	15.8753	16.6322	16.0671	16.5863	16.03	+	C2C12_Atoh8.0E	0.000103979	0.00526789	1.47936	0.675968	-0.564973	-0.528338	Q3UGC7;Q66JS6	Eif3j1;Eif3j2	Eukaryotic translation initiation factor 3 subunit J-A;Eukaryotic translation initiation factor 3 subunit J-B
15.5808	14.9816	15.7411	14.9239	15.5701	15.2257	15.8173	15.2046	15.744	14.9127	+	C2C12_Atoh8.0E	0.00010656	0.00533864	1.55934	0.641297	-0.640936	-0.591082	P22935	Crabp2	Cellular retinoic acid-binding protein 2
16.0011	16.1915	15.7427	16.3026	15.8442	16.3527	15.8491	16.4968	15.8819	16.4364	+	C2C12_Atoh8.0E	0.000110009	0.00543475	0.710931	1.40661	0.492218	0.461173	Q9D1Q6	Erp44	Endoplasmic reticulum resident protein 44
15.1906	15.844	15.3719	15.9863	15.1978	15.6189	15.023	15.7332	15.2026	15.7376	+	C2C12_Atoh8.0E	0.000110889	0.00543475	0.66582	1.50191	0.586795	0.541873	P28301	Lox	Protein-lysine 6-oxidase
18.0123	18.5357	18.1207	18.6792	18.0393	18.6887	18.2002	18.926	18.1575	18.7573	+	C2C12_Atoh8.0E	0.000121	0.00586656	0.654578	1.5277	0.611363	0.569998	O70475	Ugdh	UDP-glucose 6-dehydrogenase
13.6656	12.5646	13.5153	12.3178	13.3279	12.5225	13.115	12.3872	13.3301	12.5196	+	C2C12_Atoh8.0E	0.00012586	0.00603725	1.90322	0.525426	-0.928441	-0.840555	B1AV01;O70583	Mid1	E3 ubiquitin-protein ligase Midline-1
17.0846	17.4949	17.0172	17.4668	17.1471	17.462	16.8767	17.4164	16.931	17.5778	+	C2C12_Atoh8.0E	0.000130499	0.00618588	0.720851	1.38725	0.472227	0.447197	Q60715	P4ha1	Prolyl 4-hydroxylase subunit alpha-1
15.4103	15.1948	15.441	15.2787	15.4282	15.1532	15.4016	15.1687	15.4749	15.1354	+	C2C12_Atoh8.0E	0.000131702	0.00618588	1.18512	0.843798	-0.245031	-0.238307	O08599	Stxbp1	Syntaxin-binding protein 1
16.623	17.0297	16.8377	17.1754	16.6328	17.3508	16.6701	17.2256	16.8154	17.2885	+	C2C12_Atoh8.0E	0.00013327	0.00619399	0.707984	1.41246	0.498212	0.464972	P10518	Alad	Delta-aminolevulinic acid dehydratase
11.9734	10.5237	12.1717	10.53	11.6191	10.2581	11.9505	10.0922	11.3121	10.4496	+	C2C12_Atoh8.0E	0.000134924	0.00619399	2.70313	0.369942	-1.43463	-1.22182	A0A286YD34	Sorbs1	Sorbin and SH3 domain containing 1 (Fragment)
14.5535	13.9851	14.7185	13.977	14.5083	13.8863	14.5483	13.5978	14.4328	13.6882	+	C2C12_Atoh8.0E	0.000136859	0.00619399	1.65335	0.604831	-0.725395	-0.664713	Q9Z1P6	Ndufa7	NADH dehydrogenase [ubiquinone] 1 alpha subcomplex subunit 7
15.538	16.0608	15.4003	16.0704	15.454	15.9364	15.6135	15.8033	15.4929	15.8976	+	C2C12_Atoh8.0E	0.00013737	0.00619399	0.730033	1.3698	0.453966	0.427347	Q8BT60	Cpne3	Copine-3
14.1794	14.515	14.1192	14.8351	13.9684	14.825	13.8333	14.8009	14.2548	14.7634	+	C2C12_Atoh8.0E	0.00014299	0.00633782	0.625524	1.59866	0.676863	0.61737	P23780	Glb1	Beta-galactosidase
16.1509	17.2881	16.2412	16.9518	16.4395	17.339	16.6778	17.5687	16.3566	17.4616	+	C2C12_Atoh8.0E	0.000143371	0.00633782	0.51812	1.93006	0.948642	0.833297	Q9DBP5	Cmpk1	UMP-CMP kinase
13.4304	14.2968	13.6216	14.7886	13.1485	14.6085	13.5013	14.1409	13.249	14.3156	+	C2C12_Atoh8.0E	0.00014786	0.00647281	0.486351	2.05613	1.03993	0.908195	A0A0R4J0B6;Q7TMS5;S4R2E1	Abcg2	ATP binding cassette subfamily G member 2 (Junior blood group);Broad substrate specificity ATP-binding cassette transporter ABCG2;ATP binding cassette subfamily G member 2 (Junior blood group)
15.266	15.8725	15.276	16.0441	15.2067	15.967	14.9527	15.5818	15.0531	15.8092	+	C2C12_Atoh8.0E	0.000149379	0.00647646	0.613856	1.62905	0.704027	0.639129	Q60961;Q8BG66	Laptm4a	Lysosomal-associated transmembrane protein 4A
10.6803	12.4855	11.3441	12.2546	10.9451	12.6002	11.3655	12.4705	10.6929	12.1218	+	C2C12_Atoh8.0E	0.000150837	0.00647736	0.383963	2.60442	1.38096	1.17689	Q8R4N0	Clybl	Citramalyl-CoA lyase, mitochondrial
10.0104	11.6699	10.071	11.7064	10.1707	11.7626	9.54008	11.8052	10.354	11.8008	+	C2C12_Atoh8.0E	0.000153263	0.00651944	0.303599	3.29382	1.71976	1.51121	H3BK03;P52430	Pon1	Paraoxonase (Fragment);Serum paraoxonase/arylesterase 1
14.0101	15.7557	14.4548	15.7849	14.1925	16.0516	14.8996	15.3708	14.5894	15.9703	+	C2C12_Atoh8.0E	0.000159561	0.00672394	0.390288	2.56221	1.35739	1.1363	E9Q718	Plod2	procollagen-lysine 5-dioxygenase
14.7035	13.7615	14.6804	14.183	14.4361	13.8353	14.7936	13.8255	14.6457	13.6345	+	C2C12_Atoh8.0E	0.000164064	0.00684968	1.74584	0.572792	-0.803918	-0.725134	Q3ULJ0	Gpd1l	Glycerol-3-phosphate dehydrogenase 1-like protein
18.8333	18.5994	18.9837	18.6997	18.8549	18.7154	18.9586	18.5735	18.9318	18.6419	+	C2C12_Atoh8.0E	0.000167049	0.00691033	1.20288	0.831341	-0.266487	-0.25619	Q60864	Stip1	Stress-induced-phosphoprotein 1
17.0376	17.3265	17.1988	17.4016	17.0963	17.3518	17.1371	17.3856	17.0821	17.376	+	C2C12_Atoh8.0E	0.000174326	0.0071141	0.836299	1.19574	0.257909	0.250335	Q8BMD8	Slc25a24	Mitochondrial adenyl nucleotide antiporter SLC25A24
17.6378	17.9522	17.7326	18.0675	17.7299	18.1692	17.8306	18.1861	17.7441	18.1268	+	C2C12_Atoh8.0E	0.000176518	0.0071141	0.77627	1.28821	0.365369	0.347237	O54734	Ddost	Dolichyl-diphosphooligosaccharide--protein glycosyltransferase 48 kDa subunit
14.6687	14.2651	14.8062	14.4564	14.9581	14.4456	14.8265	14.3975	14.7714	14.4495	+	C2C12_Atoh8.0E	0.000176709	0.0071141	1.32258	0.756097	-0.403357	-0.380905	Q9CQJ8	Ndufb9	NADH dehydrogenase [ubiquinone] 1 beta subcomplex subunit 9
20.4889	18.7083	20.0008	18.8446	19.8368	18.8047	19.9257	19.2161	20.2857	19.3255	+	C2C12_Atoh8.0E	0.000178564	0.00712517	2.18513	0.457638	-1.12772	-0.962067	F8WIT2	Anxa6	Annexin
14.55	15.1434	14.7432	15.1394	14.6365	15.0123	14.7977	14.9419	14.6845	15.068	+	C2C12_Atoh8.0E	0.000181298	0.00715419	0.76916	1.30012	0.378644	0.35805	A0A1L1SSF2;Q3UDS7;Q8VDL4	Adpgk	ADP-dependent glucokinase
21.0589	20.7481	21.1606	20.7913	21.0005	20.8293	21.1656	20.8258	21.0906	20.7968	+	C2C12_Atoh8.0E	0.000182464	0.00715419	1.2286	0.813936	-0.297013	-0.287104	P16110;Q8C253	Lgals3	Galectin-3;Galectin
13.5137	14.9695	13.9182	14.9925	13.6293	14.9346	14.0667	14.9518	13.7722	15.0465	+	C2C12_Atoh8.0E	0.000184542	0.00717329	0.435589	2.29574	1.19896	1.08934	Q9JJV2	Pfn2	Profilin-2
10.6929	11.5241	10.0988	11.2851	10.6365	11.8445	10.5731	11.6902	10.7594	11.4738	+	C2C12_Atoh8.0E	0.000186892	0.00720253	0.496061	2.01588	1.01141	0.878476	Q99K30	Eps8l2	Epidermal growth factor receptor kinase substrate 8-like protein 2
10.157	14.3264	10.0195	12.3424	9.57586	13.5771	10.3785	14.0598	10.0095	13.3209	+	C2C12_Atoh8.0E	0.000189178	0.00722885	0.0885558	11.2923	3.49727	2.55562	Q9D6F9	Tubb4a	Tubulin beta-4A chain
16.6253	16.1177	16.398	16.2387	16.6044	15.9088	16.695	16.0942	16.6182	16.1629	+	C2C12_Atoh8.0E	0.000191032	0.00723834	1.39835	0.715127	-0.483729	-0.450314	Q9R059	Fhl3	Four and a half LIM domains protein 3
15.3129	15.7842	15.2344	15.711	15.0718	15.8819	15.0697	15.6728	15.3739	15.733	+	C2C12_Atoh8.0E	0.000194105	0.00729349	0.685833	1.45808	0.54407	0.507651	Q8K0C9	Gmds	GDP-mannose 4,6 dehydratase
16.2632	16.866	16.4217	16.9259	16.4422	17.0797	16.4274	17.2677	16.4502	17.0874	+	C2C12_Atoh8.0E	0.000199831	0.00744174	0.639762	1.56308	0.644393	0.597531	P12382	Pfkl	ATP-dependent 6-phosphofructokinase, liver type
17.0266	17.238	16.7218	17.2023	16.7554	17.3084	16.8313	17.4942	16.8501	17.2983	+	C2C12_Atoh8.0E	0.000201351	0.00744174	0.721343	1.3863	0.471243	0.439136	Q9WTP6	Ak2	Adenylate kinase 2, mitochondrial
18.4371	18.2178	18.6652	18.1521	18.5098	18.216	18.6862	18.0667	18.5173	17.9586	+	C2C12_Atoh8.0E	0.000211088	0.00773819	1.35741	0.736699	-0.440853	-0.412416	P26040	Ezr	Ezrin
11.438	10.6452	11.8266	10.5851	11.4225	10.4227	11.8948	9.9631	11.6557	9.88513	+	C2C12_Atoh8.0E	0.00021869	0.00785931	2.5443	0.393035	-1.34727	-1.13636	Q8VCR8	Mylk2	Myosin light chain kinase 2, skeletal/cardiac muscle
14.3456	13.8852	14.3388	14.0204	14.2452	13.8832	14.1971	14.0753	14.3378	13.882	+	C2C12_Atoh8.0E	0.000219572	0.00785931	1.26899	0.788026	-0.343684	-0.326963	E0CYH7;E0CYM1;Q6P6L0	Filip1l	Filamin A interacting protein 1-like;Filamin A interacting protein 1-like;Filamin A-interacting protein 1-like
19.8995	19.5248	20.014	19.5332	19.7907	19.3512	20.147	19.4501	19.9601	19.4076	+	C2C12_Atoh8.0E	0.000219621	0.00785931	1.42294	0.702773	-0.50887	-0.47619	P08228	Sod1	Superoxide dismutase [Cu-Zn]
11.7813	13.6195	11.5637	13.7243	12.4091	14.9901	12.0036	14.3859	12.5326	13.9729	+	C2C12_Atoh8.0E	0.000225775	0.00801572	0.236432	4.22954	2.0805	1.58767	P05533	Ly6a	Lymphocyte antigen 6A-2/6E-1
14.4727	13.8776	14.5575	13.6717	14.2101	13.8317	14.5385	13.4189	14.57	13.4062	+	C2C12_Atoh8.0E	0.000227547	0.00801572	1.77592	0.563089	-0.828564	-0.739832	Q9D8T2	Gsdmd	Gasdermin-D
16.8431	17.4404	17.0678	17.373	16.8288	17.4284	16.787	17.247	16.9497	17.2003	+	C2C12_Atoh8.0E	0.000234815	0.00819952	0.735839	1.35899	0.442538	0.413492	Q9D0F9	Pgm1	Phosphoglucomutase-1
16.9618	16.6478	16.8949	16.595	16.8708	16.4353	16.9546	16.472	16.969	16.4242	+	C2C12_Atoh8.0E	0.00023673	0.00819952	1.33365	0.749824	-0.415376	-0.39591	Q9QYJ0	Dnaja2	DnaJ homolog subfamily A member 2
16.4758	16.8536	16.4252	16.7778	16.48	16.7516	16.4595	16.6807	16.4403	16.7088	+	C2C12_Atoh8.0E	0.0002398	0.00819952	0.813191	1.22972	0.298333	0.289167	P21956	Mfge8	Lactadherin
15.605	15.7603	15.5811	15.7022	15.5223	15.7267	15.4981	15.7498	15.5983	15.7724	+	C2C12_Atoh8.0E	0.000240039	0.00819952	0.881904	1.13391	0.181307	0.176917	A0A0R4J1E3;Q9QXS6	Dbn1	Drebrin 1;Drebrin
18.8331	18.308	18.5549	18.0185	18.8272	17.8477	18.7453	18.0688	18.8642	18.2371	+	C2C12_Atoh8.0E	0.000249603	0.00846211	1.58986	0.628985	-0.668902	-0.608637	Q9DCT8	Crip2	Cysteine-rich protein 2
15.3815	15.5425	15.3319	15.6539	15.2973	15.7711	15.3111	15.643	15.2041	15.7899	+	C2C12_Atoh8.0E	0.000253125	0.00851746	0.771151	1.29676	0.374914	0.355721	Q9R0E1	Plod3	Multifunctional procollagen lysine hydroxylase and glycosyltransferase LH3
16.0903	16.4757	16.0659	16.6403	16.2236	16.5768	16.2466	16.824	16.1783	16.6232	+	C2C12_Atoh8.0E	0.000258852	0.00864565	0.723427	1.38231	0.46708	0.437719	Q99J77	Nans	Sialic acid synthase
13.0586	13.5786	13.2275	13.5397	13.311	13.5085	13.1775	13.5197	13.1804	13.766	+	C2C12_Atoh8.0E	0.000268268	0.00883776	0.762341	1.31175	0.391492	0.368409	Q9DC50	Crot	Peroxisomal carnitine O-octanoyltransferase
10.7876	11.551	11.1408	11.5609	10.7627	12.1057	10.9355	11.9217	10.9113	11.9254	+	C2C12_Atoh8.0E	0.000268524	0.00883776	0.533909	1.87298	0.905333	0.801876	Q8BTY8	Scfd2	Sec1 family domain-containing protein 2
20.9703	20.7115	21.0212	20.7014	20.8524	20.51	20.9665	20.5074	21.0031	20.5936	+	C2C12_Atoh8.0E	0.000279358	0.00912772	1.28158	0.780286	-0.357926	-0.339845	Q8VDD5	Myh9	Myosin-9
11.6598	12.1019	11.4209	12.421	10.7992	12.9682	10.9334	12.7866	11.3866	12.7445	+	C2C12_Atoh8.0E	0.000281926	0.00914537	0.388382	2.57478	1.36445	1.11612	P58242	Smpdl3b	Acid sphingomyelinase-like phosphodiesterase 3b
16.1862	16.9803	16.5109	16.7654	16.5266	16.9882	16.4569	17.1548	16.5028	17.0433	+	C2C12_Atoh8.0E	0.000284304	0.00915663	0.68315	1.46381	0.549726	0.504393	Q9CQU0	Txndc12	Thioredoxin domain-containing protein 12
15.1479	14.7184	15.3821	14.8721	15.1482	14.6871	15.3988	14.8573	15.1311	14.6399	+	C2C12_Atoh8.0E	0.00029237	0.00934962	1.40118	0.713683	-0.486644	-0.451995	P08074	Cbr2	Carbonyl reductase [NADPH] 2
17.0773	17.6214	17.2408	17.542	17.2345	17.7465	17.3518	17.7692	17.3656	17.6665	+	C2C12_Atoh8.0E	0.000298229	0.00935598	0.749949	1.33342	0.415136	0.389279	Q9D1A2	Cndp2	Cytosolic non-specific dipeptidase
13.5954	14.2702	13.9051	14.6176	13.9115	14.2876	13.4901	14.407	13.5659	14.4363	+	C2C12_Atoh8.0E	0.000299969	0.00935598	0.611271	1.63593	0.710115	0.640306	Q9JHZ2	Ankh	Mineralization regulator ANKH
12.7062	11.1619	12.7994	11.4142	12.4665	11.4846	12.7165	11.8566	12.7298	11.8082	+	C2C12_Atoh8.0E	0.000303724	0.00935598	2.2016	0.454216	-1.13855	-0.99777	A0A571BDP7;D3YZ86;Q8VDV3	Rab3il1	RAB3A interacting protein (rabin3)-like 1;RAB3A interacting protein (rabin3)-like 1;Guanine nucleotide exchange factor for Rab-3A
13.68	13.8748	13.4175	13.9696	13.5202	14.1389	13.6858	14.1984	13.5759	14.0485	+	C2C12_Atoh8.0E	0.0003052	0.00935598	0.721879	1.38527	0.470171	0.436616	P81117;Q3UKN6	Nucb2	Nucleobindin-2;Nucleobindin 2
12.408	13.2925	12.2691	13.6293	12.888	13.9896	12.0879	14.0764	12.8145	13.8377	+	C2C12_Atoh8.0E	0.000308179	0.00935598	0.414203	2.41427	1.27159	1.0516	Q8BFP9	Pdk1	[Pyruvate dehydrogenase (acetyl-transferring)] kinase isozyme 1, mitochondrial
15.5486	16.3415	16.1038	16.4641	15.8109	16.5867	15.8159	16.6921	15.8936	16.6147	+	C2C12_Atoh8.0E	0.000308336	0.00935598	0.613327	1.63045	0.705272	0.636333	O35405	Pld3	5'-3' exonuclease PLD3
13.6376	10.9475	13.6373	11.8662	13.2563	12.1525	13.5063	11.4585	13.5524	11.4781	+	C2C12_Atoh8.0E	0.000309017	0.00935598	3.83028	0.261077	-1.93745	-1.5933	P47877	Igfbp2	Insulin-like growth factor-binding protein 2
16.4284	15.9032	16.4763	16.1777	16.3085	16.0334	16.412	16.0345	16.2963	16.0412	+	C2C12_Atoh8.0E	0.000309168	0.00935598	1.27129	0.786604	-0.34629	-0.32797	Q91VD9	Ndufs1	NADH-ubiquinone oxidoreductase 75 kDa subunit, mitochondrial
14.2758	13.1583	15.2898	14.0513	15.2711	13.5816	15.179	13.4877	15.1334	13.269	+	C2C12_Atoh8.0E	0.000311259	0.00935644	2.86845	0.348621	-1.52027	-1.22036	Q922U2	Krt5	Keratin, type II cytoskeletal 5
15.365	15.0557	15.4731	15.1969	15.3995	15.0335	15.5317	15.1908	15.4516	14.9718	+	C2C12_Atoh8.0E	0.000315375	0.0094174	1.2785	0.782164	-0.354457	-0.336532	Q9QZD8	Slc25a10	Mitochondrial dicarboxylate carrier
12.5228	11.9093	12.8197	11.8289	12.5234	11.3738	12.645	11.6848	12.18	11.4333	+	C2C12_Atoh8.0E	0.000325547	0.00964719	1.85599	0.538796	-0.89219	-0.776602	Q9WTV7	Rlim	E3 ubiquitin-protein ligase RLIM
14.7498	15.7157	15.1293	15.7655	14.9752	15.7487	15.3134	15.9887	14.9886	15.7078	+	C2C12_Atoh8.0E	0.000329143	0.00964719	0.592953	1.68647	0.75401	0.681363	P01029	C4b	Complement C4-B
19.4851	19.8955	19.6208	19.7057	19.5036	19.9189	19.5601	19.8802	19.5919	19.8434	+	C2C12_Atoh8.0E	0.000329489	0.00964719	0.81426	1.22811	0.296439	0.283481	Q9JHJ0	Tmod3	Tropomodulin-3
17.3469	17.6833	17.4537	17.8427	17.4591	17.799	17.4724	17.9544	17.526	17.934	+	C2C12_Atoh8.0E	0.000332942	0.00968538	0.762554	1.31138	0.391088	0.369978	P29758	Oat	Ornithine aminotransferase, mitochondrial
15.9069	15.3389	15.7497	15.0811	16.1731	15.1857	15.6291	14.9875	15.8068	15.081	+	C2C12_Atoh8.0E	0.000339856	0.00979427	1.6452	0.607828	-0.718264	-0.647349	P97742	Cpt1a	Carnitine O-palmitoyltransferase 1, liver isoform
15.0574	14.6665	15.2225	14.8673	15.0112	14.8509	15.112	14.8241	15.2026	14.7474	+	C2C12_Atoh8.0E	0.000342984	0.00979427	1.25691	0.7956	-0.329884	-0.312618	E9QAQ5;Q9WV60	Gsk3b	Glycogen synthase kinase-3 beta
16.3242	16.8541	16.4483	16.7894	16.4835	16.944	16.5169	16.7503	16.3939	16.6645	+	C2C12_Atoh8.0E	0.000343793	0.00979427	0.775346	1.28975	0.367087	0.346892	P32020	Scp2	Sterol carrier protein 2
15.3269	15.9164	15.3185	15.7234	15.5649	15.7774	15.1769	15.8512	15.2817	15.9143	+	C2C12_Atoh8.0E	0.000349155	0.00979427	0.705739	1.41695	0.502793	0.468083	K3W4T3;Q9Z1G4	Atp6v0a1	V-type proton ATPase subunit a;V-type proton ATPase 116 kDa subunit a 1
17.9189	17.6775	18.0472	17.698	17.8672	17.7616	17.991	17.6916	17.8944	17.6083	+	C2C12_Atoh8.0E	0.000349663	0.00979427	1.19443	0.837219	-0.256323	-0.246197	A0A2C9F2D2;Q07076	Anxa7	Annexin;Annexin A7
11.3277	12.7271	11.3193	12.7886	11.662	12.6325	11.9923	12.4972	11.7116	12.2886	+	C2C12_Atoh8.0E	0.000352907	0.00979427	0.505518	1.97817	0.984167	0.851851	Q91WC9	Daglb	Diacylglycerol lipase-beta
14.0454	13.5599	14.4834	13.0657	14.4376	13.4181	14.0783	13.0592	14.2594	12.7823	+	C2C12_Atoh8.0E	0.000353222	0.00979427	2.11955	0.471798	-1.08376	-0.929931	E9QPX3;Q9CXZ1	Ndufs4	NADH dehydrogenase [ubiquinone] iron-sulfur protein 4, mitochondrial;NADH dehydrogenase [ubiquinone] iron-sulfur protein 4, mitochondrial
13.4831	13.9574	13.7049	13.8929	13.5473	14.1835	13.7031	14.0015	13.6566	14.0092	+	C2C12_Atoh8.0E	0.000354062	0.00979427	0.763184	1.3103	0.389898	0.365892	Q99ME2	Wdr6	tRNA (34-2'-O)-methyltransferase regulator WDR6
19.2438	18.9944	19.2952	19.104	19.1419	18.9328	19.3344	18.9939	19.303	18.9471	+	C2C12_Atoh8.0E	0.000356612	0.00980465	1.20517	0.829758	-0.269238	-0.257599	P68254	Ywhaq	14-3-3 protein theta
12.734	14.5398	12.9677	14.263	12.1047	14.8904	13.4008	14.5026	12.9084	14.6213	+	C2C12_Atoh8.0E	0.000365302	0.00998272	0.299305	3.34107	1.74031	1.41083	E9QPD7;G5E8R3;Q05920	Pcx;Pcx;Pc	Pyruvate carboxylase;Pyruvate carboxylase;Pyruvate carboxylase, mitochondrial
14.189	14.4324	14.1409	14.583	14.361	14.666	14.1524	14.6591	14.3108	14.6278	+	C2C12_Atoh8.0E	0.000371419	0.0100793	0.777645	1.28593	0.362817	0.341732	Q6PD26	Pigs	GPI transamidase component PIG-S
11.9136	7.46349	11.7217	9.35819	11.4212	8.83295	11.7895	8.88044	11.5587	8.36003	+	C2C12_Atoh8.0E	0.000374163	0.0100793	8.58573	0.116472	-3.10194	-2.32874	Q9D1B1	Cst6	Cystatin E/M
15.0265	16.1091	15.3893	16.1787	15.0469	16.0484	15.3175	15.9507	15.5189	15.7397	+	C2C12_Atoh8.0E	0.000375541	0.0100793	0.59647	1.67653	0.745479	0.66375	Q6P8X1	Snx6	Sorting nexin-6
21.2369	20.8452	21.3497	20.8762	21.2181	21.0451	21.3447	21.0627	21.3678	20.9997	+	C2C12_Atoh8.0E	0.000393522	0.0104993	1.26371	0.791323	-0.337662	-0.320254	P31001	Des	Desmin
18.8772	18.4652	19.0423	18.7379	18.9628	18.451	19.1818	18.6441	19.1144	18.6338	+	C2C12_Atoh8.0E	0.000401672	0.0106538	1.36537	0.732401	-0.449295	-0.417047	Q6IRU2	Tpm4	Tropomyosin alpha-4 chain
11.6441	12.18	11.2464	12.0605	11.6058	12.4427	11.4948	12.745	11.2837	12.5588	+	C2C12_Atoh8.0E	0.000414439	0.0109281	0.520346	1.9218	0.942458	0.820404	Q9CYW4	Hdhd3	Haloacid dehalogenase-like hydrolase domain-containing protein 3
19.9673	19.6418	19.9376	19.7263	19.8191	19.7604	19.9933	19.6893	19.9074	19.6722	+	C2C12_Atoh8.0E	0.00041939	0.0109395	1.17036	0.854438	-0.226952	-0.218946	Q61753	Phgdh	D-3-phosphoglycerate dehydrogenase
14.4301	14.6351	14.3804	14.6404	14.2705	14.7209	14.4135	14.5115	14.3438	14.6923	+	C2C12_Atoh8.0E	0.000419722	0.0109395	0.827955	1.2078	0.272376	0.260443	Q8K3H0	Appl1	DCC-interacting protein 13-alpha
14.9898	14.6179	14.9006	14.4763	14.9005	14.5354	14.9284	14.5145	14.9052	14.7107	+	C2C12_Atoh8.0E	0.000423899	0.0109848	1.27805	0.782441	-0.353947	-0.338624	Q8BP48	Metap1	Methionine aminopeptidase 1
19.0179	18.7967	19.1539	18.8492	18.9296	18.6946	19.1489	18.6566	19.0946	18.7298	+	C2C12_Atoh8.0E	0.000426495	0.0109889	1.25146	0.79907	-0.323607	-0.306749	P50247	Ahcy	Adenosylhomocysteinase
14.7267	15.6444	14.9903	15.7739	14.8639	15.4993	15.2251	16.0813	15.1476	15.7277	+	C2C12_Atoh8.0E	0.000457586	0.011723	0.592722	1.68713	0.754573	0.666408	P28798;Q3U9N4	Grn	Progranulin;Granulin
14.3471	14.6926	14.56	14.7595	14.4642	14.7729	14.4177	14.7257	14.3966	14.7051	+	C2C12_Atoh8.0E	0.000465057	0.0118471	0.815618	1.22606	0.294035	0.28295	O89001	Cpd	Carboxypeptidase D
16.6402	16.8073	16.6598	16.8949	16.5825	16.812	16.7209	16.8768	16.6956	16.7999	+	C2C12_Atoh8.0E	0.000481498	0.012094	0.883698	1.13161	0.178374	0.173016	P70698	Ctps1	CTP synthase 1
12.5765	13.2097	12.616	13.5246	12.6613	13.0946	12.7314	13.1524	12.7929	13.2486	+	C2C12_Atoh8.0E	0.000482618	0.012094	0.673424	1.48495	0.570413	0.52622	Q8VDG5	Ppcs	Phosphopantothenate--cysteine ligase
14.1721	13.6133	14.4986	13.4567	14.1904	12.8597	14.4427	13.5842	14.8826	13.3606	+	C2C12_Atoh8.0E	0.000485178	0.012094	2.08836	0.478845	-1.06237	-0.894302	A0A571BDS0	Xirp1	Xin actin-binding repeat containing 1
13.3666	13.8763	13.3016	13.901	13.4687	14.1828	13.6572	14.2865	13.491	13.9959	+	C2C12_Atoh8.0E	0.000486698	0.012094	0.663672	1.50677	0.591457	0.537377	A0A0R4J138;P50429	Arsb	Arylsulfatase B
13.8525	14.7633	13.6747	14.3348	13.6591	14.3744	13.6348	14.1604	13.3854	14.2929	+	C2C12_Atoh8.0E	0.000488161	0.012094	0.597142	1.67464	0.743853	0.660764	Q62371	Ddr2	Discoidin domain-containing receptor 2
16.8748	15.5756	16.7439	15.9136	16.7697	15.4757	16.1337	15.5127	16.5848	15.8441	+	C2C12_Atoh8.0E	0.000493535	0.0121604	1.94132	0.515114	-0.957036	-0.826224	O89051	Itm2b	Integral membrane protein 2B
13.2267	13.383	13.1242	13.3337	13.0305	13.4612	13.0257	13.3178	13.1157	13.3729	+	C2C12_Atoh8.0E	0.000507532	0.0124373	0.829812	1.20509	0.269144	0.257676	Q921X9	Pdia5	Protein disulfide-isomerase A5
15.061	13.964	14.6637	13.6456	14.476	13.717	14.6131	13.0569	14.5392	13.5551	+	C2C12_Atoh8.0E	0.000523389	0.0127565	2.11826	0.472085	-1.08288	-0.9169	A0A0R4J0S1;Q91W92	Cdc42ep1	CDC42 effector protein (Rho GTPase binding) 1;Cdc42 effector protein 1
13.0744	12.7506	13.4386	12.6056	13.1422	12.9004	13.4055	12.6432	13.1483	12.5721	+	C2C12_Atoh8.0E	0.000532241	0.0129025	1.4615	0.68423	-0.547447	-0.49962	Q3TXN1;Q8VDQ1	Ptgr2	Prostaglandin reductase 2
15.9758	15.6513	16.0892	15.5552	15.8372	15.3322	15.8837	15.5178	15.8392	15.3502	+	C2C12_Atoh8.0E	0.000558176	0.0133432	1.36006	0.735263	-0.443667	-0.411596	P47857	Pfkm	ATP-dependent 6-phosphofructokinase, muscle type
14.6261	14.3191	14.8541	14.4557	14.5896	14.1926	14.7084	14.4185	14.7057	14.3021	+	C2C12_Atoh8.0E	0.000558582	0.0133432	1.28268	0.779617	-0.359162	-0.337235	Q8BT07	Cep55	Centrosomal protein of 55 kDa
18.3291	17.8357	18.4288	17.9874	18.2663	18.125	18.3041	17.9053	18.2517	17.8803	+	C2C12_Atoh8.0E	0.000559294	0.0133432	1.29167	0.774193	-0.369234	-0.3484	Q9R1P0	Psma4	Proteasome subunit alpha type-4
16.6613	16.1586	16.5808	16.2842	16.7212	16.194	16.4706	16.3027	16.7416	16.4062	+	C2C12_Atoh8.0E	0.000584515	0.0138715	1.28876	0.775937	-0.365989	-0.343288	P97346	Nxn	Nucleoredoxin
16.1514	16.3696	16.0619	16.1944	16.0207	16.3145	15.9902	16.443	15.9868	16.3822	+	C2C12_Atoh8.0E	0.000589752	0.0138978	0.813066	1.22991	0.298555	0.283853	Q62186;Q9D8L3	Ssr4	Translocon-associated protein subunit delta
13.711	14.2538	13.8035	14.1384	13.866	14.6076	13.2883	14.5678	13.6373	14.5799	+	C2C12_Atoh8.0E	0.000591787	0.0138978	0.587108	1.70327	0.768303	0.673803	Q9JJZ4	Ube2j1	Ubiquitin-conjugating enzyme E2 J1
14.0556	15.1055	14.4167	15.2513	14.2527	15.082	14.4574	15.8371	14.3065	15.2714	+	C2C12_Atoh8.0E	0.000608747	0.014222	0.495972	2.01624	1.01167	0.876345	A0A087WNZ5;A0A087WRP7;P0CW02	Ly6c1	Lymphocyte antigen 6 complex, locus C1;Lymphocyte antigen 6 complex, locus C1 (Fragment);Lymphocyte antigen 6C1
12.5404	12.0603	12.7281	12.0618	12.4762	11.9932	12.8546	11.929	12.958	12.2838	+	C2C12_Atoh8.0E	0.000615808	0.0143128	1.56465	0.639122	-0.645836	-0.582344	Q99LZ3	Gins4	DNA replication complex GINS protein SLD5
16.6528	17.7237	16.3367	17.1664	16.9206	17.3162	16.3247	17.1869	16.4494	17.3934	+	C2C12_Atoh8.0E	0.000647578	0.0149226	0.566241	1.76603	0.820513	0.712857	P53994	Rab2a	Ras-related protein Rab-2A
15.7448	15.1926	15.6815	15.4089	15.7981	15.0853	15.7154	15.36	15.7288	15.2096	+	C2C12_Atoh8.0E	0.000648664	0.0149226	1.39712	0.71576	-0.482452	-0.454307	E9PYG6	Rasa1	RAS p21 protein activator 1
15.2331	15.497	15.1314	15.4935	14.988	15.5082	15.1013	15.4283	14.9649	15.4213	+	C2C12_Atoh8.0E	0.000659063	0.0150479	0.765292	1.30669	0.385918	0.366686	Q99JB2	Stoml2	Stomatin-like protein 2, mitochondrial
13.096	13.5887	13.2787	13.7349	13.1131	13.9282	13.4239	14.0686	13.3632	13.8499	+	C2C12_Atoh8.0E	0.000660786	0.0150479	0.66941	1.49385	0.579037	0.52403	Q91V64	Isoc1	Isochorismatase domain-containing protein 1
15.5233	16.7797	15.8992	15.9918	15.3195	16.7946	15.0894	16.5966	15.5637	16.5959	+	C2C12_Atoh8.0E	0.000666981	0.0151081	0.475422	2.1034	1.07272	0.894731	P63024	Vamp3	Vesicle-associated membrane protein 3
15.9039	15.5365	15.661	15.3501	15.7658	15.3553	15.6798	15.2324	15.6421	15.3226	+	C2C12_Atoh8.0E	0.000670132	0.0151081	1.29338	0.773169	-0.371144	-0.347155	P83870	Phf5a	PHD finger-like domain-containing protein 5A
16.1245	16.4044	16.0829	16.3913	16.0392	16.4363	16.2493	16.3733	16.1446	16.2739	+	C2C12_Atoh8.0E	0.000673612	0.015111	0.842232	1.18732	0.247711	0.237103	Q99LP6	Grpel1	GrpE protein homolog 1, mitochondrial
15.95	15.6991	16.0695	15.5305	15.7724	15.5584	16.1387	15.4949	15.9564	15.4433	+	C2C12_Atoh8.0E	0.000693388	0.0154493	1.34927	0.741142	-0.432178	-0.401749	P11157	Rrm2	Ribonucleoside-diphosphate reductase subunit M2
12.9853	12.0913	12.5504	11.8816	12.8597	12.0275	12.4699	11.8813	12.9252	11.9327	+	C2C12_Atoh8.0E	0.000695544	0.0154493	1.73534	0.576257	-0.795215	-0.71512	A0A140T8S0;Q6DIB5	Megf10	Multiple EGF-like-domains 10 (Fragment);Multiple epidermal growth factor-like domains protein 10
20.2006	20.8678	20.4989	20.6194	20.0843	21.1651	20.0235	20.7235	20.1617	20.9191	+	C2C12_Atoh8.0E	0.000714869	0.0158007	0.630622	1.58574	0.665152	0.591689	P21550	Eno3	Beta-enolase
14.3562	15.3494	14.7122	15.2759	14.442	15.4683	15.0317	15.8473	14.2951	15.5974	+	C2C12_Atoh8.0E	0.000721173	0.0158623	0.521145	1.91885	0.940242	0.803953	Q9R111	Gda	Guanine deaminase
16.232	15.9332	16.0236	15.7631	16.0744	15.7358	16.0888	15.6453	16.1019	15.6518	+	C2C12_Atoh8.0E	0.000737712	0.0161473	1.28193	0.780074	-0.358318	-0.337204	F8WIE5	Hectd1	E3 ubiquitin-protein ligase
17.5289	17.3584	17.6023	17.3361	17.4838	17.4714	17.6003	17.3756	17.5817	17.3214	+	C2C12_Atoh8.0E	0.000746445	0.0162595	1.13827	0.878529	-0.186838	-0.180508	Q8BGQ7	Aars1	Alanine--tRNA ligase, cytoplasmic
15.8897	15.6031	16.1722	15.5862	16.0271	15.4162	15.8225	15.662	16.0511	15.5814	+	C2C12_Atoh8.0E	0.000755286	0.0163243	1.34048	0.746001	-0.42275	-0.393562	P14576	Srp54	Signal recognition particle subunit SRP54
15.8965	15.6934	15.9929	15.7836	15.9023	15.7128	16.0737	15.7305	15.9719	15.7988	+	C2C12_Atoh8.0E	0.00075666	0.0163243	1.16768	0.856397	-0.223649	-0.215374	Q9D8U8	Snx5	Sorting nexin-5
10.6457	9.92666	11.1078	9.35674	10.652	9.31759	10.6922	8.65939	10.446	9.13582	+	C2C12_Atoh8.0E	0.000769712	0.0165268	2.69351	0.371262	-1.42949	-1.16125	Q9D7M5	Dynap	Dynactin associated protein
14.9991	14.5573	14.9187	14.3688	14.8728	14.1322	14.9656	14.2126	14.9026	14.1462	+	C2C12_Atoh8.0E	0.000797063	0.0170236	1.56738	0.638006	-0.648358	-0.598437	Q8K298	Anln	Anillin
14.9203	15.1023	14.9387	15.1259	14.9015	15.1794	14.9905	15.2878	15.0359	15.1804	+	C2C12_Atoh8.0E	0.000805105	0.0170236	0.859898	1.16293	0.217762	0.209313	Q62418	Dbnl	Drebrin-like protein
12.1977	11.1635	12.1352	11.5955	12.0021	11.7784	12.5979	11.3687	12.5965	11.2849	+	C2C12_Atoh8.0E	0.000806434	0.0170236	1.82475	0.548019	-0.867702	-0.744557	D2DFA9;Q923Z0	Gprc5b	G protein-coupled receptor family C group 5 member B variant 2;G-protein coupled receptor family C group 5 member B
17.3906	17.9696	17.3944	17.9783	17.4006	18.28	17.4142	18.3838	17.4257	18.289	+	C2C12_Atoh8.0E	0.000809745	0.0170236	0.584361	1.71127	0.775067	0.713439	Q64437	Adh7	All-trans-retinol dehydrogenase [NAD(+)] ADH7
18.6572	18.4468	18.553	18.4859	18.5593	18.3599	18.6913	18.2974	18.6714	18.3845	+	C2C12_Atoh8.0E	0.000811728	0.0170236	1.1741	0.851716	-0.231556	-0.221774	Q78PY7	Snd1	Staphylococcal nuclease domain-containing protein 1
18.1004	19.3406	18.094	18.916	17.6995	19.5489	18.1497	18.923	17.9427	18.6921	+	C2C12_Atoh8.0E	0.000821912	0.0171574	0.470795	2.12407	1.08683	0.923612	A0A1C7CYV0;Q99K51	Pls3	Plastin-3 (Fragment);Plastin-3
22.0131	23.0152	22.1732	22.71	22.0987	23.4847	21.89	23.4871	22.2203	23.1453	+	C2C12_Atoh8.0E	0.000834066	0.0173309	0.46995	2.12788	1.08942	0.940042	P17742	Ppia	Peptidyl-prolyl cis-trans isomerase A
21.4727	21.2061	21.6236	21.3089	21.3796	21.1581	21.6062	21.21	21.5983	21.1735	+	C2C12_Atoh8.0E	0.000838848	0.0173476	1.25249	0.79841	-0.324799	-0.308096	P62962	Pfn1	Profilin-1
14.9617	15.3606	14.7475	15.3683	15.0457	15.7804	14.9238	15.7924	14.9452	15.6717	+	C2C12_Atoh8.0E	0.000844973	0.0173476	0.628552	1.59096	0.669895	0.604587	Q9R0E2	Plod1	Procollagen-lysine,2-oxoglutarate 5-dioxygenase 1
14.0015	13.2204	14.5276	13.177	13.9857	13.1453	14.1152	13.126	13.8403	13.3529	+	C2C12_Atoh8.0E	0.000846412	0.0173476	1.85286	0.539705	-0.889757	-0.791837	Q8BK30	Ndufv3	NADH dehydrogenase [ubiquinone] flavoprotein 3, mitochondrial
16.386	16.641	16.4619	16.5995	16.433	16.796	16.293	16.8488	16.4914	16.7557	+	C2C12_Atoh8.0E	0.000852809	0.0173996	0.803793	1.2441	0.315104	0.297728	Q5SUR0	Pfas	Phosphoribosylformylglycinamidine synthase
15.3907	15.7417	15.569	15.7281	15.3303	15.8098	15.3144	15.7283	15.319	15.7682	+	C2C12_Atoh8.0E	0.000861405	0.0174331	0.773484	1.29285	0.370557	0.352746	P70280	Vamp7	Vesicle-associated membrane protein 7
14.58	14.1134	14.9913	14.0422	14.8852	14.2838	14.8121	14.5179	14.9829	14.3494	+	C2C12_Atoh8.0E	0.000867476	0.0174331	1.50414	0.66483	-0.588943	-0.528957	Q80TM9	Nisch	Nischarin
13.1817	12.68	13.1548	12.8617	12.9109	12.5434	13.1638	12.6117	12.9784	12.7055	+	C2C12_Atoh8.0E	0.000872425	0.0174331	1.31718	0.759195	-0.397457	-0.369011	Q9D0N7	Chaf1b	Chromatin assembly factor 1 subunit B
13.6228	13.3107	13.4604	13.1632	13.5443	13.1186	13.7449	13.1671	13.6343	13.4004	+	C2C12_Atoh8.0E	0.000873041	0.0174331	1.2918	0.774112	-0.369386	-0.344807	Q8VDC1	Fyco1	FYVE and coiled-coil domain-containing protein 1
15.2058	14.8578	15.5768	14.9528	15.3288	15.0426	15.5032	15.0145	15.3735	14.8894	+	C2C12_Atoh8.0E	0.000873781	0.0174331	1.36243	0.733984	-0.44618	-0.415338	Q99LC3	Ndufa10	NADH dehydrogenase [ubiquinone] 1 alpha subcomplex subunit 10, mitochondrial
16.6836	17.1197	16.8077	17.1516	16.6692	17.416	16.6891	17.5456	16.8433	17.4138	+	C2C12_Atoh8.0E	0.000882209	0.0175237	0.663999	1.50603	0.590746	0.54183	P24270	Cat	Catalase
15.9081	16.3479	16.0222	16.4576	16.0444	16.2956	16.2112	16.4361	15.9814	16.2953	+	C2C12_Atoh8.0E	0.000892989	0.01766	0.793859	1.25967	0.333045	0.313962	Q8BFR4	Gns	N-acetylglucosamine-6-sulfatase
16.0129	15.776	15.9946	15.6899	15.8855	15.8262	15.9571	15.7671	15.9074	15.6533	+	C2C12_Atoh8.0E	0.000899911	0.0177192	1.15589	0.865135	-0.209003	-0.201035	P07742	Rrm1	Ribonucleoside-diphosphate reductase large subunit
17.9498	19.7268	17.8814	19.7764	16.9475	20.8818	18.947	19.9757	17.7711	19.6572	+	C2C12_Atoh8.0E	0.000917323	0.0179835	0.232574	4.29971	2.10424	1.51377	O70251	Eef1b	Elongation factor 1-beta
15.1016	15.6205	15.0945	15.5066	14.9861	16.2565	14.8141	16.0713	14.4608	16.2403	+	C2C12_Atoh8.0E	0.000923347	0.0180232	0.483766	2.06712	1.04762	0.874544	Q9CZW4	Acsl3	Fatty acid CoA ligase Acsl3
16.8001	19.889	16.963	18.3974	16.2276	20.0398	17.1994	18.9422	16.9361	18.5586	+	C2C12_Atoh8.0E	0.000932534	0.0181241	0.197493	5.06348	2.34013	1.70087	Q6ZWY8	Tmsb10	Thymosin beta-10
13.0906	13.734	13.3453	13.7468	12.6151	13.5852	12.6979	14.1366	12.7721	13.815	+	C2C12_Atoh8.0E	0.000939243	0.0181334	0.536137	1.86519	0.899326	0.772438	P01027	C3	Complement C3
10.7586	11.3005	10.3629	11.2008	10.7628	11.039	10.4462	11.0159	10.6848	11.2033	+	C2C12_Atoh8.0E	0.000941053	0.0181334	0.683564	1.46292	0.548851	0.499292	A2A533;A2A536;Q9CZV8	Fbxl20	F-box and leucine-rich repeat protein 20 (Fragment);F-box and leucine-rich repeat protein 20 (Fragment);F-box/LRR-repeat protein 20
22.3164	21.7908	22.1594	21.9718	22.5092	21.4608	22.2902	21.8422	22.3309	21.7799	+	C2C12_Atoh8.0E	0.000970261	0.0186166	1.46622	0.682028	-0.552097	-0.501374	Q8BFZ3	Actbl2	Beta-actin-like protein 2
11.1032	8.78777	11.2039	9.56548	10.8068	10.147	11.5001	8.94699	11.4568	9.82582	+	C2C12_Atoh8.0E	0.000974967	0.0186277	3.38597	0.295336	-1.75957	-1.36687	E9Q3F7;H3BJQ1;Q7TN75	Peg10	Paternally expressed 10;Paternally expressed 10;Retrotransposon-derived protein PEG10
13.9223	13.1333	13.765	13.3734	13.8636	12.9737	13.705	12.9484	13.7688	12.7354	+	C2C12_Atoh8.0E	0.000982932	0.0187006	1.70778	0.585556	-0.772121	-0.693745	Q91ZM2	Sh2b1	SH2B adapter protein 1
14.8372	14.603	15.0415	14.5854	15.0068	14.5164	15.2275	14.7694	14.9535	14.4276	+	C2C12_Atoh8.0E	0.000991965	0.0187018	1.34999	0.740745	-0.432952	-0.398975	Q99JT9	Adi1	Acireductone dioxygenase
13.9168	14.4778	13.7869	14.2688	13.77	14.6785	13.8344	14.3023	13.9448	14.2783	+	C2C12_Atoh8.0E	0.000994014	0.0187018	0.682768	1.46463	0.550532	0.506756	F6XC25;Q8BRN9	Cc2d1b	Coiled-coil and C2 domain containing 1B (Fragment);Coiled-coil and C2 domain-containing protein 1B
17.1985	17.0233	17.1326	16.7964	17.251	16.7432	17.1204	16.786	17.2262	16.893	+	C2C12_Atoh8.0E	0.000995441	0.0187018	1.26343	0.791497	-0.337345	-0.319364	Q8BH64	Ehd2	EH domain-containing protein 2
16.2906	17.0604	16.3183	17.0706	16.376	16.7042	16.0566	16.6597	16.3145	16.7628	+	C2C12_Atoh8.0E	0.00100669	0.0188346	0.668808	1.4952	0.580335	0.525304	Q9CYL5	Glipr2	Golgi-associated plant pathogenesis-related protein 1
15.0903	15.4272	15.41	15.6353	14.9123	15.8912	15.1499	15.8085	14.9431	15.8256	+	C2C12_Atoh8.0E	0.00101762	0.0189605	0.652282	1.53308	0.616433	0.5492	P32261	Serpinc1	Antithrombin-III
17.4051	18.0687	17.7095	17.75	17.4796	17.9802	17.5239	17.9513	17.4472	17.8035	+	C2C12_Atoh8.0E	0.00103613	0.0191955	0.759071	1.3174	0.397694	0.368603	Q9CQQ7	Atp5pb	ATP synthase F(0) complex subunit B1, mitochondrial
14.4518	14.9904	14.112	14.9282	14.7497	15.5274	14.2821	15.4933	14.4926	15.3093	+	C2C12_Atoh8.0E	0.00103875	0.0191955	0.561728	1.78022	0.832057	0.714685	Q99NF7	Ppm1b	protein-serine/threonine phosphatase
21.5856	21.4598	21.661	21.2178	21.6771	21.1065	21.6246	21.164	21.7487	21.2737	+	C2C12_Atoh8.0E	0.00104318	0.0191987	1.33331	0.750014	-0.41501	-0.389138	E9Q616	Ahnak	AHNAK nucleoprotein (desmoyokin)
15.6523	15.1061	15.4885	15.2407	15.4347	15.3739	15.5631	15.1868	15.4736	15.1226	+	C2C12_Atoh8.0E	0.00105547	0.0193461	1.24524	0.803057	-0.316425	-0.297999	O35459	Ech1	Delta(3,5)-Delta(2,4)-dienoyl-CoA isomerase, mitochondrial
12.7853	11.8989	13.2362	11.2255	12.8725	12.2683	12.6011	11.5221	12.782	11.6485	+	C2C12_Atoh8.0E	0.00107227	0.0195744	2.20802	0.452895	-1.14275	-0.948247	A0A2R8VHL2;Q9WTY4	Aqp5	Aquaporin 5;Aquaporin-5
10.2224	11.5457	10.4835	12.3128	11.0643	12.3888	11.1016	12.5242	11.3284	12.2519	+	C2C12_Atoh8.0E	0.00108279	0.0196322	0.388334	2.5751	1.36463	1.07514	A2AJP9;A2AJQ0;A8Y5Q0;Q3UV70	Pdp1	[Pyruvate dehydrogenase [acetyl-transferring]]-phosphatase 1, mitochondrial;[Pyruvate dehydrogenase [acetyl-transferring]]-phosphatase 1, mitochondrial;[Pyruvate dehydrogenase [acetyl-transferring]]-phosphatase 1, mitochondrial;[Pyruvate dehydrogenase [acetyl-transferring]]-phosphatase 1, mitochondrial
13.9931	14.4118	13.9059	14.5093	13.6279	14.454	14.0791	14.3267	13.8083	14.2884	+	C2C12_Atoh8.0E	0.00108415	0.0196322	0.699702	1.42918	0.515187	0.473556	Q9ER38	Tor3a	Torsin-3A
12.5127	12.2013	13.0702	12.2649	12.7566	11.9257	12.7981	12.2368	12.9584	12.3793	+	C2C12_Atoh8.0E	0.0010949	0.0197476	1.53431	0.651761	-0.617586	-0.550841	Q99L88	Sntb1	Beta-1-syntrophin
14.6568	13.9346	14.4094	13.1389	14.8243	13.0171	14.1509	12.8764	14.1906	13.3463	+	C2C12_Atoh8.0E	0.00111036	0.0198757	2.27163	0.440212	-1.18373	-0.96526	Q07079	Igfbp5	Insulin-like growth factor-binding protein 5
16.1331	16.4533	16.0153	16.5	16.249	16.6897	16.1291	16.8685	16.1897	16.7314	+	C2C12_Atoh8.0E	0.00111082	0.0198757	0.704486	1.41947	0.505357	0.465433	Q6P5E4	Uggt1	UDP-glucose:glycoprotein glucosyltransferase 1
12.6927	13.5905	12.8513	13.682	12.6809	13.6122	13.0941	13.6426	12.4326	13.6124	+	C2C12_Atoh8.0E	0.00112716	0.0200884	0.544256	1.83737	0.877643	0.790587	A0A0R4J036;P08553	Nefm	Neurofilament medium polypeptide
10.7906	11.63	11.3476	11.5607	11.0495	11.6108	10.7956	11.7848	10.7118	11.905	+	C2C12_Atoh8.0E	0.00113278	0.020109	0.590813	1.69258	0.759226	0.669983	B2RR83	Ythdc2	3'-5' RNA helicase YTHDC2
14.1869	14.52	13.9382	14.4869	14.2732	14.6376	13.8995	14.6529	13.9259	14.5618	+	C2C12_Atoh8.0E	0.0011414	0.0201827	0.693955	1.44102	0.527086	0.486407	Q00993;Q6PE80	Axl	Tyrosine-protein kinase receptor UFO;receptor protein-tyrosine kinase
13.4151	12.6029	13.3416	12.6684	13.163	12.2784	13.0711	11.8685	13.4037	12.3301	+	C2C12_Atoh8.0E	0.00120939	0.0213014	1.90426	0.525139	-0.929228	-0.802651	B2RQK7;D3YU08;Q8BWB1	Synpo2l	Synaptopodin 2-like;Synaptopodin 2-like;Synaptopodin 2-like protein
15.9916	15.8677	16.1136	15.7566	16.0139	15.6809	16.079	15.5778	16.0363	15.6161	+	C2C12_Atoh8.0E	0.00123363	0.0216437	1.27197	0.78618	-0.347068	-0.328567	E0CYQ2;Q9CQ48	Nudcd2	NudC domain containing 2;NudC domain-containing protein 2
15.5146	15.7988	15.6897	15.7906	15.4817	15.8697	15.6549	15.9046	15.5715	15.8154	+	C2C12_Atoh8.0E	0.0012408	0.0216779	0.838963	1.19195	0.253321	0.242304	A2A9Q2;A6PWC3;Q8BHG1	Nrdc	Nardilysin, N-arginine dibasic convertase, NRD convertase 1;Nardilysin, N-arginine dibasic convertase, NRD convertase 1;Nardilysin
14.2267	14.992	14.4119	14.7693	14.4482	14.7264	14.3114	14.7435	14.6113	14.8326	+	C2C12_Atoh8.0E	0.00124519	0.0216779	0.752188	1.32945	0.410834	0.380002	Q9D0F6	Rfc5	Replication factor C subunit 5
16.0992	15.4522	16.0742	15.2822	15.7277	15.4184	15.9774	15.4025	16.2873	15.3636	+	C2C12_Atoh8.0E	0.00125132	0.0217007	1.56846	0.63757	-0.649345	-0.592506	A0A0U1RPL0	Atxn2l	Ataxin 2-like
14.7925	14.352	14.9259	14.4534	14.6657	14.5434	14.7459	14.5368	14.8044	14.2424	+	C2C12_Atoh8.0E	0.00125831	0.0217384	1.28456	0.778478	-0.361271	-0.337187	Q9CS42	Prps2	Ribose-phosphate pyrophosphokinase 2
13.332	13.9707	13.7571	13.8787	13.2728	14.1986	13.3835	14.5078	13.5523	14.226	+	C2C12_Atoh8.0E	0.00128463	0.0219439	0.616934	1.62092	0.696812	0.610881	Q91W67	Ubl7	Ubiquitin-like protein 7
15.355	14.377	15.4529	14.3178	15.04	13.8179	15.5263	13.5346	15.3052	14.5129	+	C2C12_Atoh8.0E	0.0012866	0.0219439	2.33569	0.428139	-1.22385	-1.01651	G3UZZ3	Dnm2	dynamin GTPase (Fragment)
9.79409	10.7045	10.3063	10.7893	10.0123	10.6623	10.3145	10.8911	9.97925	10.7666	+	C2C12_Atoh8.0E	0.00128922	0.0219439	0.623521	1.6038	0.681491	0.615053	A0A494B958;A0A494B9U0;A0A494BA52;A0A494BB27;O70477	Pknox1	Pbx/knotted 1 homeobox;Pbx/knotted 1 homeobox;Pbx/knotted 1 homeobox;Pbx/knotted 1 homeobox;Homeobox protein PKNOX1
10.7039	10.3662	10.8147	10.4833	10.5764	10.356	11.0056	10.2889	10.7771	10.1172	+	C2C12_Atoh8.0E	0.00128967	0.0219439	1.3691	0.730408	-0.453225	-0.41482	E9PWW9	Rsf1	Remodeling and spacing factor 1
15.4064	15.1403	15.4558	15.1055	15.3348	15.0462	15.4384	14.8113	15.4458	14.9507	+	C2C12_Atoh8.0E	0.00129654	0.0219778	1.32449	0.755007	-0.405438	-0.381308	E9Q6R7	Utrn	Utrophin
15.4425	15.7631	15.3958	15.6921	15.4658	15.8429	15.505	15.8123	15.6213	15.6307	+	C2C12_Atoh8.0E	0.00133609	0.0225635	0.833866	1.19923	0.262113	0.248574	Q62433	Ndrg1	Protein NDRG1
12.6308	11.3001	12.6414	11.8116	12.6314	11.9327	12.4632	12.074	12.8097	11.7361	+	C2C12_Atoh8.0E	0.00134476	0.0225689	1.82059	0.549271	-0.86441	-0.75699	H3BL05;H3BLD9;Q8C1M2	Zfp428;Zfp428;Znf428	Zinc finger protein 428 (Fragment);Zinc finger protein 428;Zinc finger protein 428
15.1869	15.5942	15.0914	15.454	15.0934	15.5395	15.1329	15.3608	15.2883	15.3492	+	C2C12_Atoh8.0E	0.00134642	0.0225689	0.811729	1.23194	0.30093	0.283725	F8VQJ3	Lamc1	Laminin, gamma 1
13.9353	14.7954	14.3362	14.4675	14.2694	14.5861	13.8032	14.7608	13.9573	14.8882	+	C2C12_Atoh8.0E	0.00135748	0.0226699	0.642026	1.55757	0.639297	0.566779	Q64449	Mrc2	C-type mannose receptor 2
17.4799	17.2022	17.4495	17.3173	17.5187	17.2307	17.552	17.4035	17.5627	17.3092	+	C2C12_Atoh8.0E	0.00136602	0.0226925	1.1647	0.858593	-0.219954	-0.211202	P54071	Idh2	Isocitrate dehydrogenase [NADP], mitochondrial
18.2207	17.876	18.2094	17.7897	17.9944	17.7371	18.2087	17.4396	18.1891	17.6153	+	C2C12_Atoh8.0E	0.0013689	0.0226925	1.38794	0.72049	-0.47295	-0.435065	A2BE93;Q9EQU5	Set	SET nuclear oncogene (Fragment);Protein SET
16.0237	15.7929	16.1534	15.6504	15.8086	15.5915	16.1358	15.3855	16.0921	15.4225	+	C2C12_Atoh8.0E	0.00138445	0.0228663	1.3891	0.71989	-0.474151	-0.431946	Q62048	Pea15	Astrocytic phosphoprotein PEA-15
14.8955	15.3517	15.0043	15.4562	15.1183	15.4832	14.8897	15.3645	15.19	15.3632	+	C2C12_Atoh8.0E	0.00139504	0.0229571	0.766212	1.30512	0.384184	0.36051	Q99KQ4	Nampt	Nicotinamide phosphoribosyltransferase
17.2229	17.9911	17.3766	17.9442	17.1582	17.8169	17.288	17.5979	17.1232	17.5638	+	C2C12_Atoh8.0E	0.00140182	0.0229847	0.68349	1.46308	0.549007	0.499766	A0A0N4SVU1;P28665	Gm7298;Mug1	Predicted gene 7298;Murinoglobulin-1
12.7939	11.4603	12.1437	11.9119	12.2227	11.3134	12.3192	11.5114	12.4396	11.849	+	C2C12_Atoh8.0E	0.00140958	0.0230283	1.71073	0.584546	-0.774612	-0.666397	Q4ZGD9	Nxf3	Nuclear RNA export factor 3
15.0554	14.6663	15.3445	14.8886	15.043	14.8168	15.1983	14.4573	15.1438	14.6072	+	C2C12_Atoh8.0E	0.00142617	0.0231461	1.38487	0.72209	-0.46975	-0.429318	Q9ET54	Palld	Palladin
19.3206	18.535	19.4288	18.9331	19.3018	18.5898	19.4306	18.9214	19.4009	18.8913	+	C2C12_Atoh8.0E	0.00142706	0.0231461	1.51824	0.658657	-0.602401	-0.551997	Q64727	Vcl	Vinculin
20.0854	20.3124	20.0975	20.3467	20.1185	20.5226	20.1411	20.5358	20.1656	20.4771	+	C2C12_Atoh8.0E	0.00143885	0.0232524	0.80256	1.24601	0.317319	0.302709	Q01853	Vcp	Transitional endoplasmic reticulum ATPase
17.2088	17.3557	17.3271	17.4193	17.2788	17.5187	17.2989	17.4734	17.2727	17.4627	+	C2C12_Atoh8.0E	0.00144393	0.0232524	0.889629	1.12406	0.168725	0.163208	Q9WTI7	Myo1c	Unconventional myosin-Ic
16.3281	16.1325	16.4278	16.1549	16.2249	15.9945	16.4243	16.1996	16.3752	16.0686	+	C2C12_Atoh8.0E	0.00146124	0.0234475	1.18596	0.843199	-0.246055	-0.233927	Q9Z1Z2	Strap	Serine-threonine kinase receptor-associated protein
14.6849	15.2369	14.726	15.1438	14.8064	15.4452	14.8467	15.3112	15.107	15.2865	+	C2C12_Atoh8.0E	0.00146706	0.0234573	0.731788	1.36652	0.450502	0.413735	Q80U95	Ube3c	Ubiquitin-protein ligase E3C
12.354	11.5639	12.6868	11.9801	12.1776	11.3667	12.5513	11.3421	12.2969	11.8671	+	C2C12_Atoh8.0E	0.001475	0.0234686	1.72829	0.578608	-0.789342	-0.681425	Q9JLJ0	Litaf	Lipopolysaccharide-induced tumor necrosis factor-alpha factor homolog
14.8898	14.5497	15.0637	14.6891	14.7984	14.3931	14.8816	14.282	14.8705	14.36	+	C2C12_Atoh8.0E	0.00147818	0.0234686	1.36226	0.734074	-0.446003	-0.411008	Q6PDY2	Ado	2-aminoethanethiol dioxygenase
15.5769	14.927	15.4872	15.1464	15.5282	15.0548	15.5524	15.1929	15.281	15.2545	+	C2C12_Atoh8.0E	0.00148923	0.0234822	1.29236	0.773776	-0.370012	-0.343211	P97370	Atp1b3	Sodium/potassium-transporting ATPase subunit beta-3
15.1769	15.5575	15.203	15.2756	15.2034	15.5194	15.0571	15.5566	15.1352	15.5166	+	C2C12_Atoh8.0E	0.00148945	0.0234822	0.795528	1.25703	0.330016	0.311397	Q91YW3	Dnajc3	DnaJ homolog subfamily C member 3
14.0312	13.2608	13.8832	13.1815	13.9343	12.9147	13.9587	13.4122	14.0626	13.5265	+	C2C12_Atoh8.0E	0.00152526	0.0239631	1.64133	0.609261	-0.714868	-0.644191	Q9CPP6	Ndufa5	NADH dehydrogenase [ubiquinone] 1 alpha subcomplex subunit 5
14.9622	14.4091	14.881	14.1338	14.9359	13.6758	15.1215	14.2428	14.9118	14.2195	+	C2C12_Atoh8.0E	0.00153991	0.0241093	1.77307	0.563993	-0.826251	-0.730951	P83917	Cbx1	Chromobox protein homolog 1
16.5236	16.8014	16.6311	16.8272	16.5301	16.817	16.6185	16.6474	16.4546	16.7562	+	C2C12_Atoh8.0E	0.00154629	0.0241112	0.85961	1.16332	0.218245	0.208556	Q9CQA3	Sdhb	Succinate dehydrogenase [ubiquinone] iron-sulfur subunit, mitochondrial
13.6895	14.4496	14.1944	14.622	14.0569	14.816	14.0848	15.1474	14.1912	15.0084	+	C2C12_Atoh8.0E	0.00155073	0.0241112	0.588331	1.69972	0.7653	0.661699	P29416	Hexa	Beta-hexosaminidase subunit alpha
14.7691	14.3374	14.6461	14.0557	14.5557	14.0155	14.7848	13.7202	14.6045	13.8136	+	C2C12_Atoh8.0E	0.00157374	0.0243848	1.6061	0.622625	-0.683564	-0.612353	P35569;Q543V3	Irs1	Insulin receptor substrate 1
13.9262	13.8092	14.1779	13.5778	14.1779	13.7426	13.9884	13.8191	14.1912	13.799	+	C2C12_Atoh8.0E	0.00159701	0.0246606	1.26821	0.788512	-0.342796	-0.319822	Q8R1F6	Hid1	Protein HID1
15.821	16.187	15.7795	16.3443	15.8137	16.4317	15.8252	16.6865	15.848	16.506	+	C2C12_Atoh8.0E	0.0016125	0.0248149	0.653547	1.53011	0.613637	0.566196	P57759	Erp29	Endoplasmic reticulum resident protein 29
17.0451	16.6887	17.0127	16.7769	17.0339	16.863	16.9929	16.8289	16.9874	16.8549	+	C2C12_Atoh8.0E	0.00161845	0.0248217	1.15823	0.863389	-0.211917	-0.204936	P28474	Adh5	Alcohol dehydrogenase class-3
13.1896	14.4577	13.6939	14.2059	13.8929	14.4372	13.3084	14.1889	13.6066	14.4002	+	C2C12_Atoh8.0E	0.00164399	0.0251279	0.574466	1.74075	0.799707	0.700975	A0A1W2P6Y8;A0A1W2P7W8;Q7TNB8	Sbno2	Strawberry notch 2;Strawberry notch 2 (Fragment);Protein strawberry notch homolog 2
13.9581	13.3723	13.6556	13.4005	13.5749	13.4056	13.9371	13.0601	13.9325	13.3511	+	C2C12_Atoh8.0E	0.00166612	0.0253802	1.40809	0.710184	-0.493736	-0.447134	Q9CQP3	Chchd5	Coiled-coil-helix-coiled-coil-helix domain-containing protein 5
16.4528	16.7425	16.5312	16.7133	16.559	16.7224	16.5588	16.7265	16.6134	16.6979	+	C2C12_Atoh8.0E	0.00169458	0.0256107	0.884243	1.13091	0.177485	0.172781	P17427	Ap2a2	AP-2 complex subunit alpha-2
13.0509	12.0388	13.063	12.5867	12.6942	11.8851	13.0883	11.7027	13.1937	11.6068	+	C2C12_Atoh8.0E	0.00169519	0.0256107	2.07625	0.481638	-1.05398	-0.88402	E9PUA5;Q9QWT9	Kifc5b;Kifc1	Kinesin-like protein;Kinesin-like protein KIFC1
15.4403	15.1083	15.4403	15.1889	15.2489	15.1603	15.3442	15.1328	15.2935	15.0033	+	C2C12_Atoh8.0E	0.00170175	0.0256107	1.17669	0.849838	-0.23474	-0.223566	A0A0R4J0T5;P28659	Celf1	CUGBP, Elav-like family member 1;CUGBP Elav-like family member 1
17.7121	17.4497	17.8069	17.5693	17.6026	17.481	17.8653	17.3237	17.6927	17.3167	+	C2C12_Atoh8.0E	0.00170397	0.0256107	1.23787	0.807836	-0.307865	-0.288662	O70435	Psma3	Proteasome subunit alpha type-3
15.8833	16.1447	15.9101	16.2365	15.9674	16.4336	15.8942	16.4482	15.8483	16.2302	+	C2C12_Atoh8.0E	0.00171225	0.025622	0.758912	1.31768	0.397995	0.374257	P47713;Q9DBX5	Pla2g4a	Cytosolic phospholipase A2;Phospholipase A2
14.9464	15.1707	15.1212	15.3097	14.9974	15.5017	15.0399	15.3237	14.9594	15.3207	+	C2C12_Atoh8.0E	0.00171609	0.025622	0.805272	1.24182	0.312452	0.294393	Q99KE1	Me2	NAD-dependent malic enzyme, mitochondrial
13.8702	13.4718	13.8973	13.7418	13.9647	13.7168	14.1484	13.3974	14.0899	13.6107	+	C2C12_Atoh8.0E	0.00172946	0.0256475	1.32536	0.754513	-0.406383	-0.374077	Q9WTX2	Prkra	Interferon-inducible double-stranded RNA-dependent protein kinase activator A
15.9511	15.9916	15.8887	16.104	15.8573	16.2156	15.8546	16.1967	15.8371	16.2147	+	C2C12_Atoh8.0E	0.00173284	0.0256475	0.831198	1.20308	0.266736	0.254552	Q8CGK3	Lonp1	Lon protease homolog, mitochondrial
16.4716	16.6874	16.391	16.7877	16.5302	16.9356	16.2303	17.1642	16.4305	17.0598	+	C2C12_Atoh8.0E	0.00173486	0.0256475	0.699213	1.43018	0.516196	0.469049	Q61576	Fkbp10	Peptidyl-prolyl cis-trans isomerase FKBP10
13.3312	13.6198	13.3486	13.6684	13.3256	13.7032	13.2887	13.8672	13.2085	14.0145	+	C2C12_Atoh8.0E	0.00174625	0.0256899	0.719914	1.38906	0.474104	0.440156	A0A0R4J0L5;Q8BRB0;Q8R3I3	Cog6	Conserved oligomeric Golgi complex subunit 6
16.7805	16.5965	16.8742	16.6256	16.8178	16.5651	16.888	16.3549	16.8065	16.4615	+	C2C12_Atoh8.0E	0.00174912	0.0256899	1.24204	0.805124	-0.312717	-0.296719	O35295	Purb	Transcriptional activator protein Pur-beta
14.7993	15.1209	14.7351	15.052	14.5593	15.0255	14.3955	14.9063	14.4373	15.1788	+	C2C12_Atoh8.0E	0.00178041	0.0260645	0.721247	1.38649	0.471434	0.43169	Q01279	Egfr	Epidermal growth factor receptor
16.0445	16.3474	16.0472	16.2828	15.9382	16.3982	15.6817	16.4183	15.9442	16.3269	+	C2C12_Atoh8.0E	0.00181624	0.0263923	0.745592	1.34122	0.423542	0.395481	Q9D154	Serpinb1a	Leukocyte elastase inhibitor A
14.028	13.4343	14.1198	13.7172	13.7558	13.5094	13.8824	13.4999	14.0002	13.2102	+	C2C12_Atoh8.0E	0.00182364	0.0263923	1.39771	0.715458	-0.483061	-0.438003	B8JJH0;J3QQ27	Ccdc191	Coiled-coil domain containing 191
12.4093	12.8125	12.6994	13.2024	12.6743	13.005	12.5985	13.0557	12.7489	13.1789	+	C2C12_Atoh8.0E	0.00182383	0.0263923	0.744919	1.34243	0.424845	0.3891	A0A140LHL5;Q8VDQ8	Sirt2	NAD-dependent protein deacetylase;NAD-dependent protein deacetylase sirtuin-2
15.2991	17.2453	16.01	16.609	14.306	18.3357	15.8222	17.6902	15.8886	17.2023	+	C2C12_Atoh8.0E	0.00182757	0.0263923	0.258578	3.86731	1.95133	1.36882	Q3TGS7;Q3V2H3;Q6ZWQ5	Snx12	Sorting nexin 12
10.5415	11.6724	10.7304	11.9155	11.3047	12.3961	11.3	12.0843	11.3908	12.4031	+	C2C12_Atoh8.0E	0.00183249	0.0263923	0.486065	2.05734	1.04078	0.850535	P50295	Nat2	Arylamine N-acetyltransferase 2
14.6485	14.1761	14.5485	14.2956	14.4136	14.4026	14.5144	14.3204	14.6299	14.2679	+	C2C12_Atoh8.0E	0.00183792	0.0263923	1.19621	0.835977	-0.258465	-0.244727	Q9EPM5	Sync	Syncoilin
16.9447	16.4951	16.7438	16.7314	16.8847	16.6203	16.9266	16.497	16.7712	16.5297	+	C2C12_Atoh8.0E	0.00184907	0.0264681	1.21377	0.823878	-0.279498	-0.263424	G5E829	Atp2b1	Plasma membrane calcium-transporting ATPase 1
16.7623	16.6319	16.8541	16.6834	16.7889	16.6996	16.9313	16.6134	16.8718	16.6961	+	C2C12_Atoh8.0E	0.00186438	0.0265256	1.13037	0.884669	-0.176791	-0.170818	Q91VR5	Ddx1	ATP-dependent RNA helicase DDX1
16.1111	16.5831	16.2922	16.7695	16.278	16.9765	15.5049	16.986	16.1011	17.3112	+	C2C12_Atoh8.0E	0.0018713	0.0265256	0.547973	1.82491	0.867824	0.730208	Q8VC28	Akr1c13	Aldo-keto reductase family 1 member C13
13.6928	14.1082	13.4351	14.1004	13.48	14.1393	13.8486	14.0184	13.6238	13.9144	+	C2C12_Atoh8.0E	0.00187305	0.0265256	0.737089	1.35669	0.440089	0.405626	Q8BPG6	Sumf2	Inactive C-alpha-formylglycine-generating enzyme 2
13.1655	13.7502	12.8423	13.4706	13.2264	13.6718	13.1832	14.0483	12.5477	13.8562	+	C2C12_Atoh8.0E	0.00187837	0.0265256	0.587897	1.70098	0.766365	0.659477	Q8R4C2	Rufy2	RUN and FYVE domain-containing protein 2
14.6211	15.3227	14.145	15.3448	14.9592	16.5209	14.0868	15.9493	14.6975	15.9141	+	C2C12_Atoh8.0E	0.0018825	0.0265256	0.40376	2.47672	1.30843	1.02343	Q32NZ6	Tmc5	Transmembrane channel-like protein 5
13.5301	14.1362	13.8505	14.0493	13.8094	14.38	13.7215	14.5659	13.8884	14.4009	+	C2C12_Atoh8.0E	0.00191319	0.026874	0.684683	1.46053	0.546491	0.490734	E9PZJ8	Ascc3	Activating signal cointegrator 1 complex subunit 3
14.1218	13.6344	13.8897	13.6718	13.9138	13.5602	13.8714	13.617	14.1213	13.7899	+	C2C12_Atoh8.0E	0.00193779	0.0271351	1.25606	0.796138	-0.328909	-0.30784	Q8R4X3	Rbm12	RNA-binding protein 12
15.3907	14.4857	15.0568	14.5889	15.4508	14.5013	15.3713	15.0129	15.4401	14.9219	+	C2C12_Atoh8.0E	0.00196447	0.0274236	1.55809	0.641812	-0.639777	-0.564942	D3YU12;Q8K2T1	Nmral1	NmrA-like family domain-containing protein 1
9.95907	8.72224	10.1691	8.85099	9.6789	9.005	10.0127	8.07441	10.0361	7.79726	+	C2C12_Atoh8.0E	0.00197979	0.0275521	2.79181	0.358191	-1.4812	-1.1866	Q04857	Col6a1	Collagen alpha-1(VI) chain
17.2225	17.0923	17.2555	17.079	17.3543	17.0824	17.1571	16.9506	17.3088	17.0907	+	C2C12_Atoh8.0E	0.00200197	0.0277224	1.14921	0.870162	-0.200644	-0.192251	Q3U7R1	Esyt1	Extended synaptotagmin-1
9.27592	9.34697	8.45442	10.1041	8.81676	10.2305	8.67714	10.5009	9.32566	10.3292	+	C2C12_Atoh8.0E	0.00200433	0.0277224	0.437586	2.28526	1.19236	0.944702	Q64701	Rbl1	Retinoblastoma-like protein 1
19.079	19.7327	19.3244	20.0102	19.1614	19.4434	19.2285	19.6551	19.0651	19.6736	+	C2C12_Atoh8.0E	0.00201583	0.0277963	0.691905	1.44529	0.531355	0.481716	Q61838	Pzp	Pregnancy zone protein
13.7713	13.5773	13.6645	13.6127	13.6891	13.5449	13.7546	13.6454	13.7014	13.5215	+	C2C12_Atoh8.0E	0.00203304	0.0279481	1.09871	0.910162	-0.135805	-0.131834	Q9D706	Rpap3	RNA polymerase II-associated protein 3
16.5509	16.3012	16.6777	16.4273	16.5047	16.0664	16.68	16.1548	16.5265	16.209	+	C2C12_Atoh8.0E	0.00204598	0.0280312	1.28005	0.781221	-0.356198	-0.332087	Q9D1E6	Tbcb	Tubulin-folding cofactor B
13.3163	13.7707	13.2437	13.729	13.3404	13.8028	13.3134	14.1941	13.3264	13.8596	+	C2C12_Atoh8.0E	0.00205152	0.0280312	0.676796	1.47755	0.563206	0.519014	Q91WR3	Ascc2	Activating signal cointegrator 1 complex subunit 2
12.8287	13.1725	13.0968	13.1794	12.918	13.2036	12.965	13.4338	12.9858	13.3343	+	C2C12_Atoh8.0E	0.00206123	0.0280789	0.808953	1.23617	0.305873	0.28651	Q8VD65	Pik3r4	Phosphoinositide 3-kinase regulatory subunit 4
12.575	11.8847	12.7669	11.9752	12.5043	11.9344	13.1565	12.3362	12.6642	11.4684	+	C2C12_Atoh8.0E	0.00208646	0.0283369	1.75762	0.56895	-0.813626	-0.689824	A0A217FL49;Q9D142	Nudt14	Nudix (nucleoside diphosphate linked moiety X)-type motif 14;Uridine diphosphate glucose pyrophosphatase NUDT14
13.0293	12.8483	13.1197	12.8856	13.1021	12.9641	13.1721	12.9955	13.2414	12.9466	+	C2C12_Atoh8.0E	0.00209312	0.028342	1.15264	0.867577	-0.204937	-0.196213	Q80UK0	Sestd1	SEC14 domain and spectrin repeat-containing protein 1
11.816	12.1807	11.7275	12.3306	12.0515	12.509	11.5507	12.8948	11.8879	12.5802	+	C2C12_Atoh8.0E	0.00210005	0.0283507	0.618846	1.61591	0.692348	0.60368	G5E897	Poglut3	Protein O-glucosyltransferase 3
[truncated: 4,175 more rows]

## Sheet: higher in C2C12
Supplementary table: Proteins found to be of higher abundance in C2C12 cells compared to Atoh8 cells (p.fdr < 0.05). P-value (p) and adjusted p-value (p.fdr) are shown, as well as ttest statistics, as well as log2 fold changes (FC) for the comparison C2C12 vs Atoh8 as well as fold changes for C2C12 vs Atoh8 and fold changes for Atoh8 vs C2C12. Positive values relate to an increased abundance in t…
[truncated: 277 more rows]

[truncated: 1 more sheets: higher in Atoh8]
