# Supplementary material for: Loss of Atoh8 Impairs Macroautophagy
Source: Cells. 2025 Dec 15;14(24):1993. doi: 10.3390/cells14241993 (PMC12731601; doi:10.3390/cells14241993)
Supplement: Supplementary file 1 [file cells-14-01993-s001.zip › Supplementary Table S2.xlsx]

## Sheet: Occupany of Atoh8
chr	start	end	position	baseMean	log2FoldChange	lfcSE	stat	pvalue	padj	width	strand	annotation	geneChr	geneStart	geneEnd	geneLength	geneStrand	geneId	transcriptId	transcriptBiotype	distanceToTSS	ENTREZID	SYMBOL	GENENAME
chr6	88042433	88045757	chr6:88042433-88045757	97.6981	1.40968	0.368771	3.82265	0.000132024	0.00431041	3325	*	Promoter (<=1kb)	6	87999117	88045017	45901	2	ENSMUSG00000079477	ENSMUST00000113598	protein_coding	0	19349	Rab7	RAB7, member RAS oncogene family
chr1	131687616	131692272	chr1:131687616-131692272	360.88	0.732088	0.212038	3.45262	0.000555174	0.0124304	4657	*	Promoter (<=1kb)	19	131688695	131715439	26745	1	ENSMUSG00000052688	ENSMUST00000064679	protein_coding	0	226421	Rab7b	RAB7B, member RAS oncogene family
chr8	111939074	111941589	chr8:111939074-111941589	283.445	1.50108	0.282509	5.31337	1.07618e-07	1.47508e-05	2516	*	Promoter (<=1kb)	16	111940703	111953612	12910	1	ENSMUSG00000031950	ENSMUST00000034428	protein_coding	0	93739	Gabarapl2	GABA type A receptor associated protein like 2
chr6	114642887	114643375	chr6:114642887-114643375	10.4595	2.38575	0.86886	2.74584	0.0060356	0.0617704	489	*	Promoter (<=1kb)	6	114643097	114860614	217518	1	ENSMUSG00000030314	ENSMUST00000032457	protein_coding	0	74244	Atg7	autophagy related 7
chr11	20200116	20202455	chr11:20200116-20202455	305.49	1.04457	0.295779	3.5316	0.000413052	0.0100527	2340	*	Promoter (<=1kb)	5	20201432	20226856	25425	1	ENSMUSG00000020149	ENSMUST00000020358	protein_coding	0	19324	Rab1a	RAB1A, member RAS oncogene family
chr11	86599592	86600812	chr11:86599592-86600812	7.37009	2.66768	1.1755	2.2694	0.0232438	0.140859	1221	*	Promoter (1-2kb)	5	86584930	86602263	17334	2	ENSMUSG00000018171	ENSMUST00000123590	processed_transcript	1451	75909	Vmp1	vacuole membrane protein 1
chr11	50209753	50218617	chr11:50209753-50218617	633.83	1.30501	0.242686	5.37736	7.55854e-08	1.09696e-05	8865	*	Promoter (<=1kb)	5	50200611	50210765	10155	2	ENSMUSG00000015837	ENSMUST00000143379	protein_coding	0	18412	Sqstm1	sequestosome 1
chr7	142381844	142382701	chr7:142381844-142382701	8.28786	2.24829	1.07117	2.09891	0.0358246	0.182506	858	*	Promoter (<=1kb)	4	142371148	142382667	11520	2	ENSMUSG00000007891	ENSMUST00000133843	protein_coding	0	13033	Ctsd	cathepsin D
chr11	109608974	109612540	chr11:109608974-109612540	948.737	1.00801	0.28101	3.58711	0.000334366	0.00862253	3567	*	Promoter (<=1kb)	5	109573331	109611432	38102	2	ENSMUSG00000041895	ENSMUST00000103060	protein_coding	0	52639	Wipi1	WD repeat domain, phosphoinositide interacting 1
chr14	47567277	47568891	chr14:47567277-47568891	104.63	1.37062	0.671465	2.04124	0.0412273	0.198455	1615	*	Promoter (<=1kb)	14	47540894	47568434	27541	2	ENSMUSG00000037526	ENSMUST00000042988	protein_coding	0	100504663	Atg14	autophagy related 14
chr3	50000000	50000000	chr3:51482949-51484938	217.415	1.14959	0.5042	2.28	0.022598	0.138526	1990	*	Promoter (<=1kb)	1	51483920	51494095	10176	1	ENSMUSG00000027739	ENSMUST00000195715	processed_transcript	0	19338	Rab33b	RAB33B, member RAS oncogene family
chr5	110807705	110810515	chr5:110807705-110810515	300.888	0.673477	0.25271	2.66501	0.00769849	0.0720019	2811	*	Promoter (<=1kb)	12	110784488	110810097	25610	2	ENSMUSG00000029512	ENSMUST00000031490	protein_coding	0	22241	Ulk1	unc-51 like kinase 1
chr5	20000000	20000000	chr5:24391616-24395227	570.912	1.77557	0.4785	3.711	0.000206	0.00603787	3612	*	Promoter (<=1kb)	12	24384181	24392143	7963	2	ENSMUSG00000038295	ENSMUST00000059401	protein_coding	0	213948	Atg9b	autophagy related 9B
chr2	155381501	155383659	chr2:155381501-155383659	238.827	1.22078	0.254562	4.79562	1.62169e-06	0.000136579	2159	*	Promoter (<=1kb)	13	155381814	155389850	8037	1	ENSMUSG00000038375	ENSMUST00000043237	protein_coding	0	68728	Trp53inp2	transformation related protein 53 inducible nuclear protein 2
chr1	93752235	93752535	chr1:93752235-93752535	4.77549	3.29051	1.30994	2.51195	0.0120065	0.0945307	301	*	Promoter (<=1kb)	19	93751500	93775683	24184	1	ENSMUSG00000026280	ENSMUST00000149436	protein_coding	735	66615	Atg4b	autophagy related 4B, cysteine peptidase
